# Supplementary material for: A widespread family of polymorphic toxins encoded by temperate phages
Source: BMC Biol. 2017 Aug 29;15:75. doi: 10.1186/s12915-017-0415-1 (PMC5576092; doi:10.1186/s12915-017-0415-1)
Supplement: Supplementary file 2 — General characteristics of bacteriophages, results of the prediction of lifestyle, and of the detection of MuF. Table S2. General characteristics of bacterial genomes, prophages and information on whether they encode a MuF protein. Table S3. General characteristics of the HMM protein profiles. Table S4. General characteristics of the 614 MuF proteins from bacteriophages. Table S5. General characteristics of the 901 MuF proteins identified in bacterial genomes. Table S6. Information on the bacterial prophages where muf genes could be identified. Table S7. General characteristics of toxin domains. Table S8. List of the MuF proteins identified in the integrated reference catalog of the human gut microbiome [41]. (XLSX 1074 kb) [file 12915_2017_415_MOESM2_ESM.xlsx]

## Sheet: TableS1  PhagesDB
Table S1. General characteristics of bacteriophages, lifestyle prediction and MuF detection.
NC_Number_Phage	MuF_Presence	MuF_Family	Presence_Ct_ext	Presence_TOX	Nucleic	Genome_Size	Host	Structure_Type	Phage_Order	Phage_Family	Phage_SubFamily	Phage_Genus	Phage_Name	Host_Kingdom	Host_Taxon	Final_Lifestyle_Prediction_Phacts	Min_Probability_Phacts	Probability_Score_Phacts	SD_Phacts	Integrase_Prediction_HMM	Integrase_Presence	Cter_Type
NC_000866	MuF-	NA	NA	NA	dsDNA	168903	Enterobacteria	linear	Caudovirales	Myoviridae	Tevenvirinae	T4likevirus	Enterobacteria phage T4	Bacteria	Proteobacteria	Lytic-Confident	0.863647	0.903497	0.0398494	0	NO	NA
NC_000867	MuF-	NA	NA	NA	dsDNA	10079	Pseudoalteromonas	circular	Unclassified	Corticoviridae	NA	Corticovirus	Pseudoalteromonas phage PM2	Bacteria	Proteobacteria	Temperate-Not-Confident	0.489261	0.527672	0.0384116	0	NO	NA
NC_001271	MuF-	NA	NA	NA	dsDNA	39600	Yersinia	linear	Caudovirales	Podoviridae	Autographivirinae	T7likevirus	Yersinia phage phiYeO3-12	Bacteria	Proteobacteria	Lytic-Confident	0.85861	0.907592	0.0489822	0	NO	NA
NC_001332	MuF-	NA	NA	NA	ssDNA	6744	Enterobacteria	circular	Unclassified	Inoviridae	NA	Inovirus	Enterobacteria phage I2-2	Bacteria	Proteobacteria	Lytic-Confident	0.513174	0.54995	0.0367758	0	NO	NA
NC_001418	MuF-	NA	NA	NA	ssDNA	5833	Pseudomonas	circular	Unclassified	Inoviridae	NA	Inovirus	Pseudomonas phage Pf3	Bacteria	Proteobacteria	Lytic-Confident	0.557434	0.707892	0.150458	0	NO	NA
NC_001421	MuF-	NA	NA	NA	dsDNA	14927	Enterobacteria	linear	Unclassified	Tectiviridae	NA	Tectivirus	Enterobacteria phage PRD1	Bacteria	Proteobacteria	Lytic-Confident	0.50029	0.583017	0.0827266	0	NO	NA
NC_001422	MuF-	NA	NA	NA	ssDNA	5386	Enterobacteria	circular	Unclassified	Microviridae	NA	Microvirus	Enterobacteria phage phiX174 sensu lato	Bacteria	Proteobacteria	Lytic-Confident	0.556176	0.586314	0.0301377	0	NO	NA
NC_000929	MuF+	MuF1	yes	no	dsDNA	36717	Enterobacteria	linear	Caudovirales	Myoviridae	NA	Mulikevirus	Enterobacteria phage Mu	Bacteria	Proteobacteria	Temperate-Not-Confident	0.489982	0.639061	0.149079	0	NO	Cter-Unk
NC_000935	MuF-	NA	NA	NA	dsDNA	36524	Acyrthosiphon	circular	Caudovirales	Podoviridae	NA	NA	Acyrthosiphon pisum bacteriophage APSE-1	Bacteria	NA	Temperate-Not-Confident	0.477054	0.521179	0.0441249	1	YES	NA
NC_001270	MuF-	NA	NA	NA	ssDNA	6825	Spiroplasma	circular	Unclassified	Inoviridae	NA	Plectrovirus	Spiroplasma phage SVTS2	Bacteria	Tenericutes	Lytic-Not-Confident	0.483567	0.526374	0.0428069	0	NO	NA
NC_001604	MuF-	NA	NA	NA	dsDNA	39937	Enterobacteria	linear	Caudovirales	Podoviridae	Autographivirinae	T7likevirus	Enterobacteria phage T7	Bacteria	Proteobacteria	Lytic-Confident	0.826082	0.873626	0.0475439	0	NO	NA
NC_001629	MuF-	NA	NA	NA	dsDNA	22195	Lactococcus	linear	Caudovirales	Siphoviridae	NA	C2likevirus	Lactococcus phage bIL67	Bacteria	Firmicutes	Lytic-Confident	0.638015	0.743357	0.105341	0	NO	NA
NC_001330	MuF-	NA	NA	NA	ssDNA	6087	Enterobacteria	circular	Unclassified	Microviridae	NA	Microvirus	Enterobacteria phage alpha3	Bacteria	Proteobacteria	Temperate-Not-Confident	0.490639	0.532068	0.0414293	0	NO	NA
NC_001331	MuF-	NA	NA	NA	ssDNA	7349	Pseudomonas	linear	Unclassified	Inoviridae	NA	Inovirus	Pseudomonas phage Pf1	Bacteria	Proteobacteria	Lytic-Not-Confident	0.484992	0.528472	0.0434792	0	NO	NA
NC_001706	MuF-	NA	NA	NA	dsDNA	22172	Lactococcus	linear	Caudovirales	Siphoviridae	NA	C2likevirus	Lactococcus phage c2	Bacteria	Firmicutes	Lytic-Confident	0.500654	0.673526	0.172872	0	NO	NA
NC_001825	MuF-	NA	NA	NA	dsDNA	19343	Streptococcus	linear	Caudovirales	Podoviridae	Picovirinae	NA	Streptococcus phage Cp-1	Bacteria	Firmicutes	Lytic-Confident	0.74869	0.772428	0.023738	0	NO	NA
NC_001341	MuF-	NA	NA	NA	ssDNA	4491	Acholeplasma	circular	Unclassified	Inoviridae	NA	Plectrovirus	Acholeplasma phage MV-L1	Bacteria	Tenericutes	Temperate-Not-Confident	0.482303	0.512787	0.0304838	0	NO	NA
NC_001365	MuF-	NA	NA	NA	ssDNA	8273	Spiroplasma	circular	Unclassified	Inoviridae	NA	Plectrovirus	Spiroplasma phage 1-R8A2B	Bacteria	Tenericutes	Lytic-Not-Confident	0.475239	0.514286	0.0390472	0	NO	NA
NC_001396	MuF-	NA	NA	NA	dsDNA	7308	Xanthomonas	circular	Caudovirales	Podoviridae	Autographivirinae	T7likevirus	Xanthomonas phage Cf1c	Bacteria	Proteobacteria	Temperate-Not-Confident	0.47584	0.507093	0.0312531	0	NO	NA
NC_001909	MuF-	NA	NA	NA	dsDNA	31754	Lactococcus	linear	Caudovirales	Siphoviridae	NA	Skunalikevirus	Lactococcus phage bIL170	Bacteria	Firmicutes	Lytic-Confident	0.513657	0.662038	0.148381	0	NO	NA
NC_001956	MuF-	NA	NA	NA	ssDNA	8651	Vibrio	linear	Unclassified	Inoviridae	NA	Inovirus	Vibrio phage fs2	Bacteria	Proteobacteria	Lytic-Confident	0.533372	0.571129	0.0377572	0	NO	NA
NC_002014	MuF-	NA	NA	NA	ssDNA	6883	Enterobacteria	circular	Unclassified	Inoviridae	NA	Inovirus	Enterobacteria phage Ike	Bacteria	Proteobacteria	Lytic-Confident	0.562792	0.714186	0.151394	0	NO	NA
NC_001420	MuF-	NA	NA	NA	ssDNA	5577	Enterobacteria	circular	Unclassified	Microviridae	NA	Microvirus	Enterobacteria phage G4	Bacteria	Proteobacteria	Lytic-Not-Confident	0.495897	0.651848	0.155951	0	NO	NA
NC_002180	MuF-	NA	NA	NA	ssDNA	4532	Chlamydiae	circular	Unclassified	Microviridae	Gokushovirinae	Chlamydiamicrovirus	Chlamydia phage phiCPAR39	Bacteria	Chlamydiae	Lytic-Confident	0.536546	0.564535	0.0279897	0	NO	NA
NC_002194	MuF-	NA	NA	NA	ssDNA	4563	Chlamydiae	circular	Unclassified	Microviridae	Gokushovirinae	Chlamydiamicrovirus	Chlamydia phage Chp2	Bacteria	Chlamydiae	Lytic-Confident	0.507749	0.552448	0.044699	0	NO	NA
NC_001426	MuF-	NA	NA	NA	ssRNA	3466	Enterobacteria	linear	Unclassified	Leviviridae	NA	Levivirus	Enterobacteria phage GA	Bacteria	Proteobacteria	Temperate-Not-Confident	0.469041	0.509291	0.0402498	0	NO	NA
NC_002519	MuF-	NA	NA	NA	dsDNA	39898	Roseobacter	linear	Caudovirales	Podoviridae	NA	NA	Roseobacter phage SIO1	Bacteria	Proteobacteria	Lytic-Confident	0.601159	0.716883	0.115724	0	NO	NA
NC_002643	MuF-	NA	NA	NA	ssDNA	4594	Bdellovibrio	circular	Unclassified	Microviridae	Gokushovirinae	Bdellomicrovirus	Bdellovibrio phage phiMH2K	Bacteria	Proteobacteria	Lytic-Confident	0.510229	0.546553	0.0363244	0	NO	NA
NC_001609	MuF-	NA	NA	NA	dsDNA	11624	Enterobacteria	linear	Caudovirales	Myoviridae	Peduovirinae	P2likevirus	Enterobacteria phage P4	Bacteria	Proteobacteria	Temperate-Not-Confident	0.498391	0.618981	0.12059	1	YES	NA
NC_001628	MuF-	NA	NA	NA	ssRNA	3588	Pseudomonas	linear	Unclassified	Leviviridae	NA	Levivirus	Pseudomonas phage PP7	Bacteria	Proteobacteria	Lytic-Not-Confident	0.496342	0.522378	0.0260356	0	NO	NA
NC_002649	MuF-	NA	NA	NA	dsDNA	21129	Bacillus	linear	Caudovirales	Podoviridae	Picovirinae	Phi29likevirus	Bacillus phage GA-1	Bacteria	Firmicutes	Lytic-Confident	0.579156	0.715285	0.136129	0	NO	NA
NC_003298	MuF-	NA	NA	NA	dsDNA	38208	Enterobacteria	linear	Caudovirales	Podoviridae	Autographivirinae	T7likevirus	Enterobacteria phage T3	Bacteria	Proteobacteria	Lytic-Confident	0.830858	0.879021	0.0481631	0	NO	NA
NC_003390	MuF-	NA	NA	NA	dsDNA	46675	Synechococcus	linear	Caudovirales	Podoviridae	Autographivirinae	NA	Synechococcus phage P60	Bacteria	Cyanobacteria	Lytic-Confident	0.559401	0.623876	0.0644754	0	NO	NA
NC_001730	MuF-	NA	NA	NA	ssDNA	6089	Enterobacteria	linear	Unclassified	Microviridae	NA	Microvirus	Bacteriophage phiK	Bacteria	Proteobacteria	Lytic-Not-Confident	0.492146	0.515485	0.0233385	0	NO	NA
NC_001741	MuF-	NA	NA	NA	ssDNA	4877	Chlamydiae	circular	Unclassified	Microviridae	Gokushovirinae	Chlamydiamicrovirus	Chlamydia phage Chp1	Bacteria	Chlamydiae	Lytic-Not-Confident	0.481416	0.522577	0.0411615	0	NO	NA
NC_003460	MuF-	NA	NA	NA	ssDNA	5804	Propionibacterium	circular	Unclassified	Inoviridae	NA	Inovirus	Propionibacterium phage B5	Bacteria	Actinobacteria	Lytic-Confident	0.52325	0.554146	0.0308957	0	NO	NA
NC_001835	MuF-	NA	NA	NA	dsDNA	28451	Lactococcus	linear	Caudovirales	Siphoviridae	NA	Skunalikevirus	Lactococcus phage sk1	Bacteria	Firmicutes	Lytic-Not-Confident	0.499624	0.662338	0.162714	0	NO	NA
NC_001884	MuF-	NA	NA	NA	dsDNA	134416	Bacillus	linear	Caudovirales	Siphoviridae	NA	Spbetalikevirus	Bacillus phage SPBc2	Bacteria	Firmicutes	Temperate-Not-Confident	0.458579	0.555145	0.0965656	3	YES	NA
NC_001890	MuF-	NA	NA	NA	ssRNA	4215	Enterobacteria	linear	Unclassified	Leviviridae	NA	Allolevivirus	Enterobacteria phage Qbeta	Bacteria	Proteobacteria	Temperate-Not-Confident	0.477033	0.506693	0.0296606	0	NO	NA
NC_003714	MuF-	NA	NA	NA	dsRNA	2948	Pseudomonas	linear	Unclassified	Cystoviridae	NA	Cystovirus	Pseudomonas phage phi-6 segment S	Bacteria	Proteobacteria	Lytic-Confident	0.521335	0.548252	0.0269167	0	NO	NA
NC_001900	MuF+	MuF4	no	no	dsDNA	49136	Mycobacterium	linear	Caudovirales	Siphoviridae	NA	L5likevirus	Mycobacterium phage D29	Bacteria	Actinobacteria	Lytic-Not-Confident	0.494081	0.665534	0.171453	1	YES	Short
NC_001901	MuF-	NA	NA	NA	dsDNA	46375	Enterobacteria	linear	Caudovirales	Siphoviridae	NA	N15likevirus	Enterobacteria phage N15	Bacteria	Proteobacteria	Temperate-Not-Confident	0.474205	0.612587	0.138382	0	NO	NA
NC_003793	MuF-	NA	NA	NA	ssDNA	7768	Spiroplasma	circular	Unclassified	Inoviridae	NA	Plectrovirus	Spiroplasma phage 1-C74	Bacteria	Tenericutes	Lytic-Confident	0.508161	0.542957	0.0347958	0	NO	NA
NC_001954	MuF-	NA	NA	NA	ssDNA	8454	Enterobacteria	circular	Unclassified	Inoviridae	NA	Inovirus	Enterobacteria phage If1	Bacteria	Proteobacteria	Lytic-Not-Confident	0.485583	0.52048	0.0348968	0	NO	NA
NC_003907	MuF-	NA	NA	NA	dsDNA	46012	Vibrio	circular	Caudovirales	Podoviridae	NA	NA	Vibrio phage VpV262	Bacteria	Proteobacteria	Lytic-Confident	0.574557	0.728571	0.154015	0	NO	NA
NC_001978	MuF-	NA	NA	NA	dsDNA	41491	Streptomyces	linear	Caudovirales	Siphoviridae	NA	Phic3unalikevirus	Bacteriophage phi-C31	Bacteria	Actinobacteria	Temperate-Not-Confident	0.496203	0.651848	0.155645	1	YES	NA
NC_001998	MuF-	NA	NA	NA	ssDNA	4529	Chlamydiae	circular	Unclassified	Microviridae	Gokushovirinae	Chlamydiamicrovirus	Guinea pig Chlamydia phage	Bacteria	Chlamydiae	Lytic-Not-Confident	0.494712	0.535964	0.0412524	0	NO	NA
NC_004165	MuF-	NA	NA	NA	dsDNA	18630	Bacillus	linear	Caudovirales	Podoviridae	Picovirinae	Phi29likevirus	Bacillus phage B103	Bacteria	Firmicutes	Lytic-Confident	0.806442	0.82018	0.013738	0	NO	NA
NC_004172	MuF-	NA	NA	NA	dsRNA	6458	Pseudomonas	linear	Unclassified	Cystoviridae	NA	NA	Pseudomonas phage phi13 segment L	Bacteria	Proteobacteria	Lytic-Confident	0.506851	0.536264	0.0294128	0	NO	NA
NC_004174	MuF-	NA	NA	NA	dsRNA	2322	Pseudomonas	linear	Unclassified	Cystoviridae	NA	NA	Pseudomonas phage phi-12 segment S	Bacteria	Proteobacteria	Lytic-Confident	0.500076	0.536963	0.0368872	0	NO	NA
NC_004333	MuF+	MuF1	no	no	dsDNA	48247	Burkholderia	linear	Caudovirales	Myoviridae	NA	Bcep78likevirus	Burkholderia phage Bcep781	Bacteria	Proteobacteria	Lytic-Confident	0.700788	0.794006	0.0932184	0	NO	Short
NC_004665	MuF-	NA	NA	NA	dsDNA	37359	Pseudomonas	linear	Caudovirales	Podoviridae	Autographivirinae	T7likevirus	Pseudomonas phage gh-1	Bacteria	Proteobacteria	Lytic-Confident	0.64274	0.747852	0.105112	0	NO	NA
NC_004678	MuF-	NA	NA	NA	dsDNA	16784	Staphylococcus	linear	Caudovirales	Podoviridae	Picovirinae	Ahjdlikevirus	Staphylococcus phage 44AHJD	Bacteria	Firmicutes	Lytic-Confident	0.787305	0.844356	0.0570506	0	NO	NA
NC_004679	MuF-	NA	NA	NA	dsDNA	18227	Staphylococcus	linear	Caudovirales	Podoviridae	Picovirinae	Ahjdlikevirus	Staphylococcus phage phiP68	Bacteria	Firmicutes	Lytic-Confident	0.748329	0.838761	0.0904318	0	NO	NA
NC_004685	MuF-	NA	NA	NA	dsDNA	69777	Mycobacterium	linear	Caudovirales	Siphoviridae	NA	Corndoglikevirus	Mycobacterium phage Corndog	Bacteria	Actinobacteria	Lytic-Confident	0.541394	0.670929	0.129535	0	NO	NA
NC_004736	MuF-	NA	NA	NA	ssDNA	7542	Vibrio	circular	Unclassified	Inoviridae	NA	Inovirus	Vibrio phage VGJphi	Bacteria	Proteobacteria	Lytic-Confident	0.509231	0.543057	0.033826	0	NO	NA
NC_002362	MuF-	NA	NA	NA	ssDNA	8784	Vibrio	circular	Unclassified	Inoviridae	NA	Inovirus	Vibrio phage VfO3K6	Bacteria	Proteobacteria	Temperate-Not-Confident	0.484945	0.516184	0.0312384	0	NO	NA
NC_002363	MuF-	NA	NA	NA	ssDNA	6891	Vibrio	circular	Unclassified	Inoviridae	NA	Inovirus	Vibrio phage VfO4K68	Bacteria	Proteobacteria	Lytic-Not-Confident	0.493919	0.521079	0.0271603	0	NO	NA
NC_004746	MuF-	NA	NA	NA	dsDNA	36596	Lactococcus	linear	Caudovirales	Siphoviridae	NA	NA	Lactococcus phage 4268	Bacteria	Firmicutes	Lytic-Confident	0.545198	0.691409	0.146211	0	NO	NA
NC_004777	MuF-	NA	NA	NA	dsDNA	37555	Yersinia	linear	Caudovirales	Podoviridae	Autographivirinae	T7likevirus	Yersinia pestis phage phiA1122	Bacteria	Proteobacteria	Lytic-Confident	0.758721	0.835864	0.0771427	0	NO	NA
NC_004814	MuF-	NA	NA	NA	dsDNA	16687	Streptococcus	linear	Caudovirales	Podoviridae	Picovirinae	Ahjdlikevirus	Streptococcus phage C1	Bacteria	Firmicutes	Lytic-Confident	0.531139	0.687712	0.156573	0	NO	NA
NC_004831	MuF-	NA	NA	NA	dsDNA	43769	Enterobacteria	linear	Caudovirales	Podoviridae	Autographivirinae	Sp6likevirus	Enterobacteria phage SP6	Bacteria	Proteobacteria	Lytic-Confident	0.60836	0.732967	0.124607	0	NO	NA
NC_004902	MuF-	NA	NA	NA	dsDNA	44373	Xanthomonas	linear	Caudovirales	Siphoviridae	NA	Xp10likevirus	Xanthomonas phage Xp10	Bacteria	Proteobacteria	Lytic-Confident	0.607084	0.73017	0.123086	0	NO	NA
NC_004928	MuF-	NA	NA	NA	dsDNA	167560	Enterobacteria	linear	Caudovirales	Myoviridae	Tevenvirinae	T4likevirus	Enterobacteria phage RB69	Bacteria	Proteobacteria	Lytic-Confident	0.738686	0.814685	0.0759989	0	NO	NA
NC_005045	MuF-	NA	NA	NA	dsDNA	42519	Pseudomonas	linear	Caudovirales	Podoviridae	Autographivirinae	Phikmvlikevirus	Pseudomonas phage phiKMV	Bacteria	Proteobacteria	Lytic-Confident	0.55157	0.698601	0.147031	0	NO	NA
NC_005066	MuF-	NA	NA	NA	dsDNA	164018	Enterobacteria	linear	Caudovirales	Myoviridae	Tevenvirinae	T4likevirus	Enterobacteria phage RB49	Bacteria	Proteobacteria	Lytic-Confident	0.777984	0.854945	0.076961	0	NO	NA
NC_005083	MuF-	NA	NA	NA	dsDNA	244834	Vibrio	linear	Caudovirales	Myoviridae	Tevenvirinae	Schizot4likevirus	Vibrio phage KVP40	Bacteria	Proteobacteria	Lytic-Confident	0.704421	0.812887	0.108466	0	NO	NA
NC_005135	MuF-	NA	NA	NA	dsDNA	173591	Aeromonas	linear	Caudovirales	Myoviridae	Tevenvirinae	T4likevirus	Aeromonas phage 44RR2.8t	Bacteria	Proteobacteria	Lytic-Confident	0.623156	0.654645	0.0314894	0	NO	NA
NC_005260	MuF-	NA	NA	NA	dsDNA	233234	Aeromonas	linear	Caudovirales	Myoviridae	Tevenvirinae	T4likevirus	Aeromonas phage Aeh1	Bacteria	Proteobacteria	Lytic-Confident	0.763654	0.844356	0.0807013	0	NO	NA
NC_005263	MuF+	MuF1	no	no	dsDNA	48177	Burkholderia	linear	Caudovirales	Myoviridae	NA	Bcep78likevirus	Burkholderia phage Bcep1	Bacteria	Proteobacteria	Lytic-Confident	0.592811	0.731469	0.138658	0	NO	Short
NC_005282	MuF-	NA	NA	NA	dsDNA	86155	Enterobacteria	linear	Caudovirales	Myoviridae	NA	Felixounalikevirus	Enterobacteria phage Felix 01	Bacteria	Proteobacteria	Lytic-Confident	0.616272	0.706094	0.0898222	0	NO	NA
NC_005342	MuF+	MuF1	no	no	dsDNA	48024	Burkholderia	linear	Caudovirales	Myoviridae	NA	Bcep78likevirus	Burkholderia phage Bcep43	Bacteria	Proteobacteria	Lytic-Confident	0.688424	0.78981	0.101387	0	NO	Short
NC_005833	MuF+	MuF1	no	no	dsDNA	48836	Enterobacteria	linear	Caudovirales	Siphoviridae	NA	Tunalikevirus	Enterobacteria phage T1	Bacteria	Proteobacteria	Lytic-Confident	0.583033	0.71009	0.127057	0	NO	Short
NC_002700	MuF-	NA	NA	NA	ssRNA	4268	Acinetobacter	linear	Unclassified	Leviviridae	NA	Levivirus	Acinetobacter phage AP205	Bacteria	Proteobacteria	Lytic-Not-Confident	0.472463	0.510689	0.0382263	0	NO	NA
NC_005859	MuF-	NA	NA	NA	dsDNA	121750	Enterobacteria	linear	Caudovirales	Siphoviridae	NA	T5likevirus	Enterobacteria phage T5	Bacteria	Proteobacteria	Lytic-Confident	0.553719	0.706494	0.152775	0	NO	NA
NC_005880	MuF-	NA	NA	NA	dsDNA	148317	Staphylococcus	linear	Caudovirales	Myoviridae	Spounavirinae	Kayvirus	Staphylococcus phage K	Bacteria	Firmicutes	Lytic-Confident	0.50378	0.613686	0.109906	0	NO	NA
NC_005886	MuF+	MuF1	no	no	dsDNA	47399	Burkholderia	linear	Caudovirales	Myoviridae	NA	NA	Burkholderia phage BcepB1A	Bacteria	Proteobacteria	Lytic-Confident	0.556512	0.693906	0.137394	0	NO	Short
NC_006294	MuF-	NA	NA	NA	ssDNA	7107	Vibrio	circular	Unclassified	Inoviridae	NA	Inovirus	Vibrio phage KSF-1phi	Bacteria	Proteobacteria	Lytic-Confident	0.548256	0.577922	0.029666	0	NO	NA
NC_006565	MuF-	NA	NA	NA	dsDNA	131522	Lactobacillus	circular	Caudovirales	Myoviridae	Spounavirinae	NA	Lactobacillus phage LP65	Bacteria	Firmicutes	Lytic-Confident	0.637061	0.755345	0.118284	0	NO	NA
NC_006820	MuF-	NA	NA	NA	dsDNA	196280	Synechococcus	circular	Caudovirales	Myoviridae	Tevenvirinae	T4likevirus	Synechococcus phage S-PM2	Bacteria	Cyanobacteria	Lytic-Confident	0.678499	0.782717	0.104218	0	NO	NA
NC_006883	MuF-	NA	NA	NA	dsDNA	252401	Prochlorococcus	linear	Caudovirales	Myoviridae	Tevenvirinae	T4likevirus	Prochlorococcus phage P-SSM2	Bacteria	Cyanobacteria	Lytic-Confident	0.643607	0.746853	0.103246	0	NO	NA
NC_006884	MuF-	NA	NA	NA	dsDNA	178249	Prochlorococcus	linear	Caudovirales	Myoviridae	Tevenvirinae	T4likevirus	Prochlorococcus phage P-SSM4	Bacteria	Cyanobacteria	Lytic-Confident	0.633064	0.754146	0.121082	0	NO	NA
NC_003287	MuF-	NA	NA	NA	ssDNA	6407	Enterobacteria	circular	Unclassified	Inoviridae	NA	Inovirus	Enterobacteria phage M13	Bacteria	Proteobacteria	Temperate-Not-Confident	0.476212	0.500699	0.0244876	0	NO	NA
NC_006936	MuF+	MuF1	no	no	dsDNA	36674	Lactobacillus	linear	Caudovirales	Siphoviridae	NA	Phijlunalikevirus	Lactobacillus phage phiJL-1	Bacteria	Firmicutes	Lytic-Confident	0.529878	0.685514	0.155637	0	NO	Short
NC_006953	MuF-	NA	NA	NA	dsDNA	37966	Listonella	linear	Caudovirales	Siphoviridae	NA	NA	Listonella phage phiHSIC	Bacteria	Proteobacteria	Lytic-Confident	0.5197	0.550749	0.0310497	0	NO	NA
NC_007021	MuF-	NA	NA	NA	dsDNA	130706	Staphylococcus	linear	Caudovirales	Myoviridae	Spounavirinae	Twortlikevirus	Staphylococcus phage Twort	Bacteria	Firmicutes	Lytic-Confident	0.551771	0.668831	0.11706	0	NO	NA
NC_003299	MuF-	NA	NA	NA	dsRNA	7051	Pseudomonas	linear	Unclassified	Cystoviridae	NA	NA	Pseudomonas phage phi8 segment L	Bacteria	Proteobacteria	Temperate-Not-Confident	0.489411	0.527572	0.0381615	0	NO	NA
NC_007022	MuF-	NA	NA	NA	dsDNA	172963	Aeromonas	linear	Caudovirales	Myoviridae	Tevenvirinae	T4likevirus	Aeromonas phage 31	Bacteria	Proteobacteria	Lytic-Confident	0.666122	0.695405	0.029283	0	NO	NA
NC_003301	MuF-	NA	NA	NA	dsRNA	3192	Pseudomonas	linear	Unclassified	Cystoviridae	NA	NA	Pseudomonas phage phi8 segment S	Bacteria	Proteobacteria	Temperate-Not-Confident	0.472799	0.501698	0.0288994	0	NO	NA
NC_007023	MuF-	NA	NA	NA	dsDNA	180500	Enterobacteria	linear	Caudovirales	Myoviridae	Tevenvirinae	T4likevirus	Enterobacteria phage RB43	Bacteria	Proteobacteria	Lytic-Confident	0.656076	0.693606	0.0375303	0	NO	NA
NC_007046	MuF-	NA	NA	NA	dsDNA	18199	Staphylococcus	linear	Caudovirales	Podoviridae	Picovirinae	Ahjdlikevirus	Staphylococcus phage 66	Bacteria	Firmicutes	Lytic-Confident	0.695692	0.799001	0.103309	0	NO	NA
NC_007149	MuF-	NA	NA	NA	dsDNA	39503	Vibrio	linear	Caudovirales	Podoviridae	Autographivirinae	T7likevirus	Vibriophage VP4	Bacteria	Proteobacteria	Lytic-Confident	0.615899	0.68951	0.0736116	0	NO	NA
NC_003324	MuF-	NA	NA	NA	dsDNA	57416	Sinorhizobium	linear	Caudovirales	NA	NA	NA	Sinorhizobium phage PBC5	Bacteria	Proteobacteria	Temperate-Not-Confident	0.486153	0.586513	0.10036	1	YES	NA
NC_003327	MuF-	NA	NA	NA	ssDNA	6882	Vibrio	circular	Unclassified	Inoviridae	NA	Inovirus	Vibrio phage VSK	Bacteria	Proteobacteria	Temperate-Not-Confident	0.477279	0.517982	0.0407031	0	NO	NA
NC_007291	MuF-	NA	NA	NA	dsDNA	46072	Enterobacteria	circular	Caudovirales	Siphoviridae	NA	Tunalikevirus	Enterobacteria phage JK06	Bacteria	Proteobacteria	Lytic-Confident	0.51965	0.546653	0.027003	0	NO	NA
NC_003387	MuF+	MuF4	yes	no	dsDNA	52797	Mycobacterium	linear	Caudovirales	Siphoviridae	NA	Tm4likevirus	Mycobacterium phage TM4	Bacteria	Actinobacteria	Temperate-Not-Confident	0.464363	0.515185	0.0508217	0	NO	Cter-Unk
NC_007456	MuF-	NA	NA	NA	dsDNA	39704	Enterobacteria	linear	Caudovirales	Podoviridae	Autographivirinae	T7likevirus	Enterobacteria phage K1F	Bacteria	Proteobacteria	Lytic-Confident	0.616772	0.697103	0.0803308	0	NO	NA
NC_003438	MuF-	NA	NA	NA	ssDNA	4421	Spiroplasma	circular	Unclassified	Microviridae	Gokushovirinae	Spiromicrovirus	Spiroplasma phage 4	Bacteria	Tenericutes	Temperate-Not-Confident	0.471092	0.500899	0.0298075	0	NO	NA
NC_007603	MuF+	MuF1	no	no	dsDNA	46219	Enterobacteria	linear	Caudovirales	Siphoviridae	NA	Tunalikevirus	Enterobacteria phage RTP	Bacteria	Proteobacteria	Lytic-Confident	0.591905	0.730669	0.138764	0	NO	Short
NC_007709	MuF-	NA	NA	NA	dsDNA	43785	Xanthomonas	linear	Caudovirales	Siphoviridae	NA	Xp10likevirus	Xanthomonas oryzae phage OP1 DNA	Bacteria	Proteobacteria	Lytic-Confident	0.574665	0.614585	0.0399206	0	NO	NA
NC_007807	MuF-	NA	NA	NA	dsDNA	43365	Pseudomonas	linear	Caudovirales	Podoviridae	NA	NA	Pseudomonas phage 119X	Bacteria	Proteobacteria	Lytic-Confident	0.560424	0.589311	0.0288865	0	NO	NA
NC_007810	MuF+	MuF1	no	no	dsDNA	66015	Pseudomonas	linear	Caudovirales	Myoviridae	NA	Pbunalikevirus	Pseudomonas phage F8	Bacteria	Proteobacteria	Lytic-Confident	0.502811	0.534466	0.0316543	0	NO	Short
NC_003715	MuF-	NA	NA	NA	dsRNA	6374	Pseudomonas	linear	Unclassified	Cystoviridae	NA	Cystovirus	Pseudomonas phage phi-6 segment L	Bacteria	Proteobacteria	Lytic-Not-Confident	0.476245	0.50969	0.0334456	0	NO	NA
NC_003716	MuF-	NA	NA	NA	dsRNA	4063	Pseudomonas	linear	Unclassified	Cystoviridae	NA	Cystovirus	Pseudomonas phage phi-6 segment M	Bacteria	Proteobacteria	Lytic-Not-Confident	0.462616	0.50969	0.047074	0	NO	NA
NC_008152	MuF-	NA	NA	NA	dsDNA	44385	Enterobacteria	linear	Caudovirales	Podoviridae	Autographivirinae	Sp6likevirus	Enterobacteria phage K1-5	Bacteria	Proteobacteria	Lytic-Confident	0.536344	0.562138	0.0257943	0	NO	NA
NC_008199	MuF+	MuF1	yes	no	dsDNA	69059	Mycobacterium	linear	Caudovirales	Siphoviridae	NA	Pgonelikevirus	Mycobacterium phage Pipefish	Bacteria	Actinobacteria	Lytic-Confident	0.506666	0.552048	0.0453815	0	NO	Cter-Unk
NC_004066	MuF+	MuF1	no	no	dsDNA	36798	Lactococcus	linear	Caudovirales	Siphoviridae	NA	NA	Lactococcus phage ul36	Bacteria	Firmicutes	Lytic-Not-Confident	0.470266	0.637463	0.167197	1	YES	Short
NC_008204	MuF+	MuF1	yes	no	dsDNA	67188	Mycobacterium	linear	Caudovirales	Siphoviridae	NA	NA	Mycobacterium phage Qyrzula	Bacteria	Actinobacteria	Lytic-Confident	0.519002	0.591508	0.0725061	0	NO	Cter-Unk
NC_008208	MuF-	NA	NA	NA	dsDNA	161475	Aeromonas	linear	Caudovirales	Myoviridae	Tevenvirinae	T4likevirus	Aeromonas phage 25	Bacteria	Proteobacteria	Lytic-Confident	0.664088	0.697802	0.0337145	0	NO	NA
NC_008296	MuF-	NA	NA	NA	dsDNA	177300	Synechococcus	circular	Caudovirales	Myoviridae	Tevenvirinae	T4likevirus	Synechococcus phage syn9	Bacteria	Cyanobacteria	Lytic-Confident	0.596954	0.645255	0.048301	0	NO	NA
NC_004167	MuF-	NA	NA	NA	dsDNA	39325	Bacillus	circular	Caudovirales	Siphoviridae	NA	Lambdalikevirus	Bacteriophage phi-105 DNA	Bacteria	Firmicutes	Temperate-Not-Confident	0.465899	0.517383	0.0514837	1	YES	NA
NC_008363	MuF-	NA	NA	NA	dsDNA	28538	Lactococcus	linear	Caudovirales	Siphoviridae	NA	Skunalikevirus	Lactococcus phage P008	Bacteria	Firmicutes	Lytic-Confident	0.502736	0.563137	0.0604009	0	NO	NA
NC_004171	MuF-	NA	NA	NA	dsRNA	4213	Pseudomonas	linear	Unclassified	Cystoviridae	NA	NA	Pseudomonas phage phi-13 segment M	Bacteria	Proteobacteria	Lytic-Not-Confident	0.486397	0.531768	0.0453713	0	NO	NA
NC_008371	MuF-	NA	NA	NA	dsDNA	27453	Lactococcus	linear	Caudovirales	Siphoviridae	NA	Skunalikevirus	Lactococcus phage jj50	Bacteria	Firmicutes	Lytic-Confident	0.578625	0.653347	0.0747213	0	NO	NA
NC_004173	MuF-	NA	NA	NA	dsRNA	6751	Pseudomonas	linear	Unclassified	Cystoviridae	NA	NA	Pseudomonas phage phi-12 segment L	Bacteria	Proteobacteria	Temperate-Not-Confident	0.466238	0.525574	0.0593366	0	NO	NA
NC_008515	MuF-	NA	NA	NA	dsDNA	165890	Enterobacteria	linear	Caudovirales	Myoviridae	Tevenvirinae	T4likevirus	Bacteriophage RB32	Bacteria	Proteobacteria	Lytic-Confident	0.835337	0.888511	0.0531742	0	NO	NA
NC_004175	MuF-	NA	NA	NA	dsRNA	4100	Pseudomonas	linear	Unclassified	Cystoviridae	NA	NA	Pseudomonas phage phi-12 segment M	Bacteria	Proteobacteria	Lytic-Not-Confident	0.457088	0.500999	0.0439112	0	NO	NA
NC_004301	MuF-	NA	NA	NA	ssRNA	4276	Enterobacteria	linear	Unclassified	Leviviridae	NA	Allolevivirus	Enterobacteria phage FI	Bacteria	Proteobacteria	Temperate-Not-Confident	0.462634	0.512188	0.0495534	0	NO	NA
NC_008562	MuF-	NA	NA	NA	dsDNA	162109	Microcystis	circular	Caudovirales	Myoviridae	NA	NA	Microcystis phage Ma-LMM01 DNA	Bacteria	Cyanobacteria	Lytic-Confident	0.52044	0.55005	0.0296097	0	NO	NA
NC_008694	MuF-	NA	NA	NA	dsDNA	38564	Yersinia	linear	Caudovirales	Podoviridae	Autographivirinae	T7likevirus	Yersinia phage Berlin	Bacteria	Proteobacteria	Lytic-Confident	0.773315	0.828072	0.0547569	0	NO	NA
NC_009541	MuF+	MuF4	no	no	dsDNA	29739	Propionibacterium	linear	Caudovirales	Siphoviridae	NA	NA	Propionibacterium phage PA6	Bacteria	Actinobacteria	Lytic-Confident	0.500867	0.539261	0.0383942	0	NO	Short
NC_004306	MuF-	NA	NA	NA	ssDNA	6340	Vibrio	circular	Unclassified	Inoviridae	NA	Inovirus	Vibrio phage fs1	Bacteria	Proteobacteria	Lytic-Not-Confident	0.482377	0.517483	0.0351059	0	NO	NA
NC_009543	MuF-	NA	NA	NA	dsDNA	44520	Xanthomonas	linear	Caudovirales	Siphoviridae	NA	Xp10likevirus	Xanthomonas phage Xop411	Bacteria	Proteobacteria	Lytic-Confident	0.520787	0.568531	0.0477445	0	NO	NA
NC_009604	MuF+	MuF1	no	no	dsDNA	47382	Burkholderia	linear	Caudovirales	Myoviridae	NA	Bcep78likevirus	Burkholderia phage BcepNY3	Bacteria	Proteobacteria	Lytic-Confident	0.605109	0.696703	0.0915941	0	NO	Short
NC_009811	MuF-	NA	NA	NA	dsDNA	137619	Listeria	linear	Caudovirales	Myoviridae	Spounavirinae	P100virus	Listeria phage A511	Bacteria	Firmicutes	Lytic-Confident	0.606687	0.750649	0.143963	0	NO	NA
NC_009821	MuF-	NA	NA	NA	dsDNA	164270	Enterobacteria	linear	Caudovirales	Myoviridae	Tevenvirinae	T4likevirus	Enterobacteria phage Phi1	Bacteria	Proteobacteria	Lytic-Confident	0.829087	0.883417	0.0543292	0	NO	NA
NC_009875	MuF-	NA	NA	NA	dsDNA	17938	Staphylococcus	linear	Caudovirales	Podoviridae	Picovirinae	Ahjdlikevirus	Staphylococcus phage SAP-2	Bacteria	Firmicutes	Lytic-Confident	0.542246	0.585614	0.0433689	0	NO	NA
NC_004466	MuF-	NA	NA	NA	dsDNA	45503	Pseudomonas	circular	Caudovirales	Podoviridae	NA	Luz24likevirus	Pseudomonas phage PaP3	Bacteria	Proteobacteria	Lytic-Not-Confident	0.486178	0.511588	0.0254106	0	NO	NA
NC_009935	MuF-	NA	NA	NA	dsDNA	43200	Pseudomonas	linear	Caudovirales	Podoviridae	Autographivirinae	Phikmvlikevirus	Pseudomonas phage LKD16	Bacteria	Proteobacteria	Lytic-Confident	0.621528	0.650749	0.0292214	0	NO	NA
NC_009987	MuF-	NA	NA	NA	ssDNA	7870	Spiroplasma	circular	Unclassified	Inoviridae	NA	Plectrovirus	Spiroplasma kunkelii virus SkV1_CR2-3x	Bacteria	Tenericutes	Lytic-Confident	0.509199	0.541758	0.0325594	0	NO	NA
NC_009990	MuF-	NA	NA	NA	dsDNA	37313	Thalassomonas	linear	Caudovirales	Podoviridae	NA	NA	Thalassomonas phage BA3	Bacteria	Proteobacteria	Lytic-Confident	0.531508	0.570929	0.0394215	0	NO	NA
NC_010105	MuF-	NA	NA	NA	dsDNA	170523	Enterobacteria	linear	Caudovirales	Myoviridae	Tevenvirinae	T4likevirus	Enterobacteria phage JS98	Bacteria	Proteobacteria	Lytic-Confident	0.807783	0.876424	0.0686402	0	NO	NA
NC_010326	MuF-	NA	NA	NA	dsDNA	43548	Pseudomonas	linear	Caudovirales	Podoviridae	Autographivirinae	Phikmvlikevirus	Pseudomonas phage LUZ19	Bacteria	Proteobacteria	Lytic-Confident	0.555115	0.614186	0.0590713	0	NO	NA
NC_010807	MuF-	NA	NA	NA	dsDNA	38815	Salmonella	linear	Caudovirales	Podoviridae	Autographivirinae	T7likevirus	Salmonella phage phiSG-JL2	Bacteria	Proteobacteria	Lytic-Confident	0.795301	0.872028	0.0767267	0	NO	NA
NC_011038	MuF-	NA	NA	NA	dsDNA	38677	Yersinia	linear	Caudovirales	Podoviridae	Autographivirinae	T7likevirus	Yersinia phage Yepe2	Bacteria	Proteobacteria	Lytic-Confident	0.759317	0.835465	0.0761473	0	NO	NA
NC_011040	MuF-	NA	NA	NA	dsDNA	39816	Enterobacteria	linear	Caudovirales	Podoviridae	Autographivirinae	T7likevirus	Enterobacteria phage BA14	Bacteria	Proteobacteria	Lytic-Confident	0.715195	0.806494	0.091298	0	NO	NA
NC_011042	MuF-	NA	NA	NA	dsDNA	39252	Enterobacteria	linear	Caudovirales	Podoviridae	Autographivirinae	T7likevirus	Enterobacteria phage EcoDS1	Bacteria	Proteobacteria	Lytic-Confident	0.650764	0.702198	0.0514342	0	NO	NA
NC_004664	MuF-	NA	NA	NA	dsDNA	41831	Streptomyces	linear	Caudovirales	Siphoviridae	NA	Phic3unalikevirus	Streptomyces phage phiBT1	Bacteria	Actinobacteria	Temperate-Not-Confident	0.456892	0.565534	0.108642	1	YES	NA
NC_011043	MuF-	NA	NA	NA	dsDNA	41181	Klebsiella	linear	Caudovirales	Podoviridae	Autographivirinae	T7likevirus	Klebsiella phage K11	Bacteria	Proteobacteria	Lytic-Confident	0.767269	0.850749	0.0834805	0	NO	NA
NC_011045	MuF-	NA	NA	NA	dsDNA	38841	Enterobacteria	linear	Caudovirales	Podoviridae	Autographivirinae	T7likevirus	Enterobacteria phage 13a	Bacteria	Proteobacteria	Lytic-Confident	0.789664	0.858541	0.0688775	0	NO	NA
NC_011046	MuF-	NA	NA	NA	dsDNA	29305	Lactococcus	circular	Caudovirales	Siphoviridae	NA	Skunalikevirus	Lactococcus phage bIBB29	Bacteria	Firmicutes	Lytic-Confident	0.500949	0.556444	0.0554943	0	NO	NA
NC_004680	MuF+	MuF4	no	no	dsDNA	59471	Mycobacterium	linear	Caudovirales	Siphoviridae	NA	Che8likevirus	Mycobacterium phage Che8	Bacteria	Actinobacteria	Temperate-Not-Confident	0.498929	0.664935	0.166006	1	YES	Short
NC_011085	MuF-	NA	NA	NA	dsDNA	38457	Morganella	linear	Caudovirales	Podoviridae	Autographivirinae	T7likevirus	Morganella phage MmP1	Bacteria	Proteobacteria	Lytic-Confident	0.600677	0.642857	0.0421801	0	NO	NA
NC_004682	MuF+	MuF4	no	no	dsDNA	50913	Mycobacterium	linear	Caudovirales	Siphoviridae	NA	L5likevirus	Mycobacterium phage Bxz2	Bacteria	Actinobacteria	Temperate-Not-Confident	0.492096	0.52967	0.0375739	1	YES	Short
NC_011107	MuF-	NA	NA	NA	dsDNA	42961	Pseudomonas	linear	Caudovirales	Podoviridae	Autographivirinae	T7likevirus	Pseudomonas phage PT2	Bacteria	Proteobacteria	Lytic-Confident	0.558455	0.651548	0.0930935	0	NO	NA
NC_004684	MuF+	MuF1	yes	no	dsDNA	67480	Mycobacterium	linear	Caudovirales	Siphoviridae	NA	Pgonelikevirus	Mycobacterium phage Rosebush	Bacteria	Actinobacteria	Lytic-Not-Confident	0.45422	0.60999	0.15577	0	NO	Cter-Unk
NC_011166	MuF+	MuF1	no	no	dsDNA	66530	Pseudomonas	linear	Caudovirales	Myoviridae	NA	Pbunalikevirus	Pseudomonas phage LMA2	Bacteria	Proteobacteria	Lytic-Confident	0.512223	0.541658	0.0294354	0	NO	Short
NC_011201	MuF-	NA	NA	NA	dsDNA	43079	Ralstonia	linear	Caudovirales	Podoviridae	Autographivirinae	Phikmvlikevirus	Ralstonia phage RSB1	Bacteria	Proteobacteria	Lytic-Confident	0.588826	0.716184	0.127358	0	NO	NA
NC_004687	MuF-	NA	NA	NA	dsDNA	156102	Mycobacterium	linear	Caudovirales	Myoviridae	NA	I3likevirus	Mycobacterium phage Bxz1	Bacteria	Actinobacteria	Lytic-Not-Confident	0.467811	0.509491	0.0416796	1	YES	NA
NC_011421	MuF-	NA	NA	NA	dsDNA	132562	Bacillus	linear	Caudovirales	Myoviridae	Spounavirinae	Spo1virus	Bacillus phage SPO1	Bacteria	Firmicutes	Lytic-Confident	0.52974	0.672827	0.143087	0	NO	NA
NC_004689	MuF+	MuF1	no	no	dsDNA	70797	Mycobacterium	linear	Caudovirales	Siphoviridae	NA	Barnyardlikevirus	Mycobacterium phage Barnyard	Bacteria	Actinobacteria	Lytic-Not-Confident	0.489424	0.513187	0.0237626	0	NO	Short
NC_004735	MuF-	NA	NA	NA	dsDNA	129908	Rhodothermus	linear	Caudovirales	Myoviridae	NA	NA	Rhodothermus phage RM378	Bacteria	Bacteroidetes	Lytic-Not-Confident	0.476146	0.523976	0.0478299	0	NO	NA
NC_011534	MuF-	NA	NA	NA	dsDNA	39472	Kluyvera	linear	Caudovirales	Podoviridae	Autographivirinae	T7likevirus	Kluyvera phage Kvp1	Bacteria	Proteobacteria	Lytic-Confident	0.828219	0.880719	0.0525005	0	NO	NA
NC_012027	MuF+	MuF1	yes	no	dsDNA	69378	Mycobacterium	circular	Caudovirales	Siphoviridae	NA	NA	Mycobacterium phage Phlyer	Bacteria	Actinobacteria	Lytic-Confident	0.510813	0.538661	0.0278481	0	NO	Cter-Unk
NC_012418	MuF-	NA	NA	NA	dsDNA	43152	Pseudomonas	linear	Caudovirales	Podoviridae	Autographivirinae	Phikmvlikevirus	Pseudomonas phage phikF77	Bacteria	Proteobacteria	Lytic-Confident	0.672977	0.786813	0.113837	0	NO	NA
NC_012530	MuF-	NA	NA	NA	dsDNA	142111	Lactobacillus	linear	Caudovirales	Myoviridae	NA	NA	Lactobacillus phage Lb338-1	Bacteria	Firmicutes	Lytic-Confident	0.50557	0.531269	0.0256985	0	NO	NA
NC_004775	MuF-	NA	NA	NA	dsDNA	39671	Enterobacteria	linear	Caudovirales	Podoviridae	NA	Epsilon15likevirus	Enterobacteria phage epsilon15	Bacteria	Proteobacteria	Temperate-Not-Confident	0.461126	0.612388	0.151261	1	YES	NA
NC_012635	MuF-	NA	NA	NA	dsDNA	168394	Enterobacteria	linear	Caudovirales	Myoviridae	Tevenvirinae	T4likevirus	Enterobacteria phage RB51	Bacteria	Proteobacteria	Lytic-Confident	0.873465	0.915285	0.0418199	0	NO	NA
NC_012638	MuF-	NA	NA	NA	dsDNA	165429	Enterobacteria	linear	Caudovirales	Myoviridae	Tevenvirinae	T4likevirus	Enterobacteria phage RB14	Bacteria	Proteobacteria	Lytic-Confident	0.868881	0.922378	0.0534962	0	NO	NA
NC_012662	MuF-	NA	NA	NA	dsDNA	43931	Vibrio	linear	Caudovirales	Podoviridae	Autographivirinae	Phikmvlikevirus	Vibrio phage VP93	Bacteria	Proteobacteria	Lytic-Confident	0.524621	0.555644	0.0310238	0	NO	NA
NC_012696	MuF-	NA	NA	NA	dsDNA	73325	Sulfitobacter	linear	Caudovirales	Podoviridae	NA	N4likevirus	Roseophage EE36P1	Bacteria	Proteobacteria	Lytic-Confident	0.779074	0.813387	0.0343129	0	NO	NA
NC_012697	MuF-	NA	NA	NA	dsDNA	74611	Ruegeria	linear	Caudovirales	Podoviridae	NA	N4likevirus	Roseophage DSS3P2	Bacteria	Proteobacteria	Lytic-Confident	0.683206	0.77952	0.0963149	0	NO	NA
NC_012740	MuF-	NA	NA	NA	dsDNA	166418	Enterobacteria	linear	Caudovirales	Myoviridae	Tevenvirinae	T4likevirus	Enterobacteria phage JSE	Bacteria	Proteobacteria	Lytic-Confident	0.838884	0.896404	0.0575196	0	NO	NA
NC_012741	MuF-	NA	NA	NA	dsDNA	171451	Enterobacteria	linear	Caudovirales	Myoviridae	Tevenvirinae	T4likevirus	Enterobacteria phage JS10	Bacteria	Proteobacteria	Lytic-Confident	0.800683	0.873926	0.0732431	0	NO	NA
NC_012749	MuF-	NA	NA	NA	dsDNA	88487	Enterobacteria	linear	Caudovirales	Myoviridae	NA	Felixounalikevirus	Enterobacteria phage WV8	Bacteria	Proteobacteria	Lytic-Confident	0.547734	0.5996	0.0518665	0	NO	NA
NC_012757	MuF-	NA	NA	NA	ssDNA	6842	Vibrio	circular	Unclassified	Inoviridae	NA	NA	Vibrio phage VEJphi	Bacteria	Proteobacteria	Lytic-Confident	0.518849	0.554745	0.0358963	0	NO	NA
NC_013085	MuF-	NA	NA	NA	dsDNA	194454	Synechococcus	circular	Caudovirales	Myoviridae	Tevenvirinae	T4likevirus	Synechococcus phage S-RSM4	Bacteria	Cyanobacteria	Lytic-Confident	0.557669	0.594805	0.0371357	0	NO	NA
NC_013152	MuF-	NA	NA	NA	dsDNA	29459	Lactococcus	linear	Caudovirales	Siphoviridae	NA	Skunalikevirus	Lactococcus phage CB14	Bacteria	Firmicutes	Lytic-Confident	0.53558	0.584815	0.049235	0	NO	NA
NC_013155	MuF-	NA	NA	NA	dsDNA	32182	Lactococcus	linear	Caudovirales	Siphoviridae	NA	Skunalikevirus	Lactococcus phage CB13	Bacteria	Firmicutes	Lytic-Confident	0.566967	0.612088	0.0451214	0	NO	NA
NC_013647	MuF-	NA	NA	NA	dsDNA	41119	Klebsiella	linear	Caudovirales	Podoviridae	Autographivirinae	T7likevirus	Klebsiella phage KP32	Bacteria	Proteobacteria	Lytic-Confident	0.708015	0.752747	0.0447319	0	NO	NA
NC_013649	MuF-	NA	NA	NA	dsDNA	43809	Klebsiella	linear	Caudovirales	Podoviridae	NA	NA	Klebsiella phage KP34	Bacteria	Proteobacteria	Lytic-Confident	0.547933	0.570629	0.0226969	0	NO	NA
NC_013651	MuF-	NA	NA	NA	dsDNA	38497	Vibrio	circular	Caudovirales	Podoviridae	Autographivirinae	T7likevirus	Vibrio phage N4	Bacteria	Proteobacteria	Lytic-Confident	0.610872	0.647552	0.0366809	0	NO	NA
NC_013697	MuF-	NA	NA	NA	dsDNA	157486	Deftia	linear	Caudovirales	Myoviridae	NA	NA	Deftia phage phiW-14	Bacteria	Proteobacteria	Lytic-Confident	0.506058	0.555245	0.0491868	0	NO	NA
NC_014036	MuF-	NA	NA	NA	dsDNA	174436	Klebsiella	linear	Caudovirales	Myoviridae	Tevenvirinae	T4likevirus	Klebsiella phage KP15	Bacteria	Proteobacteria	Lytic-Confident	0.679909	0.715984	0.036075	0	NO	NA
NC_005091	MuF-	NA	NA	NA	dsDNA	57455	Burkholderia	linear	Caudovirales	Siphoviridae	NA	NA	Burkholderia phage BcepNazgul	Bacteria	Proteobacteria	Temperate-Not-Confident	0.491711	0.535365	0.0436534	0	NO	NA
NC_005131	MuF-	NA	NA	NA	ssDNA	7118	Ralstonia	linear	Unclassified	Inoviridae	NA	NA	Ralstonia phage p12J	Bacteria	Proteobacteria	Lytic-Not-Confident	0.487062	0.534266	0.0472034	0	NO	NA
NC_014260	MuF-	NA	NA	NA	dsDNA	172253	Enterobacteria	linear	Caudovirales	Myoviridae	Tevenvirinae	T4likevirus	Enterobacteria phage IME08	Bacteria	Proteobacteria	Lytic-Confident	0.714771	0.762537	0.0477668	0	NO	NA
NC_014467	MuF-	NA	NA	NA	dsDNA	176788	Enterobacteria	linear	Caudovirales	Myoviridae	Tevenvirinae	T4likevirus	Enterobacteria phage RB16	Bacteria	Proteobacteria	Lytic-Confident	0.614637	0.660639	0.0460024	0	NO	NA
NC_014595	MuF-	NA	NA	NA	dsDNA	170605	Shigella	linear	Caudovirales	Myoviridae	Tevenvirinae	T4likevirus	Shigella phage SP18	Bacteria	Proteobacteria	Lytic-Confident	0.699326	0.715884	0.0165578	0	NO	NA
NC_014635	MuF-	NA	NA	NA	dsDNA	163875	Aeromonas	linear	Caudovirales	Myoviridae	Tevenvirinae	T4likevirus	Aeromonas phage phiAS4	Bacteria	Proteobacteria	Lytic-Confident	0.669535	0.704695	0.0351602	0	NO	NA
NC_005262	MuF-	NA	NA	NA	dsDNA	63882	Burkholderia	linear	Caudovirales	Podoviridae	NA	Bcep22likevirus	Burkholderia cepacia phage Bcep22	Bacteria	Proteobacteria	Temperate-Not-Confident	0.491809	0.517183	0.0253739	1	YES	NA
NC_014636	MuF-	NA	NA	NA	dsDNA	225268	Aeromonas	linear	Caudovirales	Myoviridae	Tevenvirinae	T4likevirus	Aeromonas phage phiAS5	Bacteria	Proteobacteria	Lytic-Confident	0.650434	0.693606	0.0431722	0	NO	NA
NC_014660	MuF-	NA	NA	NA	dsDNA	167716	Acinetobacter	linear	Caudovirales	Myoviridae	Tevenvirinae	T4likevirus	Acinetobacter phage Ac42	Bacteria	Proteobacteria	Lytic-Confident	0.649002	0.68002	0.0310175	0	NO	NA
NC_014661	MuF-	NA	NA	NA	dsDNA	164093	Acinetobacter	linear	Caudovirales	Myoviridae	Tevenvirinae	T4likevirus	Acinetobacter phage Acj61	Bacteria	Proteobacteria	Lytic-Confident	0.645342	0.67962	0.0342782	0	NO	NA
NC_014662	MuF-	NA	NA	NA	dsDNA	165540	Enterobacteria	linear	Caudovirales	Myoviridae	Tevenvirinae	T4likevirus	Enterobacteria phage CC31	Bacteria	Proteobacteria	Lytic-Confident	0.728113	0.753946	0.025833	0	NO	NA
NC_014663	MuF-	NA	NA	NA	dsDNA	169947	Acinetobacter	linear	Caudovirales	Myoviridae	Tevenvirinae	T4likevirus	Acinetobacter phage Acj9	Bacteria	Proteobacteria	Lytic-Confident	0.670932	0.700799	0.0298672	0	NO	NA
NC_014792	MuF-	NA	NA	NA	dsDNA	169285	Enterobacteria	linear	Caudovirales	Myoviridae	Tevenvirinae	T4likevirus	Enterobacteria phage vB_EcoM-VR7	Bacteria	Proteobacteria	Lytic-Confident	0.726879	0.752448	0.0255687	0	NO	NA
NC_015159	MuF-	NA	NA	NA	dsDNA	39162	Vibrio	linear	Caudovirales	Podoviridae	Autographivirinae	T7likevirus	Vibrio phage ICP3	Bacteria	Proteobacteria	Lytic-Confident	0.633199	0.685914	0.0527155	0	NO	NA
NC_015208	MuF-	NA	NA	NA	dsDNA	39562	Pseudomonas	linear	Caudovirales	Podoviridae	Autographivirinae	T7likevirus	Pseudomonas phage phi15	Bacteria	Proteobacteria	Lytic-Confident	0.601411	0.631069	0.0296578	0	NO	NA
NC_005354	MuF-	NA	NA	NA	dsDNA	38384	Lactobacillus	linear	Caudovirales	Siphoviridae	NA	NA	Lactobacillus prophage Lj928	Bacteria	Firmicutes	Temperate-Not-Confident	0.493087	0.540559	0.047472	1	YES	NA
NC_015249	MuF-	NA	NA	NA	dsDNA	39270	Enterobacteria	linear	Caudovirales	Podoviridae	Autographivirinae	T7likevirus	Enterobacteria phage 285P	Bacteria	Proteobacteria	Lytic-Confident	0.744013	0.795305	0.0512917	0	NO	NA
NC_015250	MuF-	NA	NA	NA	dsDNA	159801	Acinetobacter	linear	Caudovirales	Myoviridae	Tevenvirinae	T4likevirus	Acinetobacter phage 133	Bacteria	Proteobacteria	Lytic-Confident	0.65886	0.705095	0.046235	0	NO	NA
NC_015251	MuF-	NA	NA	NA	dsDNA	235229	Aeromonas	linear	Caudovirales	Myoviridae	Tevenvirinae	T4likevirus	Aeromonas phage 65	Bacteria	Proteobacteria	Lytic-Confident	0.641173	0.664635	0.023462	0	NO	NA
NC_015264	MuF-	NA	NA	NA	dsDNA	40973	Pseudomonas	linear	Caudovirales	Podoviridae	Autographivirinae	T7likevirus	Pseudomonas phage phiIBB-PF7A	Bacteria	Proteobacteria	Lytic-Confident	0.599736	0.64985	0.0501146	0	NO	NA
NC_015271	MuF-	NA	NA	NA	dsDNA	38368	Salmonella	circular	Caudovirales	Podoviridae	Autographivirinae	T7likevirus	Salmonella phage Vi06	Bacteria	Proteobacteria	Lytic-Confident	0.692019	0.735564	0.0435456	0	NO	NA
NC_015280	MuF-	NA	NA	NA	dsDNA	181044	Prochlorococcus	linear	Caudovirales	Myoviridae	NA	NA	Prochlorococcus phage P-HM1	Bacteria	Cyanobacteria	Lytic-Confident	0.516503	0.569031	0.052528	0	NO	NA
NC_015281	MuF-	NA	NA	NA	dsDNA	179563	Synechococcus	linear	Caudovirales	Myoviridae	NA	NA	Synechococcus phage S-ShM2	Bacteria	Cyanobacteria	Lytic-Confident	0.566086	0.599301	0.0332148	0	NO	NA
NC_015282	MuF-	NA	NA	NA	dsDNA	174079	Synechococcus	linear	Caudovirales	Myoviridae	NA	NA	Synechococcus phage S-SM1	Bacteria	Cyanobacteria	Lytic-Confident	0.559859	0.602198	0.042339	0	NO	NA
NC_015283	MuF-	NA	NA	NA	dsDNA	176428	Prochlorococcus	linear	Caudovirales	Myoviridae	NA	NA	Prochlorococcus phage P-RSM4	Bacteria	Cyanobacteria	Lytic-Confident	0.532506	0.583916	0.05141	0	NO	NA
NC_015284	MuF-	NA	NA	NA	dsDNA	183806	Prochlorococcus	linear	Caudovirales	Myoviridae	NA	NA	Prochlorococcus phage P-HM2	Bacteria	Cyanobacteria	Lytic-Confident	0.560698	0.608492	0.0477933	0	NO	NA
NC_015285	MuF-	NA	NA	NA	dsDNA	174285	Prochlorococcus	linear	Caudovirales	NA	NA	NA	Prochlorococcus phage Syn33	Bacteria	Cyanobacteria	Lytic-Confident	0.587226	0.63037	0.0431438	0	NO	NA
NC_015286	MuF-	NA	NA	NA	dsDNA	175230	Synechococcus	linear	Caudovirales	Myoviridae	NA	NA	Synechococcus phage Syn19	Bacteria	Cyanobacteria	Lytic-Confident	0.544707	0.61039	0.065683	0	NO	NA
NC_005884	MuF-	NA	NA	NA	dsDNA	43783	Pseudomonas	linear	Caudovirales	Podoviridae	NA	NA	Pseudomonas phage PaP2	Bacteria	Proteobacteria	Temperate-Not-Confident	0.481895	0.507792	0.0258973	0	NO	NA
NC_005885	MuF+	MuF1	no	no	dsDNA	58638	Actinoplanes	linear	Caudovirales	Siphoviridae	NA	NA	Actinoplanes phage phiAsp2	Bacteria	Actinobacteria	Temperate-Not-Confident	0.491995	0.54026	0.0482651	0	NO	Short
NC_015287	MuF-	NA	NA	NA	dsDNA	232878	Synechococcus	linear	Caudovirales	Myoviridae	NA	NA	Synechococcus phage S-SSM7	Bacteria	Cyanobacteria	Lytic-Confident	0.55861	0.608092	0.0494818	0	NO	NA
NC_005887	MuF-	NA	NA	NA	dsDNA	42415	Burkholderia	linear	Caudovirales	Podoviridae	NA	Bppunalikevirus	Burkholderia phage BcepC6B	Bacteria	Proteobacteria	Temperate-Not-Confident	0.477972	0.604396	0.126424	1	YES	NA
NC_015288	MuF-	NA	NA	NA	dsDNA	191195	Prochlorococcus	linear	Caudovirales	NA	NA	NA	Prochlorococcus phage Syn1	Bacteria	Cyanobacteria	Lytic-Confident	0.555434	0.601698	0.0462644	0	NO	NA
NC_015289	MuF-	NA	NA	NA	dsDNA	176184	Synechococcus	linear	Caudovirales	Myoviridae	NA	NA	Synechococcus phage S-SSM5	Bacteria	Cyanobacteria	Lytic-Confident	0.570256	0.622777	0.0525217	0	NO	NA
NC_005948	MuF-	NA	NA	NA	ssDNA	7965	Vibrio	circular	Unclassified	Inoviridae	NA	Inovirus	Vibrio phage Vf33	Bacteria	Proteobacteria	Lytic-Not-Confident	0.473912	0.503197	0.0292853	0	NO	NA
NC_015290	MuF-	NA	NA	NA	dsDNA	182180	Prochlorococcus	linear	Caudovirales	Myoviridae	NA	NA	Prochlorococcus phage P-SSM7	Bacteria	Cyanobacteria	Lytic-Confident	0.569004	0.607393	0.038389	0	NO	NA
NC_015296	MuF-	NA	NA	NA	dsDNA	157061	Salmonella	circular	Caudovirales	Myoviridae	NA	Viunalikevirus	Salmonella phage Vi01	Bacteria	Proteobacteria	Lytic-Confident	0.516374	0.553447	0.0370724	0	NO	NA
NC_015297	MuF-	NA	NA	NA	ssDNA	5475	Ralstonia	circular	Unclassified	Inoviridae	NA	NA	Ralstonia phage PE226	Bacteria	Proteobacteria	Lytic-Confident	0.511316	0.556543	0.0452279	0	NO	NA
NC_015456	MuF+	MuF1	no	no	dsDNA	50661	Shigella	circular	Caudovirales	Siphoviridae	NA	Tunalikevirus	Shigella phage Shfl1	Bacteria	Proteobacteria	Lytic-Confident	0.536785	0.575924	0.0391392	0	NO	Short
NC_006557	MuF+	MuF2	no	no	dsDNA	41092	Bacillus	linear	Caudovirales	Siphoviridae	NA	NA	Bacillus phage BCJA1c	Bacteria	Firmicutes	Temperate-Not-Confident	0.491538	0.600999	0.109461	0	NO	Short
NC_015457	MuF-	NA	NA	NA	dsDNA	165919	Shigella	circular	Caudovirales	Myoviridae	Tevenvirinae	T4likevirus	Shigella phage Shfl2	Bacteria	Proteobacteria	Lytic-Confident	0.871786	0.905295	0.0335085	0	NO	NA
NC_015466	MuF+	MuF1	no	no	dsDNA	62668	Roseobacter	circular	Caudovirales	Siphoviridae	NA	NA	Roseobacter phage RDJL Phi 1	Bacteria	Proteobacteria	Lytic-Confident	0.514317	0.555944	0.041627	0	NO	Short
NC_015569	MuF-	NA	NA	NA	dsDNA	178563	Synechococcus	circular	Caudovirales	Myoviridae	NA	NA	Synechococcus phage S-CRM01	Bacteria	Cyanobacteria	Lytic-Confident	0.508168	0.545554	0.0373865	0	NO	NA
NC_015585	MuF-	NA	NA	NA	dsDNA	43032	Pantoea	linear	Caudovirales	Podoviridae	Autographivirinae	Phikmvlikevirus	Pantoea phage LIMEzero	Bacteria	Proteobacteria	Lytic-Confident	0.519141	0.558242	0.0391011	0	NO	NA
NC_015719	MuF-	NA	NA	NA	dsDNA	40940	Enterobacteria	linear	Caudovirales	Podoviridae	Autographivirinae	T7likevirus	Enterobacteria phage K30	Bacteria	Proteobacteria	Lytic-Confident	0.674187	0.72008	0.0458932	0	NO	NA
NC_015721	MuF-	NA	NA	NA	dsDNA	23931	Bdellovibrio	linear	Caudovirales	Myoviridae	NA	NA	Bdellovibrio phage phi1402	Bacteria	Proteobacteria	Lytic-Confident	0.503733	0.567133	0.0633997	0	NO	NA
NC_006938	MuF+	MuF1	yes	no	dsDNA	63649	Proteobacteria	linear	Caudovirales	Siphoviridae	NA	Yualikevirus	Phage phiJL001	Bacteria	Proteobacteria	Temperate-Not-Confident	0.484662	0.629171	0.144509	0	NO	Cter-Unk
NC_006940	MuF+	MuF1	yes	no	dsDNA	40793	Salmonella	linear	Caudovirales	Siphoviridae	NA	Jerseylikevirus	Salmonella phage SS3e	Bacteria	Proteobacteria	Temperate-Not-Confident	0.48862	0.535864	0.0472443	0	NO	Cter-Unk
NC_006945	MuF-	NA	NA	NA	dsDNA	14844	Bacillus	linear	Unclassified	Tectiviridae	NA	Tectivirus	Bacillus phage GIL16c	Bacteria	Firmicutes	Temperate-Not-Confident	0.491377	0.640859	0.149482	0	NO	NA
NC_016073	MuF-	NA	NA	NA	dsDNA	157950	Salmonella	circular	Caudovirales	Myoviridae	NA	Viunalikevirus	Salmonella phage SFP10	Bacteria	Proteobacteria	Lytic-Confident	0.503626	0.548551	0.0449253	0	NO	NA
NC_016162	MuF-	NA	NA	NA	ssDNA	7103	Vibrio	linear	Unclassified	Inoviridae	NA	Inovirus	Vibrio phage VCY-phi	Bacteria	Proteobacteria	Lytic-Confident	0.508101	0.540959	0.0328584	0	NO	NA
NC_007019	MuF+	MuF1	no	no	dsDNA	34704	Streptococcus	linear	Caudovirales	Siphoviridae	NA	Sfi1unalikevirus	Streptococcus phage 2972	Bacteria	Firmicutes	Lytic-Not-Confident	0.449806	0.627872	0.178067	0	NO	Short
NC_016164	MuF-	NA	NA	NA	dsDNA	30332	Synechococcus	circular	Caudovirales	Siphoviridae	NA	NA	Synechococcus phage S-CBS1	Bacteria	Cyanobacteria	Lytic-Confident	0.536562	0.571728	0.035166	0	NO	NA
NC_016565	MuF-	NA	NA	NA	dsDNA	18168	Staphylococcus	linear	Caudovirales	Podoviridae	Picovirinae	NA	Staphylococcus phage S24-1	Bacteria	Firmicutes	Lytic-Confident	0.566841	0.606394	0.0395528	0	NO	NA
NC_017864	MuF-	NA	NA	NA	dsDNA	42844	Pseudomonas	linear	Caudovirales	Siphoviridae	NA	NA	Pseudomonas phage vB_Pae-Kakheti25	Bacteria	Proteobacteria	Lytic-Confident	0.504797	0.531768	0.0269712	0	NO	NA
NC_017865	MuF-	NA	NA	NA	dsDNA	42966	Pseudomonas	linear	Caudovirales	Podoviridae	Autographivirinae	Phikmvlikevirus	Pseudomonas phage vB_Pae-TbilisiM32	Bacteria	Proteobacteria	Lytic-Confident	0.512879	0.624975	0.112096	0	NO	NA
NC_017978	MuF-	NA	NA	NA	dsDNA	33609	Clostridium	linear	Caudovirales	Siphoviridae	NA	NA	Clostridium phage PhiS63	Bacteria	Firmicutes	Lytic-Confident	0.501821	0.528372	0.0265502	1	YES	NA
NC_018087	MuF-	NA	NA	NA	dsDNA	166687	Acinetobacter	linear	Caudovirales	Myoviridae	Tevenvirinae	T4likevirus	Acinetobacter phage ZZ1	Bacteria	Proteobacteria	Lytic-Confident	0.69149	0.723077	0.031587	0	NO	NA
NC_018088	MuF-	NA	NA	NA	dsDNA	104936	Colwellia	linear	Caudovirales	Siphoviridae	NA	NA	Colwellia phage 9A	Bacteria	Proteobacteria	Lytic-Confident	0.516654	0.561738	0.0450845	0	NO	NA
NC_018273	MuF-	NA	NA	NA	dsDNA	26201	Leuconostoc	linear	Caudovirales	Siphoviridae	NA	NA	Leuconostoc phage Lmd1	Bacteria	Firmicutes	Lytic-Confident	0.511918	0.532767	0.0208494	0	NO	NA
NC_018831	MuF+	MuF1	no	no	dsDNA	67170	Listeria	linear	Caudovirales	Siphoviridae	NA	NA	Listeria phage P70	Bacteria	Firmicutes	Lytic-Confident	0.502968	0.530769	0.0278012	0	NO	Short
NC_018835	MuF-	NA	NA	NA	dsDNA	77448	Enterobacteria	linear	Caudovirales	Podoviridae	NA	NA	Enterobacteria phage NJ01	Bacteria	Proteobacteria	Lytic-Confident	0.531368	0.55984	0.0284718	0	NO	NA
NC_018837	MuF-	NA	NA	NA	dsDNA	122024	Pectobacterium	linear	Caudovirales	Siphoviridae	NA	NA	Pectobacterium phage My1	Bacteria	Proteobacteria	Lytic-Confident	0.547942	0.583916	0.0359741	0	NO	NA
NC_018840	MuF+	MuF4	no	no	dsDNA	29612	Propionibacterium	linear	Caudovirales	Siphoviridae	NA	NA	Propionibacterium phage P100_1	Bacteria	Actinobacteria	Lytic-Confident	0.529162	0.57023	0.041068	0	NO	Short
NC_018841	MuF+	MuF4	no	no	dsDNA	29574	Propionibacterium	linear	Caudovirales	Siphoviridae	NA	NA	Propionibacterium phage P101A	Bacteria	Actinobacteria	Lytic-Confident	0.504836	0.541758	0.0369227	0	NO	Short
NC_018857	MuF-	NA	NA	NA	dsDNA	158305	Bacillus	circular	Caudovirales	Myoviridae	NA	NA	Bacillus phage BPS13	Bacteria	Firmicutes	Lytic-Confident	0.542749	0.572527	0.0297787	0	NO	NA
NC_018859	MuF-	NA	NA	NA	dsDNA	77315	Escherichia	circular	Caudovirales	Podoviridae	NA	NA	Escherichia phage ECBP2	Bacteria	Proteobacteria	Lytic-Confident	0.50093	0.550749	0.049819	0	NO	NA
NC_018860	MuF-	NA	NA	NA	dsDNA	156176	Bacillus	circular	Caudovirales	Myoviridae	NA	NA	Bacillus phage BCP78	Bacteria	Firmicutes	Lytic-Confident	0.511027	0.541359	0.0303321	0	NO	NA
NC_019398	MuF-	NA	NA	NA	dsDNA	178193	Cronobacter	linear	Caudovirales	Myoviridae	Tevenvirinae	T4likevirus	Cronobacter phage vB_CsaM_GAP161	Bacteria	Proteobacteria	Lytic-Confident	0.652215	0.709091	0.0568754	0	NO	NA
NC_019399	MuF-	NA	NA	NA	dsDNA	167396	Enterobacteria	linear	Caudovirales	Myoviridae	Tevenvirinae	T4likevirus	Enterobacteria phage vB_EcoM_ACG-C40	Bacteria	Proteobacteria	Lytic-Confident	0.838739	0.865934	0.0271953	0	NO	NA
NC_019416	MuF-	NA	NA	NA	dsDNA	38513	Stenotrophomonas	linear	Caudovirales	Podoviridae	Autographivirinae	T7likevirus	Stenotrophomonas phage IME15	Bacteria	Proteobacteria	Lytic-Confident	0.701596	0.731069	0.0294731	0	NO	NA
NC_019443	MuF-	NA	NA	NA	dsDNA	172879	Synechococcus	linear	Caudovirales	Myoviridae	Tevenvirinae	T4likevirus	Synechococcus phage metaG-MbCM1	Bacteria	Cyanobacteria	Lytic-Confident	0.615102	0.650549	0.0354479	0	NO	NA
NC_019444	MuF-	NA	NA	NA	dsDNA	176043	Synechococcus	linear	Caudovirales	Myoviridae	Tevenvirinae	T4likevirus	Synechococcus phage S-MbCM6	Bacteria	Cyanobacteria	Lytic-Confident	0.603262	0.644456	0.0411938	0	NO	NA
NC_019500	MuF-	NA	NA	NA	dsDNA	168066	Enterobacteria	linear	Caudovirales	Myoviridae	Tevenvirinae	T4likevirus	Enterobacteria phage Bp7	Bacteria	Proteobacteria	Lytic-Confident	0.722198	0.764136	0.0419381	0	NO	NA
NC_019503	MuF-	NA	NA	NA	dsDNA	166499	Enterobacteria	linear	Caudovirales	Myoviridae	Tevenvirinae	T4likevirus	Enterobacteria phage ime09	Bacteria	Proteobacteria	Lytic-Confident	0.787287	0.855944	0.0686575	0	NO	NA
NC_019504	MuF-	NA	NA	NA	dsDNA	56621	Erwinia	linear	Caudovirales	Myoviridae	NA	NA	Erwinia phage vB_EamM-Y2	Bacteria	Proteobacteria	Lytic-Confident	0.500179	0.54046	0.0402807	0	NO	NA
NC_007066	MuF-	NA	NA	NA	dsDNA	138715	Staphylococcus	linear	Caudovirales	Myoviridae	Spounavirinae	Kayvirus	Staphylococcus phage G1	Bacteria	Firmicutes	Lytic-Not-Confident	0.442961	0.591409	0.148447	0	NO	NA
NC_019505	MuF-	NA	NA	NA	dsDNA	166452	Escherichia	linear	Caudovirales	Myoviridae	Tevenvirinae	T4likevirus	Escherichia phage wV7	Bacteria	Proteobacteria	Lytic-Confident	0.865084	0.892108	0.0270244	0	NO	NA
NC_019509	MuF+	MuF1	no	no	dsDNA	49116	Cronobacter	linear	Caudovirales	Siphoviridae	NA	Tunalikevirus	Cronobacter phage ESP2949-1	Bacteria	Proteobacteria	Lytic-Confident	0.508856	0.553047	0.0441905	0	NO	Short
NC_019510	MuF-	NA	NA	NA	dsDNA	39282	Erwinia	linear	Caudovirales	Podoviridae	Autographivirinae	T7likevirus	Erwinia phage vB_EamP-L1	Bacteria	Proteobacteria	Lytic-Confident	0.627524	0.669431	0.0419063	0	NO	NA
NC_019515	MuF-	NA	NA	NA	dsDNA	93839	Bacillus	circular	Caudovirales	Myoviridae	NA	NA	Bacillus phage BCD7	Bacteria	Firmicutes	Lytic-Confident	0.505984	0.526174	0.0201901	0	NO	NA
NC_007458	MuF-	NA	NA	NA	dsDNA	37253	Bacillus	linear	Caudovirales	Siphoviridae	NA	NA	Bacillus phage Gamma	Bacteria	Firmicutes	Temperate-Not-Confident	0.489552	0.523976	0.0344241	1	YES	NA
NC_007461	MuF-	NA	NA	NA	ssDNA	4530	Chlamydiae	circular	Unclassified	Microviridae	Gokushovirinae	Chlamydiamicrovirus	Chlamydia phage 4	Bacteria	Chlamydiae	Lytic-Not-Confident	0.480453	0.522478	0.0420241	0	NO	NA
NC_019520	MuF-	NA	NA	NA	dsDNA	42608	Escherichia	linear	Caudovirales	Podoviridae	Autographivirinae	Phikmvlikevirus	Escherichia phage phiKT	Bacteria	Proteobacteria	Lytic-Confident	0.536941	0.574525	0.0375847	0	NO	NA
NC_019521	MuF-	NA	NA	NA	dsDNA	219372	Sphingomonas	linear	Caudovirales	Myoviridae	NA	NA	Sphingomonas phage PAU	Bacteria	Proteobacteria	Lytic-Confident	0.505318	0.553946	0.0486277	0	NO	NA
NC_019523	MuF-	NA	NA	NA	dsDNA	18919	Clostridium	linear	Caudovirales	Podoviridae	Picovirinae	NA	Clostridium phage phi24R	Bacteria	Firmicutes	Lytic-Confident	0.503003	0.527173	0.0241697	0	NO	NA
NC_019526	MuF-	NA	NA	NA	dsDNA	345809	Enterobacteria	linear	Caudovirales	Myoviridae	NA	NA	Enterobacteria phage vB_KleM-RaK2	Bacteria	Proteobacteria	Lytic-Confident	0.511154	0.558142	0.0469874	0	NO	NA
NC_007623	MuF-	NA	NA	NA	dsDNA	211215	Pseudomonas	circular	Caudovirales	Myoviridae	NA	Phikzlikevirus	Pseudomonas phage EL	Bacteria	Proteobacteria	Lytic-Not-Confident	0.467731	0.506793	0.0390621	0	NO	NA
NC_007637	MuF-	NA	NA	NA	dsDNA	45251	Enterobacteria	linear	Caudovirales	Podoviridae	Autographivirinae	Sp6likevirus	Enterobacteria phage K1E	Bacteria	Proteobacteria	Lytic-Not-Confident	0.489764	0.535065	0.0453008	0	NO	NA
NC_019538	MuF-	NA	NA	NA	dsDNA	231743	Aeromonas	linear	Caudovirales	Myoviridae	Tevenvirinae	T4likevirus	Aeromonas phage CC2	Bacteria	Proteobacteria	Lytic-Confident	0.623566	0.653546	0.0299804	0	NO	NA
NC_007710	MuF+	MuF1	no	no	dsDNA	46643	Xanthomonas	linear	Caudovirales	Myoviridae	NA	Bcep78likevirus	Xanthomonas oryzae phage OP2 DNA	Bacteria	Proteobacteria	Lytic-Not-Confident	0.453466	0.501399	0.0479323	0	NO	Short
NC_019543	MuF-	NA	NA	NA	dsDNA	160646	Aeromonas	linear	Caudovirales	Myoviridae	Tevenvirinae	T4likevirus	Aeromonas phage Aes508	Bacteria	Proteobacteria	Lytic-Confident	0.625274	0.682617	0.0573439	0	NO	NA
NC_019718	MuF-	NA	NA	NA	dsDNA	45805	Enterobacteria	linear	Caudovirales	Siphoviridae	NA	Tunalikevirus	Enterobacteria phage vB_EcoS_Rogue1	Bacteria	Proteobacteria	Lytic-Confident	0.511054	0.54036	0.0293057	0	NO	NA
NC_007805	MuF-	NA	NA	NA	dsDNA	39199	Pseudomonas	linear	Caudovirales	Siphoviridae	NA	NA	Pseudomonas phage F10	Bacteria	Proteobacteria	Temperate-Not-Confident	0.493565	0.532967	0.0394018	1	YES	NA
NC_007806	MuF-	NA	NA	NA	dsDNA	42999	Pseudomonas	linear	Caudovirales	Siphoviridae	NA	NA	Pseudomonas phage 73	Bacteria	Proteobacteria	Lytic-Not-Confident	0.4813	0.533067	0.0517667	0	NO	NA
NC_019813	MuF-	NA	NA	NA	dsDNA	44030	Pseudomonas	linear	Caudovirales	Podoviridae	NA	Luz24likevirus	Pseudomonas phage vB_PaeP_p2-10_Or1	Bacteria	Proteobacteria	Lytic-Confident	0.504712	0.538462	0.0337499	0	NO	NA
NC_007809	MuF+	MuF1	yes	no	dsDNA	59446	Pseudomonas	linear	Caudovirales	Siphoviridae	NA	Yualikevirus	Pseudomonas phage M6	Bacteria	Proteobacteria	Lytic-Not-Confident	0.459858	0.502697	0.0428389	0	NO	Cter-Unk
NC_019909	MuF-	NA	NA	NA	dsDNA	168809	Yersinia	linear	Caudovirales	Myoviridae	NA	NA	Yersinia phage phiR1-RT complete genome.	Bacteria	Proteobacteria	Lytic-Confident	0.68022	0.721179	0.0409589	0	NO	NA
NC_019920	MuF-	NA	NA	NA	ssRNA	3523	Enterobacteria	linear	Unclassified	Leviviridae	NA	Levivirus	Enterobacteria phage C-1 INW-2012	Bacteria	Proteobacteria	Lytic-Confident	0.513936	0.545255	0.031319	0	NO	NA
NC_007817	MuF-	NA	NA	NA	ssDNA	5486	Enterobacteria	circular	Unclassified	Microviridae	NA	Microvirus	Enterobacteria phage ID2 Moscow/ID/2001	Bacteria	Proteobacteria	Lytic-Not-Confident	0.484397	0.520679	0.0362827	0	NO	NA
NC_007821	MuF-	NA	NA	NA	ssDNA	6068	Enterobacteria	circular	Unclassified	Microviridae	NA	Microvirus	Enterobacteria phage WA13	Bacteria	Proteobacteria	Lytic-Not-Confident	0.493359	0.523477	0.0301177	0	NO	NA
NC_007856	MuF-	NA	NA	NA	ssDNA	5486	Enterobacteria	circular	Unclassified	Microviridae	NA	Microvirus	Enterobacteria phage ID18	Bacteria	Proteobacteria	Temperate-Not-Confident	0.482484	0.525774	0.0432902	0	NO	NA
NC_019923	MuF-	NA	NA	NA	dsDNA	42689	Pseudomonas	linear	Caudovirales	Podoviridae	NA	NA	Pseudomonas phage AF	Bacteria	Proteobacteria	Lytic-Confident	0.519173	0.563337	0.0441636	0	NO	NA
NC_020080	MuF-	NA	NA	NA	dsDNA	174413	Klebsiella	linear	Caudovirales	Myoviridae	Tevenvirinae	T4likevirus	Klebsiella phage KP27	Bacteria	Proteobacteria	Lytic-Confident	0.657968	0.708392	0.0504239	0	NO	NA
NC_020081	MuF-	NA	NA	NA	dsDNA	149844	Bacillus	linear	Caudovirales	Myoviridae	NA	NA	Bacillus phage phiAGATE	Bacteria	Firmicutes	Lytic-Confident	0.533983	0.561439	0.0274559	0	NO	NA
NC_020083	MuF-	NA	NA	NA	dsDNA	157834	Serratia	circular	Caudovirales	Myoviridae	NA	NA	Serratia phage phiMAM1	Bacteria	Proteobacteria	Lytic-Confident	0.574238	0.603297	0.0290587	0	NO	NA
NC_020414	MuF-	NA	NA	NA	dsDNA	43931	Enterobacteria	linear	Caudovirales	Podoviridae	Autographivirinae	Sp6likevirus	Enterobacteria phage UAB_Phi78	Bacteria	Proteobacteria	Lytic-Confident	0.537514	0.593606	0.0560921	0	NO	NA
NC_020416	MuF-	NA	NA	NA	dsDNA	160221	Salmonella	linear	Caudovirales	Myoviridae	Tevenvirinae	T4likevirus	Salmonella phage S16	Bacteria	Proteobacteria	Lytic-Confident	0.682499	0.727073	0.0445743	0	NO	NA
NC_008195	MuF+	MuF1	yes	no	dsDNA	70654	Mycobacterium	linear	Caudovirales	Siphoviridae	NA	Pgonelikevirus	Mycobacterium phage Cooper	Bacteria	Actinobacteria	Lytic-Not-Confident	0.499621	0.531668	0.032047	0	NO	Cter-Unk
NC_020477	MuF+	MuF1	no	no	dsDNA	49458	Bacillus	linear	Caudovirales	Siphoviridae	NA	Andromedalikevirus	Bacillus phage Eoghan	Bacteria	Firmicutes	Lytic-Confident	0.510191	0.558641	0.0484508	0	NO	Short
NC_008197	MuF+	MuF1	yes	no	dsDNA	68427	Mycobacterium	linear	Caudovirales	Siphoviridae	NA	NA	Mycobacterium phage Orion	Bacteria	Actinobacteria	Temperate-Not-Confident	0.457742	0.503896	0.0461544	0	NO	Cter-Unk
NC_008198	MuF-	NA	NA	NA	dsDNA	64494	Mycobacterium	linear	Caudovirales	Siphoviridae	NA	Pbiunalikevirus	Mycobacterium phage PBI1	Bacteria	Actinobacteria	Lytic-Not-Confident	0.460367	0.506693	0.0463261	0	NO	NA
NC_020484	MuF-	NA	NA	NA	dsDNA	147284	Pelagibacter	linear	Caudovirales	Myoviridae	NA	NA	Pelagibacter phage HTVC008M	Bacteria	Proteobacteria	Lytic-Confident	0.514552	0.575425	0.0608726	0	NO	NA
NC_008200	MuF-	NA	NA	NA	dsDNA	64787	Mycobacterium	linear	Caudovirales	Siphoviridae	NA	NA	Mycobacterium phage PLot	Bacteria	Actinobacteria	Lytic-Not-Confident	0.471343	0.527672	0.0563288	0	NO	NA
NC_020486	MuF-	NA	NA	NA	dsDNA	171211	Synechococcus	linear	Caudovirales	Myoviridae	NA	NA	Synechococcus phage S-RIM8 A.HR1	Bacteria	Cyanobacteria	Lytic-Confident	0.601905	0.628472	0.0265669	0	NO	NA
NC_008202	MuF+	MuF4	yes	no	dsDNA	42289	Mycobacterium	linear	Caudovirales	Siphoviridae	NA	Halolikevirus	Mycobacterium phage Halo	Bacteria	Actinobacteria	Temperate-Not-Confident	0.47853	0.501998	0.0234677	1	YES	Cter-Unk
NC_020837	MuF-	NA	NA	NA	dsDNA	198013	Synechococcus	linear	Caudovirales	Myoviridae	NA	NA	Synechococcus phage S-CAM1	Bacteria	Cyanobacteria	Lytic-Confident	0.509752	0.552847	0.0430954	0	NO	NA
NC_020845	MuF-	NA	NA	NA	dsDNA	180977	Cyanobacteria	linear	Caudovirales	Myoviridae	NA	NA	Cyanophage MED4-213	Bacteria	Cyanobacteria	Lytic-Confident	0.562151	0.607992	0.045841	0	NO	NA
NC_008205	MuF+	MuF4	no	no	dsDNA	56692	Mycobacterium	linear	Caudovirales	Siphoviridae	NA	Che8likevirus	Mycobacterium phage PMC	Bacteria	Actinobacteria	Temperate-Not-Confident	0.499083	0.543956	0.044873	1	YES	Short
NC_008206	MuF+	MuF4	no	no	dsDNA	78296	Mycobacterium	linear	Caudovirales	Siphoviridae	NA	NA	Mycobacteriophage Wildcat	Bacteria	Actinobacteria	Temperate-Not-Confident	0.484829	0.526274	0.0414443	0	NO	Short
NC_008207	MuF-	NA	NA	NA	dsDNA	153766	Mycobacterium	linear	Caudovirales	Myoviridae	NA	I3likevirus	Mycobacterium phage Catera	Bacteria	Actinobacteria	Lytic-Not-Confident	0.479358	0.512987	0.0336289	1	YES	NA
NC_020849	MuF-	NA	NA	NA	dsDNA	76802	Pseudoalteromonas	linear	Caudovirales	Podoviridae	NA	N4likevirus	Pseudoalteromonas phage pYD6-A	Bacteria	Proteobacteria	Lytic-Confident	0.507226	0.547852	0.0406266	0	NO	NA
NC_008265	MuF-	NA	NA	NA	dsDNA	38092	Clostridium	circular	Caudovirales	Siphoviridae	NA	NA	Clostridium phage phiSM101	Bacteria	Firmicutes	Temperate-Not-Confident	0.47747	0.535165	0.0576948	0	NO	NA
NC_008294	MuF-	NA	NA	NA	ssRNA	3573	Pseudomonas	linear	Unclassified	Leviviridae	NA	NA	Pseudomonas phage PRR1	Bacteria	Proteobacteria	Lytic-Not-Confident	0.484491	0.511988	0.0274972	0	NO	NA
NC_020851	MuF-	NA	NA	NA	dsDNA	208007	Synechococcus	linear	Caudovirales	Siphoviridae	NA	NA	Synechococcus phage S-SKS1	Bacteria	Cyanobacteria	Lytic-Confident	0.561523	0.599001	0.0374776	0	NO	NA
NC_020855	MuF-	NA	NA	NA	dsDNA	192497	Cyanobacteria	linear	Caudovirales	Myoviridae	NA	NA	Cyanophage P-RSM6	Bacteria	Cyanobacteria	Lytic-Confident	0.54958	0.605694	0.0561144	0	NO	NA
NC_008364	MuF-	NA	NA	NA	dsDNA	26537	Lactococcus	linear	Caudovirales	Siphoviridae	NA	NA	Lactococcus phage Q54	Bacteria	Firmicutes	Temperate-Not-Confident	0.482858	0.513487	0.0306288	0	NO	NA
NC_008367	MuF-	NA	NA	NA	dsDNA	40938	Phormidium	linear	Caudovirales	Podoviridae	NA	NA	Phormidium phage Pf-WMP4	Bacteria	Cyanobacteria	Lytic-Not-Confident	0.493266	0.54026	0.0469939	0	NO	NA
NC_008370	MuF-	NA	NA	NA	dsDNA	30510	Lactococcus	linear	Caudovirales	Siphoviridae	NA	Skunalikevirus	Lactococcus phage 712	Bacteria	Firmicutes	Lytic-Not-Confident	0.463427	0.511189	0.0477622	0	NO	NA
NC_020859	MuF-	NA	NA	NA	dsDNA	175430	Synechococcus	linear	Caudovirales	Myoviridae	NA	NA	Synechococcus phage S-RIM2 R1_1999	Bacteria	Cyanobacteria	Lytic-Confident	0.58401	0.613686	0.0296765	0	NO	NA
NC_020862	MuF-	NA	NA	NA	dsDNA	74485	Sulfitobacter	linear	Caudovirales	Podoviridae	NA	N4likevirus	Sulfitobacter phage phiCB2047-B	Bacteria	Proteobacteria	Lytic-Confident	0.516426	0.563337	0.0469104	0	NO	NA
NC_020867	MuF-	NA	NA	NA	dsDNA	44892	Synechococcus	linear	Caudovirales	Podoviridae	NA	NA	Synechococcus phage S-RIP1	Bacteria	Cyanobacteria	Lytic-Confident	0.510079	0.554845	0.0447664	0	NO	NA
NC_020871	MuF-	NA	NA	NA	dsDNA	133057	Listeria	linear	Caudovirales	Myoviridae	Spounavirinae	Spounalikevirus	Listeria phage vB_LmoM_AG20	Bacteria	Firmicutes	Lytic-Confident	0.676278	0.723477	0.0471987	0	NO	NA
NC_020875	MuF-	NA	NA	NA	dsDNA	182801	Cyanobacteria	linear	Caudovirales	Myoviridae	NA	NA	Cyanophage S-SSM4	Bacteria	Cyanobacteria	Lytic-Confident	0.564928	0.611389	0.0464604	0	NO	NA
NC_008574	MuF-	NA	NA	NA	ssDNA	9004	Ralstonia	circular	Unclassified	Inoviridae	NA	Inovirus	Ralstonia phage RSM1	Bacteria	Proteobacteria	Lytic-Not-Confident	0.462486	0.508292	0.0458061	0	NO	NA
NC_008575	MuF-	NA	NA	NA	ssDNA	6662	Ralstonia	circular	Unclassified	Inoviridae	NA	Inovirus	Ralstonia phage RSS1	Bacteria	Proteobacteria	Lytic-Not-Confident	0.467845	0.502198	0.0343525	0	NO	NA
NC_020879	MuF-	NA	NA	NA	dsDNA	161978	Aeromonas	linear	Caudovirales	Myoviridae	Tevenvirinae	T4likevirus	Aeromonas phage Aes012	Bacteria	Proteobacteria	Lytic-Confident	0.67159	0.70959	0.0380001	0	NO	NA
NC_008584	MuF-	NA	NA	NA	dsDNA	152372	Thermus	linear	Caudovirales	Myoviridae	NA	NA	Thermus phage phiYS40	Bacteria	Deinococcus-Thermus	Temperate-Not-Confident	0.488734	0.525375	0.0366405	0	NO	NA
NC_021062	MuF-	NA	NA	NA	dsDNA	40192	Pseudomonas	linear	Caudovirales	Podoviridae	Autographivirinae	T7likevirus	Pseudomonas phage Phi-S1	Bacteria	Proteobacteria	Lytic-Confident	0.542509	0.597902	0.0553928	0	NO	NA
NC_021071	MuF-	NA	NA	NA	dsDNA	177211	Cyanobacteria	linear	Caudovirales	Myoviridae	NA	NA	Cyanophage P-RSM1	Bacteria	Cyanobacteria	Lytic-Confident	0.543674	0.581219	0.0375444	0	NO	NA
NC_021325	MuF+	MuF2	no	no	dsDNA	39108	Clostridium	linear	Caudovirales	Siphoviridae	NA	NA	Clostridium phage vB_CpeS-CP51	Bacteria	Firmicutes	Lytic-Confident	0.521355	0.556643	0.035288	2	YES	Short
NC_021344	MuF-	NA	NA	NA	dsDNA	176227	Escherichia	linear	Caudovirales	Myoviridae	Tevenvirinae	T4likevirus	Escherichia phage Lw1	Bacteria	Proteobacteria	Lytic-Confident	0.631497	0.67952	0.0480232	0	NO	NA
NC_008720	MuF-	NA	NA	NA	dsDNA	70153	Enterobacteria	linear	Caudovirales	Podoviridae	NA	N4likevirus	Enterobacteria phage N4	Bacteria	Proteobacteria	Lytic-Not-Confident	0.45887	0.604396	0.145525	0	NO	NA
NC_021349	MuF-	NA	NA	NA	dsDNA	154872	Mycobacterium	circular	Caudovirales	Myoviridae	NA	I3likevirus	Mycobacterium phage Astraea	Bacteria	Actinobacteria	Lytic-Confident	0.503949	0.534565	0.0306159	1	YES	NA
NC_021529	MuF-	NA	NA	NA	dsDNA	247511	Vibrio	linear	Caudovirales	Myoviridae	Tevenvirinae	Schizot4likevirus	Vibrio phage nt-1	Bacteria	Proteobacteria	Lytic-Confident	0.63055	0.671928	0.0413784	0	NO	NA
NC_021530	MuF-	NA	NA	NA	dsDNA	171407	Synechococcus	linear	Caudovirales	Myoviridae	NA	NA	Synechococcus phage S-CAM8 strain S-CAM8 06008BI06	Bacteria	Cyanobacteria	Lytic-Confident	0.567305	0.609191	0.0418861	0	NO	NA
NC_021536	MuF-	NA	NA	NA	dsDNA	171797	Synechococcus	linear	Caudovirales	Myoviridae	NA	NA	Synechococcus phage S-IOM18	Bacteria	Cyanobacteria	Lytic-Confident	0.561886	0.62048	0.0585938	0	NO	NA
NC_021559	MuF-	NA	NA	NA	dsDNA	179063	Prochlorococcus	linear	Caudovirales	Myoviridae	NA	NA	Prochlorococcus phage P-SSM3	Bacteria	Cyanobacteria	Lytic-Confident	0.559157	0.599301	0.040144	0	NO	NA
NC_009014	MuF-	NA	NA	NA	dsDNA	45445	Erwinia	linear	Caudovirales	Podoviridae	Autographivirinae	Sp6likevirus	Erwinia amylovora phage Era103	Bacteria	Proteobacteria	Lytic-Not-Confident	0.448334	0.507592	0.0592581	0	NO	NA
NC_009015	MuF+	MuF1	no	no	dsDNA	72415	Burkholderia	linear	Caudovirales	Myoviridae	NA	Pbunalikevirus	Burkholderia ambifaria phage BcepF1	Bacteria	Proteobacteria	Lytic-Not-Confident	0.46567	0.506893	0.0412227	0	NO	Short
NC_009016	MuF-	NA	NA	NA	dsDNA	38197	Vibrio	linear	Caudovirales	Myoviridae	NA	Hapunalikevirus	Vibrio phage VP882	Bacteria	Proteobacteria	Lytic-Not-Confident	0.485245	0.526573	0.0413282	0	NO	NA
NC_021569	MuF-	NA	NA	NA	ssDNA	7069	Stenotrophomonas	circular	Unclassified	Inoviridae	NA	NA	Stenotrophomonas phage phiSMA7 proviral	Bacteria	Proteobacteria	Lytic-Confident	0.544981	0.572527	0.0275464	0	NO	NA
NC_021781	MuF-	NA	NA	NA	dsDNA	135281	Listeria	linear	Caudovirales	Myoviridae	Spounavirinae	P100virus	Listeria phage LP-125	Bacteria	Firmicutes	Lytic-Confident	0.637286	0.725075	0.0877894	0	NO	NA
NC_009232	MuF+	MuF1	yes	no	dsDNA	42572	Salmonella	linear	Caudovirales	Siphoviridae	NA	Jerseylikevirus	Salmonella phage SETP3	Bacteria	Proteobacteria	Temperate-Not-Confident	0.461927	0.513686	0.0517594	0	NO	Cter-Unk
NC_021795	MuF+	MuF1	no	no	dsDNA	38776	Cellulophaga	circular	Caudovirales	Siphoviridae	NA	NA	Cellulophaga phage phi17	Bacteria	Bacteroidetes	Lytic-Confident	0.502053	0.535365	0.0333115	0	NO	Short
NC_021799	MuF-	NA	NA	NA	dsDNA	57447	Cellulophaga	circular	Caudovirales	Siphoviridae	NA	NA	Cellulophaga phage phi19	Bacteria	Bacteroidetes	Lytic-Confident	0.537359	0.583516	0.0461574	0	NO	NA
NC_021853	MuF-	NA	NA	NA	dsDNA	32337	Lactococcus	linear	Caudovirales	Siphoviridae	NA	NA	Lactococcus phage 340	Bacteria	Firmicutes	Lytic-Confident	0.528756	0.582018	0.0532617	0	NO	NA
NC_021855	MuF-	NA	NA	NA	dsDNA	32382	Lactococcus	linear	Caudovirales	Siphoviridae	NA	NA	Lactococcus phage phi7	Bacteria	Firmicutes	Lytic-Confident	0.502436	0.545355	0.0429182	0	NO	NA
NC_021862	MuF-	NA	NA	NA	ssDNA	8576	Ralstonia	circular	Unclassified	Inoviridae	NA	Inovirus	Ralstonia phage RSS30 DNA	Bacteria	Proteobacteria	Lytic-Confident	0.510418	0.552348	0.0419301	0	NO	NA
NC_009447	MuF-	NA	NA	NA	dsDNA	52414	Burkholderia	linear	Caudovirales	Siphoviridae	NA	NA	Burkholderia phage BcepGomr	Bacteria	Proteobacteria	Lytic-Not-Confident	0.465234	0.507493	0.0422582	0	NO	NA
NC_009514	MuF-	NA	NA	NA	dsDNA	47021	Escherichia	circular	Caudovirales	Siphoviridae	NA	Lambdalikevirus	Phage cdtI DNA	Bacteria	Proteobacteria	Temperate-Not-Confident	0.477199	0.623876	0.146677	1	YES	NA
NC_022057	MuF-	NA	NA	NA	dsDNA	72108	Mycobacterium	linear	Caudovirales	Siphoviridae	NA	NA	Mycobacterium phage Catdawg	Bacteria	Actinobacteria	Lytic-Confident	0.545229	0.60989	0.0646608	0	NO	NA
NC_009531	MuF-	NA	NA	NA	dsDNA	46214	Cyanobacteria	linear	Caudovirales	Podoviridae	Autographivirinae	NA	Cyanophage Syn5	Bacteria	Cyanobacteria	Temperate-Not-Confident	0.484785	0.514785	0.0299998	1	YES	NA
NC_009540	MuF+	MuF1	no	no	dsDNA	49902	Enterobacteria	linear	Caudovirales	Siphoviridae	NA	Tunalikevirus	Enterobacteria phage TLS	Bacteria	Proteobacteria	Lytic-Not-Confident	0.455541	0.50979	0.0542495	0	NO	Short
NC_022091	MuF-	NA	NA	NA	dsDNA	42874	Pseudomonas	linear	Caudovirales	Podoviridae	Autographivirinae	Phikmvlikevirus	Pseudomonas phage MPK7	Bacteria	Proteobacteria	Lytic-Confident	0.592617	0.638262	0.0456452	0	NO	NA
NC_022096	MuF-	NA	NA	NA	dsDNA	258139	Pseudomonas	circular	Caudovirales	Myoviridae	NA	NA	Pseudomonas phage PaBG	Bacteria	Proteobacteria	Lytic-Confident	0.503782	0.544156	0.0403743	1	YES	NA
NC_022337	MuF+	MuF4	no	no	dsDNA	29467	Propionibacterium	linear	Caudovirales	Siphoviridae	NA	NA	Propionibacterium phage PHL071N05	Bacteria	Actinobacteria	Lytic-Confident	0.534022	0.569131	0.0351092	0	NO	Short
NC_009551	MuF-	NA	NA	NA	dsDNA	43249	Phormidium	linear	Caudovirales	Podoviridae	NA	NA	Phormidium phage Pf-WMP3	Bacteria	Cyanobacteria	Lytic-Not-Confident	0.487167	0.517682	0.0305156	0	NO	NA
NC_009554	MuF+	MuF2	no	no	dsDNA	34659	Lactobacillus	circular	Caudovirales	Siphoviridae	NA	NA	Lactobacillus phage LL-H	Bacteria	Firmicutes	Temperate-Not-Confident	0.472037	0.513387	0.0413496	0	NO	Short
NC_009603	MuF-	NA	NA	NA	dsDNA	46365	Microbacterium	linear	Caudovirales	Siphoviridae	NA	NA	Microbacterium phage Min1	Bacteria	Actinobacteria	Temperate-Not-Confident	0.491674	0.518581	0.026907	1	YES	NA
NC_022338	MuF+	MuF4	no	no	dsDNA	29514	Propionibacterium	linear	Caudovirales	Siphoviridae	NA	NA	Propionibacterium phage PHL060L00	Bacteria	Actinobacteria	Lytic-Confident	0.53195	0.570629	0.0386791	0	NO	Short
NC_009643	MuF-	NA	NA	NA	dsDNA	17171	Actinomyces	linear	Caudovirales	Podoviridae	Picovirinae	NA	Actinomyces phage Av-1	Bacteria	Actinobacteria	Temperate-Not-Confident	0.463983	0.503796	0.0398128	0	NO	NA
NC_022340	MuF+	MuF4	no	no	dsDNA	29464	Propionibacterium	linear	Caudovirales	Siphoviridae	NA	NA	Propionibacterium phage PHL114L00	Bacteria	Actinobacteria	Lytic-Confident	0.507927	0.54026	0.0323329	0	NO	Short
NC_009760	MuF-	NA	NA	NA	dsDNA	218948	Bacillus	linear	Caudovirales	Myoviridae	NA	NA	Bacillus phage 0305phi8-36	Bacteria	Firmicutes	Lytic-Not-Confident	0.468538	0.503097	0.0345589	0	NO	NA
NC_022342	MuF+	MuF4	no	no	dsDNA	29140	Propionibacterium	linear	Caudovirales	Siphoviridae	NA	NA	Propionibacterium phage PHL111M01	Bacteria	Actinobacteria	Lytic-Confident	0.504064	0.543556	0.0394924	0	NO	Short
NC_009799	MuF-	NA	NA	NA	dsDNA	42972	Corynebacterium	linear	Caudovirales	Siphoviridae	NA	NA	Corynebacterium phage BFK20.	Bacteria	Actinobacteria	Lytic-Not-Confident	0.472203	0.522378	0.0501748	0	NO	NA
NC_009803	MuF-	NA	NA	NA	dsDNA	84201	Thermus	linear	Caudovirales	Siphoviridae	NA	P23likevirus	Thermus phage P23-45	Bacteria	Deinococcus-Thermus	Temperate-Not-Confident	0.496059	0.519381	0.0233217	1	YES	NA
NC_022744	MuF-	NA	NA	NA	dsDNA	39860	Erwinia	linear	Caudovirales	Podoviridae	Autographivirinae	T7likevirus	Erwinia phage FE44	Bacteria	Proteobacteria	Lytic-Confident	0.719354	0.760839	0.0414855	0	NO	NA
NC_022746	MuF-	NA	NA	NA	dsDNA	42957	Pseudomonas	linear	Caudovirales	Podoviridae	Autographivirinae	Phikmvlikevirus	Pseudomonas phage MPK6	Bacteria	Proteobacteria	Lytic-Confident	0.619455	0.661339	0.041884	0	NO	NA
NC_022753	MuF+	MuF4	no	no	dsDNA	52282	Mycobacterium	circular	Caudovirales	Siphoviridae	NA	NA	Mycobacterium phage Fredward	Bacteria	Actinobacteria	Lytic-Confident	0.510126	0.544755	0.034629	1	YES	Short
NC_022761	MuF-	NA	NA	NA	dsDNA	146193	Bacillus	linear	Caudovirales	Myoviridae	NA	NA	Bacillus phage CampHawk	Bacteria	Firmicutes	Lytic-Confident	0.548769	0.633566	0.0847979	0	NO	NA
NC_022916	MuF-	NA	NA	NA	dsDNA	41604	Burkholderia	linear	Caudovirales	Podoviridae	Autographivirinae	Phikmvlikevirus	Burkholderia phage JG068	Bacteria	Proteobacteria	Lytic-Confident	0.539915	0.578821	0.0389061	0	NO	NA
NC_009814	MuF+	MuF1	no	no	dsDNA	35822	Listeria	linear	Caudovirales	Siphoviridae	NA	NA	Listeria phage P35	Bacteria	Firmicutes	Temperate-Not-Confident	0.477918	0.515285	0.0373667	0	NO	Short
NC_022920	MuF-	NA	NA	NA	dsDNA	139738	Staphylococcus	circular	Caudovirales	Myoviridae	Spounavirinae	Twortlikevirus	Staphylococcus phage S25-3 DNA	Bacteria	Firmicutes	Lytic-Confident	0.513633	0.563337	0.049704	0	NO	NA
NC_009816	MuF-	NA	NA	NA	dsDNA	70579	Corynebacterium	linear	Caudovirales	Siphoviridae	NA	NA	Corynebacterium phage P1201	Bacteria	Actinobacteria	Lytic-Not-Confident	0.47422	0.522278	0.0480578	0	NO	NA
NC_009817	MuF-	NA	NA	NA	dsDNA	79232	Lactococcus	linear	Caudovirales	Podoviridae	NA	NA	Lactococcus phage KSY1	Bacteria	Firmicutes	Lytic-Not-Confident	0.480016	0.531069	0.0510528	0	NO	NA
NC_022971	MuF-	NA	NA	NA	dsDNA	45344	Pseudomonas	linear	Caudovirales	Podoviridae	NA	Luz24likevirus	Pseudomonas phage phiIBB-PAA2	Bacteria	Proteobacteria	Lytic-Confident	0.532981	0.608192	0.0752106	0	NO	NA
NC_022982	MuF-	NA	NA	NA	dsDNA	43869	Xylella	linear	Caudovirales	Podoviridae	Autographivirinae	Phikmvlikevirus	Xylella phage Paz	Bacteria	Proteobacteria	Lytic-Confident	0.510874	0.553247	0.042373	0	NO	NA
NC_023005	MuF-	NA	NA	NA	dsDNA	41386	Pseudomonas	linear	Caudovirales	Podoviridae	NA	NA	Pseudomonas phage PPpW-4 DNA	Bacteria	Proteobacteria	Lytic-Confident	0.641221	0.68032	0.0390988	0	NO	NA
NC_023009	MuF-	NA	NA	NA	dsDNA	127188	Staphylococcus	linear	Caudovirales	Myoviridae	Spounavirinae	Spounalikevirus	Staphylococcus phage Sb-1	Bacteria	Firmicutes	Lytic-Confident	0.531353	0.623676	0.0923235	0	NO	NA
NC_023502	MuF+	MuF1	no	no	dsDNA	109558	Rhizobium	linear	Caudovirales	Siphoviridae	NA	NA	Rhizobium phage vB_RleS_L338C	Bacteria	Proteobacteria	Lytic-Confident	0.514562	0.544156	0.0295942	0	NO	Short
NC_009877	MuF+	MuF4	no	no	dsDNA	51277	Mycobacterium	linear	Caudovirales	Siphoviridae	NA	L5likevirus	Mycobacterium phage U2	Bacteria	Actinobacteria	Temperate-Not-Confident	0.493983	0.545455	0.051472	1	YES	Short
NC_023548	MuF-	NA	NA	NA	dsDNA	39651	Citrobacter	linear	Caudovirales	Podoviridae	Autographivirinae	NA	Citrobacter phage CR8	Bacteria	Proteobacteria	Lytic-Confident	0.628362	0.658541	0.0301795	0	NO	NA
NC_009904	MuF-	NA	NA	NA	dsDNA	142072	Enterococcus	circular	Caudovirales	Myoviridae	Spounavirinae	NA	Enterococcus phage phiEF24C	Bacteria	Firmicutes	Lytic-Not-Confident	0.451316	0.506194	0.0548775	0	NO	NA
NC_023550	MuF-	NA	NA	NA	dsDNA	17869	Staphylococcus	linear	Caudovirales	Podoviridae	Picovirinae	Ahjdlikevirus	Staphylococcus phage GRCS	Bacteria	Firmicutes	Lytic-Confident	0.555331	0.60959	0.0542592	0	NO	NA
NC_009936	MuF-	NA	NA	NA	dsDNA	41593	Pseudomonas	linear	Caudovirales	Podoviridae	Autographivirinae	Phikmvlikevirus	Pseudomonas phage LKA1	Bacteria	Proteobacteria	Temperate-Not-Confident	0.467739	0.505794	0.0380555	0	NO	NA
NC_023554	MuF-	NA	NA	NA	dsDNA	70841	Mycobacterium	linear	Caudovirales	Siphoviridae	NA	NA	Mycobacterium phage JAMaL	Bacteria	Actinobacteria	Lytic-Confident	0.532434	0.571528	0.0390944	0	NO	NA
NC_023558	MuF-	NA	NA	NA	dsDNA	38966	Cronobacter	linear	Caudovirales	Podoviridae	Autographivirinae	NA	Cronobacter phage Dev2	Bacteria	Proteobacteria	Lytic-Confident	0.636181	0.689311	0.05313	0	NO	NA
NC_023561	MuF-	NA	NA	NA	dsDNA	173276	Enterobacter	linear	Caudovirales	Myoviridae	NA	NA	Enterobacter phage PG7	Bacteria	Proteobacteria	Lytic-Confident	0.69279	0.743357	0.0505666	0	NO	NA
NC_023568	MuF-	NA	NA	NA	dsDNA	246964	Vibrio	linear	Caudovirales	Myoviridae	Tevenvirinae	Schizot4likevirus	Vibrio phage VH7D	Bacteria	Proteobacteria	Lytic-Confident	0.657827	0.695504	0.037677	0	NO	NA
NC_010106	MuF-	NA	NA	NA	dsDNA	52975	Enterobacteria	linear	Caudovirales	Myoviridae	NA	NA	Enterobacteria phage phiEcoM-GJ1	Bacteria	Proteobacteria	Lytic-Not-Confident	0.49519	0.543257	0.0480671	0	NO	NA
NC_023573	MuF-	NA	NA	NA	dsDNA	142094	Staphylococcus	linear	Caudovirales	Myoviridae	Spounavirinae	Twortlikevirus	Staphylococcus phage phiSA012 DNA	Bacteria	Firmicutes	Lytic-Confident	0.53834	0.596703	0.0583636	0	NO	NA
NC_023576	MuF-	NA	NA	NA	dsDNA	39207	Citrobacter	linear	Caudovirales	Podoviridae	Autographivirinae	NA	Citrobacter phage CR44b	Bacteria	Proteobacteria	Lytic-Confident	0.616632	0.672727	0.0560949	0	NO	NA
NC_023583	MuF-	NA	NA	NA	dsDNA	45696	Pseudomonas	linear	Caudovirales	Podoviridae	NA	NA	Pseudomonas phage TL	Bacteria	Proteobacteria	Lytic-Confident	0.567942	0.625574	0.0576327	0	NO	NA
NC_010324	MuF-	NA	NA	NA	dsDNA	77554	Enterobacteria	linear	Caudovirales	Podoviridae	NA	Phieco32likevirus	Enterobacteria phage phiEco32	Bacteria	Proteobacteria	Lytic-Not-Confident	0.487058	0.522677	0.0356195	0	NO	NA
NC_010325	MuF-	NA	NA	NA	dsDNA	44030	Pseudomonas	linear	Caudovirales	Podoviridae	NA	Luz24likevirus	Pseudomonas phage vB_PaeP_p2-10_Or1	Bacteria	Proteobacteria	Lytic-Not-Confident	0.468379	0.52018	0.0518007	0	NO	NA
NC_023584	MuF-	NA	NA	NA	dsDNA	170438	Synechococcus	circular	Caudovirales	Myoviridae	Tevenvirinae	T4likevirus	Synechococcus phage S-MbCM100	Bacteria	Cyanobacteria	Lytic-Confident	0.561167	0.593606	0.0324391	0	NO	NA
NC_010342	MuF-	NA	NA	NA	dsDNA	39245	Halomonas	linear	Caudovirales	Myoviridae	NA	Hapunalikevirus	Halomonas phage phiHAP-1	Bacteria	Proteobacteria	Temperate-Not-Confident	0.478568	0.511588	0.0330206	0	NO	NA
NC_010353	MuF+	MuF1	no	no	dsDNA	35543	Streptococcus	linear	Caudovirales	Siphoviridae	NA	Sfi1unalikevirus	Streptococcus phage 858	Bacteria	Firmicutes	Lytic-Not-Confident	0.439878	0.532967	0.0930892	0	NO	Short
NC_010355	MuF-	NA	NA	NA	dsDNA	62337	Azospirillum	linear	Caudovirales	Siphoviridae	NA	NA	Azospirillum phage Cd	Bacteria	Proteobacteria	Temperate-Not-Confident	0.482803	0.516084	0.0332807	1	YES	NA
NC_010363	MuF-	NA	NA	NA	dsDNA	18762	Lactococcus	circular	Caudovirales	Podoviridae	NA	NA	Lactococcus phage asccphi28	Bacteria	Firmicutes	Lytic-Not-Confident	0.483962	0.520679	0.0367171	0	NO	NA
NC_010463	MuF-	NA	NA	NA	dsDNA	33693	Enterobacteria	linear	Caudovirales	Myoviridae	Peduovirinae	P2likevirus	Enterobacteria phage Fels-2	Bacteria	Proteobacteria	Temperate-Not-Confident	0.495888	0.541958	0.0460703	1	YES	NA
NC_010495	MuF+	MuF1	no	no	dsDNA	45051	Salmonella	circular	Caudovirales	Siphoviridae	NA	NA	Salmonella phage E1	Bacteria	Proteobacteria	Temperate-Not-Confident	0.492615	0.530769	0.0381545	0	NO	Short
NC_010576	MuF-	NA	NA	NA	dsDNA	55597	Lactococcus	linear	Caudovirales	Siphoviridae	NA	NA	Lactococcus phage 1706	Bacteria	Firmicutes	Lytic-Not-Confident	0.485444	0.52008	0.0346359	0	NO	NA
NC_010583	MuF-	NA	NA	NA	dsDNA	111382	Enterobacteria	linear	Caudovirales	Siphoviridae	NA	T5likevirus	Enterobacteria phage EPS7	Bacteria	Proteobacteria	Lytic-Not-Confident	0.481317	0.547053	0.0657357	0	NO	NA
NC_023586	MuF-	NA	NA	NA	ssDNA	8460	Ralstonia	circular	Unclassified	Inoviridae	NA	NA	Ralstonia phage 1 NP-2014	Bacteria	Proteobacteria	Lytic-Confident	0.541245	0.582617	0.041372	0	NO	NA
NC_023587	MuF-	NA	NA	NA	dsDNA	189311	Synechococcus	circular	Caudovirales	Myoviridae	Tevenvirinae	T4likevirus	Synechococcus phage S-MbCM7	Bacteria	Cyanobacteria	Lytic-Confident	0.563755	0.615085	0.0513297	0	NO	NA
NC_010811	MuF-	NA	NA	NA	dsDNA	231255	Ralstonia	circular	Caudovirales	Myoviridae	NA	NA	Ralstonia phage RSL1	Bacteria	Proteobacteria	Temperate-Not-Confident	0.476043	0.515984	0.0399413	1	YES	NA
NC_010821	MuF-	NA	NA	NA	dsDNA	316674	Pseudomonas	linear	Caudovirales	Myoviridae	NA	Phikzlikevirus	Pseudomonas phage 201phi2-1	Bacteria	Proteobacteria	Lytic-Not-Confident	0.487846	0.53986	0.0520146	0	NO	NA
NC_023601	MuF-	NA	NA	NA	dsDNA	97906	Pseudomonas	linear	Caudovirales	Myoviridae	NA	NA	Pseudomonas phage phiPsa374	Bacteria	Proteobacteria	Lytic-Confident	0.510471	0.534865	0.0243942	0	NO	NA
NC_011019	MuF+	MuF4	no	no	dsDNA	53572	Mycobacterium	linear	Caudovirales	Siphoviridae	NA	L5likevirus	Mycobacterium phage KBG	Bacteria	Actinobacteria	Temperate-Not-Confident	0.481323	0.506893	0.0255704	1	YES	Short
NC_011020	MuF+	MuF4	no	no	dsDNA	50968	Mycobacterium	linear	Caudovirales	Siphoviridae	NA	L5likevirus	Mycobacterium phage Jasper	Bacteria	Actinobacteria	Temperate-Not-Confident	0.469623	0.503996	0.0343725	1	YES	Short
NC_011021	MuF+	MuF4	no	no	dsDNA	51478	Mycobacterium	linear	Caudovirales	Siphoviridae	NA	L5likevirus	Mycobacterium phage Lockley	Bacteria	Actinobacteria	Temperate-Not-Confident	0.485826	0.52957	0.0437448	1	YES	Short
NC_023614	MuF-	NA	NA	NA	dsDNA	43153	Croceibacter	circular	Caudovirales	Siphoviridae	NA	NA	Croceibacter phage P2559Y	Bacteria	Bacteroidetes	Lytic-Confident	0.531997	0.567732	0.0357353	0	NO	NA
NC_023688	MuF-	NA	NA	NA	dsDNA	222006	Aeromonas	linear	Caudovirales	Myoviridae	Tevenvirinae	T4likevirus	Aeromonas phage PX29	Bacteria	Proteobacteria	Lytic-Confident	0.64994	0.680619	0.0306796	0	NO	NA
NC_023701	MuF+	MuF1	yes	no	dsDNA	69864	Mycobacterium	linear	Caudovirales	Siphoviridae	NA	Pgonelikevirus	Mycobacterium phage Acadian	Bacteria	Actinobacteria	Lytic-Confident	0.532477	0.556344	0.0238669	0	NO	Cter-Unk
NC_023705	MuF+	MuF4	yes	no	dsDNA	41650	Mycobacterium	linear	Caudovirales	Siphoviridae	NA	Halolikevirus	Mycobacterium phage Liefie	Bacteria	Actinobacteria	Lytic-Confident	0.517567	0.553047	0.0354804	1	YES	Cter-Unk
NC_023711	MuF+	MuF1	yes	no	dsDNA	68720	Mycobacterium	linear	Caudovirales	Siphoviridae	NA	NA	Mycobacterium phage Oline	Bacteria	Actinobacteria	Lytic-Confident	0.507685	0.538162	0.0304765	0	NO	Cter-Unk
NC_011041	MuF-	NA	NA	NA	dsDNA	137947	Escherichia	linear	Caudovirales	Myoviridae	NA	NA	Escherichia coli bacteriophage rv5	Bacteria	Proteobacteria	Temperate-Not-Confident	0.493874	0.524675	0.0308014	0	NO	NA
NC_023712	MuF-	NA	NA	NA	dsDNA	71341	Mycobacterium	linear	Caudovirales	Siphoviridae	NA	Corndoglikevirus	Mycobacterium phage Firecracker	Bacteria	Actinobacteria	Lytic-Confident	0.524201	0.614685	0.0904843	0	NO	NA
NC_023715	MuF-	NA	NA	NA	dsDNA	38616	Yersinia	linear	Caudovirales	Podoviridae	Autographivirinae	T7likevirus	Yersinia phage Yep-phi	Bacteria	Proteobacteria	Lytic-Confident	0.735481	0.783516	0.0480353	0	NO	NA
NC_011044	MuF-	NA	NA	NA	dsDNA	69904	Mycobacterium	linear	Caudovirales	Siphoviridae	NA	Pgonelikevirus	Mycobacterium phage Nigel	Bacteria	Actinobacteria	Lytic-Not-Confident	0.481155	0.513986	0.0328314	0	NO	NA
NC_023736	MuF-	NA	NA	NA	dsDNA	40411	Ralstonia	linear	Caudovirales	Podoviridae	Autographivirinae	NA	Ralstonia phage RSB2 DNA	Bacteria	Proteobacteria	Lytic-Confident	0.60582	0.635664	0.0298441	0	NO	NA
NC_023742	MuF+	MuF1	yes	no	dsDNA	68711	Mycobacterium	linear	Caudovirales	Siphoviridae	NA	NA	Mycobacterium phage Akoma	Bacteria	Actinobacteria	Lytic-Confident	0.502361	0.532867	0.0305062	0	NO	Cter-Unk
NC_011048	MuF-	NA	NA	NA	dsDNA	19282	Bacillus	linear	Caudovirales	Podoviridae	Picovirinae	Phi29likevirus	Bacillus phage phi29	Bacteria	Firmicutes	Temperate-Not-Confident	0.499308	0.533267	0.0339588	0	NO	NA
NC_023743	MuF-	NA	NA	NA	dsDNA	47180	Escherichia	linear	Caudovirales	Siphoviridae	NA	Tunalikevirus	Escherichia phage phiEB49	Bacteria	Proteobacteria	Lytic-Confident	0.501496	0.535564	0.0340686	0	NO	NA
NC_023856	MuF-	NA	NA	NA	dsDNA	152460	Salmonella	linear	Caudovirales	Myoviridae	NA	NA	Salmonella phage vB_SalM_SJ2	Bacteria	Proteobacteria	Lytic-Confident	0.526043	0.565235	0.0391917	0	NO	NA
NC_023863	MuF-	NA	NA	NA	dsDNA	66316	Vibrio	linear	Caudovirales	Podoviridae	NA	NA	Vibrio phage CHOED	Bacteria	Proteobacteria	Lytic-Confident	0.534619	0.587113	0.0524939	0	NO	NA
NC_011057	MuF+	MuF1	yes	no	dsDNA	68090	Mycobacterium	circular	Caudovirales	Siphoviridae	NA	NA	Mycobacterium phage Phaedrus	Bacteria	Actinobacteria	Temperate-Not-Confident	0.44924	0.504196	0.0549562	0	NO	Cter-Unk
NC_024121	MuF-	NA	NA	NA	dsDNA	167266	Serratia	linear	Caudovirales	Myoviridae	Tevenvirinae	T4likevirus	Serratia phage PS2	Bacteria	Proteobacteria	Lytic-Confident	0.661543	0.717483	0.0559397	0	NO	NA
NC_024122	MuF-	NA	NA	NA	dsDNA	162910	Salmonella	linear	Caudovirales	Myoviridae	NA	NA	Salmonella phage vB_SalM_SJ3	Bacteria	Proteobacteria	Lytic-Confident	0.5301	0.557942	0.0278419	0	NO	NA
NC_024124	MuF-	NA	NA	NA	dsDNA	169148	Escherichia	linear	Caudovirales	Myoviridae	Tevenvirinae	T4likevirus	Escherichia phage vB_EcoM_JS09	Bacteria	Proteobacteria	Lytic-Confident	0.718895	0.754745	0.0358505	0	NO	NA
NC_024125	MuF-	NA	NA	NA	dsDNA	168470	Escherichia	linear	Caudovirales	Myoviridae	Tevenvirinae	T4likevirus	Escherichia phage e11/2	Bacteria	Proteobacteria	Lytic-Confident	0.833394	0.857642	0.0242485	0	NO	NA
NC_011165	MuF+	MuF1	no	no	dsDNA	64427	Pseudomonas	linear	Caudovirales	Myoviridae	NA	Pbunalikevirus	Pseudomonas phage LBL3	Bacteria	Proteobacteria	Temperate-Not-Confident	0.485651	0.508991	0.0233397	0	NO	Short
NC_024139	MuF-	NA	NA	NA	dsDNA	108483	Escherichia	linear	Caudovirales	Siphoviridae	NA	NA	Escherichia phage vB_EcoS_FFH1	Bacteria	Proteobacteria	Lytic-Confident	0.5321	0.575325	0.0432246	0	NO	NA
NC_011167	MuF+	MuF2	no	no	dsDNA	53104	Bacillus	circular	Caudovirales	Siphoviridae	NA	Iebhlikevirus	Bacillus phage IEBH	Bacteria	Firmicutes	Lytic-Not-Confident	0.469462	0.512488	0.0430254	0	NO	Short
NC_024149	MuF-	NA	NA	NA	dsDNA	18899	Lactococcus	linear	Caudovirales	Podoviridae	NA	NA	Lactoccocus phage WP-2	Bacteria	Firmicutes	Lytic-Confident	0.519314	0.552747	0.0334331	0	NO	NA
NC_024210	MuF-	NA	NA	NA	dsDNA	47112	Escherichia	linear	Caudovirales	Siphoviridae	NA	NA	Escherichia phage e4/1c	Bacteria	Proteobacteria	Lytic-Confident	0.502712	0.546953	0.0442408	0	NO	NA
NC_011222	MuF-	NA	NA	NA	dsDNA	44929	Bacteroides	linear	Caudovirales	Siphoviridae	NA	NA	Bacteroides phage B40-8	Bacteria	Bacteroidetes	Lytic-Not-Confident	0.476808	0.504895	0.0280875	0	NO	NA
NC_024211	MuF-	NA	NA	NA	dsDNA	158750	Bacillus	linear	Caudovirales	Myoviridae	NA	NA	Bacillus phage Megatron	Bacteria	Firmicutes	Lytic-Confident	0.512199	0.585814	0.0736152	0	NO	NA
NC_011269	MuF-	NA	NA	NA	dsDNA	154017	Mycobacterium	circular	Caudovirales	Myoviridae	NA	I3likevirus	Mycobacterium phage ScottMcG	Bacteria	Actinobacteria	Lytic-Not-Confident	0.479672	0.510889	0.0312176	1	YES	NA
NC_011270	MuF-	NA	NA	NA	dsDNA	154906	Mycobacterium	circular	Caudovirales	Myoviridae	NA	I3likevirus	Mycobacterium phage Spud	Bacteria	Actinobacteria	Lytic-Not-Confident	0.487126	0.522478	0.0353514	1	YES	NA
NC_011271	MuF-	NA	NA	NA	dsDNA	155372	Mycobacterium	circular	Caudovirales	Myoviridae	NA	I3likevirus	Mycobacterium phage Cali	Bacteria	Actinobacteria	Lytic-Not-Confident	0.467987	0.513886	0.045899	1	YES	NA
NC_011272	MuF-	NA	NA	NA	dsDNA	153894	Mycobacterium	circular	Caudovirales	Myoviridae	NA	I3likevirus	Mycobacterium phage Rizal	Bacteria	Actinobacteria	Temperate-Not-Confident	0.445274	0.503896	0.0586217	1	YES	NA
NC_011273	MuF-	NA	NA	NA	dsDNA	164602	Mycobacterium	linear	Caudovirales	Myoviridae	NA	NA	Mycobacterium phage Myrna	Bacteria	Actinobacteria	Temperate-Not-Confident	0.46267	0.519381	0.0567107	0	NO	NA
NC_011285	MuF-	NA	NA	NA	dsDNA	64618	Mycobacterium	linear	Caudovirales	Siphoviridae	NA	NA	Mycobacterium phage Troll4	Bacteria	Actinobacteria	Lytic-Not-Confident	0.489681	0.52028	0.0305991	0	NO	NA
NC_024213	MuF-	NA	NA	NA	dsDNA	158100	Bacillus	linear	Caudovirales	Myoviridae	NA	NA	Bacillus phage Hakuna	Bacteria	Firmicutes	Lytic-Confident	0.506436	0.55045	0.044014	0	NO	NA
NC_024359	MuF-	NA	NA	NA	dsDNA	133048	Listeria	linear	Caudovirales	Myoviridae	NA	NA	Listeria phage LP-048	Bacteria	Firmicutes	Lytic-Confident	0.594325	0.69031	0.095985	0	NO	NA
NC_024360	MuF-	NA	NA	NA	dsDNA	138036	Listeria	linear	Caudovirales	Myoviridae	NA	NA	Listeria phage LMSP-25	Bacteria	Firmicutes	Lytic-Confident	0.622777	0.66993	0.0471527	0	NO	NA
NC_011290	MuF-	NA	NA	NA	dsDNA	64807	Mycobacterium	linear	Caudovirales	Siphoviridae	NA	NA	Mycobacterium phage Gumball	Bacteria	Actinobacteria	Temperate-Not-Confident	0.472197	0.517483	0.0452856	0	NO	NA
NC_024362	MuF-	NA	NA	NA	dsDNA	40472	Pseudomonas	linear	Caudovirales	Podoviridae	Autographivirinae	T7likevirus	Pseudomonas phage phiPSA2	Bacteria	Proteobacteria	Lytic-Confident	0.64682	0.7	0.0531802	0	NO	NA
NC_011292	MuF-	NA	NA	NA	dsDNA	68952	Mycobacterium	linear	Caudovirales	Siphoviridae	NA	Barnyardlikevirus	Mycobacterium phage Konstantine	Bacteria	Actinobacteria	Temperate-Not-Confident	0.478872	0.50989	0.031018	0	NO	NA
NC_011308	MuF+	MuF1	no	no	dsDNA	35638	Listeria	linear	Caudovirales	Siphoviridae	NA	NA	Listeria phage P40	Bacteria	Firmicutes	Lytic-Not-Confident	0.473751	0.506593	0.0328422	0	NO	Short
NC_011318	MuF+	MuF1	yes	no	dsDNA	38753	Clostridium	linear	Caudovirales	Siphoviridae	NA	NA	Clostridium phage 39-O	Bacteria	Firmicutes	Temperate-Not-Confident	0.479933	0.527373	0.0474393	0	NO	Cter-Unk
NC_024364	MuF-	NA	NA	NA	dsDNA	131952	Listeria	linear	Caudovirales	Myoviridae	NA	NA	Listeria phage List-36	Bacteria	Firmicutes	Lytic-Confident	0.511477	0.631568	0.120092	0	NO	NA
NC_011373	MuF-	NA	NA	NA	dsDNA	46872	Pseudomonas	linear	Caudovirales	Siphoviridae	NA	NA	Pseudomonas phage PAJU2	Bacteria	Proteobacteria	Temperate-Not-Confident	0.486411	0.545255	0.0588437	1	YES	NA
NC_011398	MuF-	NA	NA	NA	dsDNA	50930	Clostridium	linear	Caudovirales	Myoviridae	NA	PhiCD119likevirus	Clostridium phage phiCD27	Bacteria	Firmicutes	Temperate-Not-Confident	0.485392	0.531568	0.0461766	1	YES	NA
NC_011399	MuF-	NA	NA	NA	ssDNA	8929	Ralstonia	circular	Unclassified	Inoviridae	NA	Inovirus	Ralstonia phage RSM3	Bacteria	Proteobacteria	Lytic-Not-Confident	0.485716	0.514486	0.0287694	0	NO	NA
NC_024379	MuF-	NA	NA	NA	dsDNA	39093	Escherichia	linear	Caudovirales	Podoviridae	Autographivirinae	NA	Escherichia phage PE3-1	Bacteria	Proteobacteria	Lytic-Confident	0.630491	0.674026	0.0435354	0	NO	NA
NC_011523	MuF-	NA	NA	NA	dsDNA	14398	Bacillus	linear	Unclassified	Tectiviridae	NA	Tectivirus	Bacillus phage AP50	Bacteria	Firmicutes	Lytic-Not-Confident	0.463356	0.512088	0.0487324	0	NO	NA
NC_024383	MuF-	NA	NA	NA	dsDNA	135831	Listeria	linear	Caudovirales	Myoviridae	Spounavirinae	P100virus	Listeria phage LP-083-2	Bacteria	Firmicutes	Lytic-Confident	0.519866	0.652048	0.132182	0	NO	NA
NC_024783	MuF-	NA	NA	NA	dsDNA	44332	Enterobacteria	linear	Caudovirales	Siphoviridae	NA	NA	Enterobacteria phage EK99P-1	Bacteria	Proteobacteria	Lytic-Confident	0.502481	0.55005	0.0475694	0	NO	NA
NC_024787	MuF-	NA	NA	NA	dsDNA	132541	Listeria	linear	Caudovirales	Myoviridae	NA	NA	Listeria phage LMTA-148	Bacteria	Firmicutes	Lytic-Confident	0.538498	0.649151	0.110653	0	NO	NA
NC_024788	MuF-	NA	NA	NA	dsDNA	162816	Bacillus	linear	Caudovirales	Myoviridae	NA	NA	Bacillus phage Riley	Bacteria	Firmicutes	Lytic-Confident	0.503022	0.544156	0.0411334	0	NO	NA
NC_024793	MuF-	NA	NA	NA	dsDNA	46847	Escherichia	linear	Caudovirales	Siphoviridae	NA	NA	Escherichia phage bV_EcoS_AHP42	Bacteria	Proteobacteria	Lytic-Confident	0.524408	0.570529	0.0461213	0	NO	NA
NC_024794	MuF-	NA	NA	NA	dsDNA	167318	Escherichia	linear	Caudovirales	Myoviridae	Tevenvirinae	T4likevirus	Escherichia phage vB_EcoM_PhAPEC2	Bacteria	Proteobacteria	Lytic-Confident	0.716653	0.761838	0.0451856	0	NO	NA
NC_025414	MuF-	NA	NA	NA	dsDNA	178171	Citrobacter	linear	Caudovirales	Myoviridae	Tevenvirinae	T4likevirus	Citrobacter phage Miller	Bacteria	Proteobacteria	Lytic-Confident	0.686048	0.713886	0.0278377	0	NO	NA
NC_025417	MuF-	NA	NA	NA	dsDNA	140903	Staphylococcus	linear	Caudovirales	Myoviridae	Spounavirinae	Kayvirus	Staphylococcus phage Team1	Bacteria	Firmicutes	Lytic-Confident	0.661329	0.738262	0.0769324	0	NO	NA
NC_011703	MuF+	MuF1	no	no	dsDNA	66235	Pseudomonas	linear	Caudovirales	Myoviridae	NA	Pbunalikevirus	Pseudomonas phage 14-1	Bacteria	Proteobacteria	Lytic-Not-Confident	0.48967	0.533966	0.0442959	0	NO	Short
NC_011756	MuF+	MuF1	no	no	dsDNA	66390	Pseudomonas	linear	Caudovirales	Myoviridae	NA	Pbunalikevirus	Pseudomonas phage SN	Bacteria	Proteobacteria	Temperate-Not-Confident	0.464812	0.516284	0.0514715	0	NO	Short
NC_025419	MuF-	NA	NA	NA	dsDNA	168402	Enterobacteria	linear	Caudovirales	Myoviridae	Tevenvirinae	T4likevirus	Enterobacteria phage RB3	Bacteria	Proteobacteria	Lytic-Confident	0.859633	0.889111	0.0294776	0	NO	NA
NC_025422	MuF-	NA	NA	NA	dsDNA	155997	Caulobacter	linear	Caudovirales	Myoviridae	NA	NA	Caulobacter phage Cr30	Bacteria	Proteobacteria	Lytic-Confident	0.573123	0.607293	0.0341693	1	YES	NA
NC_011810	MuF+	MuF1	no	no	dsDNA	65764	Pseudomonas	linear	Caudovirales	Myoviridae	NA	Pbunalikevirus	Pseudomonas phage PB1	Bacteria	Proteobacteria	Lytic-Not-Confident	0.48423	0.527273	0.0430429	0	NO	Short
NC_011811	MuF-	NA	NA	NA	dsDNA	84576	Erwinia	linear	Caudovirales	Myoviridae	NA	Felixounalikevirus	Erwinia phage phiEa21-4	Bacteria	Proteobacteria	Lytic-Not-Confident	0.473113	0.503796	0.0306832	0	NO	NA
NC_025425	MuF-	NA	NA	NA	dsDNA	163424	Enterobacteria	linear	Caudovirales	Myoviridae	Tevenvirinae	T4likevirus	Enterobacteria phage GEC-3S	Bacteria	Proteobacteria	Lytic-Confident	0.846081	0.886214	0.040133	0	NO	NA
NC_025437	MuF-	NA	NA	NA	dsDNA	169062	Shigella	linear	Caudovirales	Myoviridae	NA	NA	Shigella phage Shf125875	Bacteria	Proteobacteria	Lytic-Confident	0.769496	0.800799	0.0313027	0	NO	NA
NC_012091	MuF-	NA	NA	NA	dsRNA	6501	Pseudomonas	linear	Unclassified	Cystoviridae	NA	NA	Pseudomonas phage phi2954 segment L	Bacteria	Proteobacteria	Temperate-Not-Confident	0.45295	0.51019	0.0572394	0	NO	NA
NC_012092	MuF-	NA	NA	NA	dsRNA	3606	Pseudomonas	linear	Unclassified	Cystoviridae	NA	NA	Pseudomonas phage phi2954 segment M	Bacteria	Proteobacteria	Lytic-Not-Confident	0.474838	0.513387	0.0385489	0	NO	NA
NC_012093	MuF-	NA	NA	NA	dsRNA	2578	Pseudomonas	linear	Unclassified	Cystoviridae	NA	NA	Pseudomonas phage phi2954 segment S	Bacteria	Proteobacteria	Lytic-Not-Confident	0.464744	0.505994	0.0412497	0	NO	NA
NC_012223	MuF-	NA	NA	NA	dsDNA	44899	Enterobacteria	circular	Caudovirales	Siphoviridae	NA	Hk578likevirus	Enterobacteria phage SSL2009a	Bacteria	Proteobacteria	Lytic-Not-Confident	0.464739	0.505095	0.0403555	0	NO	NA
NC_025445	MuF-	NA	NA	NA	dsDNA	40981	Enterobacteria	linear	Caudovirales	Podoviridae	NA	NA	Enterobacteria phage J8-65	Bacteria	Proteobacteria	Lytic-Confident	0.508783	0.551349	0.0425653	0	NO	NA
NC_012419	MuF-	NA	NA	NA	dsDNA	21115	Enterococcus	linear	Caudovirales	Siphoviridae	NA	NA	Enterococcus phage EFAP-1	Bacteria	Firmicutes	Temperate-Not-Confident	0.489965	0.529471	0.0395051	0	NO	NA
NC_025446	MuF-	NA	NA	NA	dsDNA	157308	Escherichia	linear	Caudovirales	Myoviridae	NA	Viunalikevirus	Escherichia phage ECML-4	Bacteria	Proteobacteria	Lytic-Confident	0.510154	0.54985	0.0396961	0	NO	NA
NC_025448	MuF-	NA	NA	NA	dsDNA	165179	Enterobacteria	linear	Caudovirales	Myoviridae	Tevenvirinae	T4likevirus	Enterobacteria phage RB27	Bacteria	Proteobacteria	Lytic-Confident	0.862254	0.897303	0.0350483	0	NO	NA
NC_025449	MuF-	NA	NA	NA	dsDNA	166783	Escherichia	linear	Caudovirales	Myoviridae	Tevenvirinae	T4likevirus	Escherichia phage ECML-134	Bacteria	Proteobacteria	Lytic-Confident	0.824625	0.868531	0.0439061	0	NO	NA
NC_025451	MuF-	NA	NA	NA	dsDNA	38646	Yersinia	linear	Caudovirales	Podoviridae	Autographivirinae	T7likevirus	Yersinia phage vB_YenP_AP5	Bacteria	Proteobacteria	Lytic-Confident	0.785715	0.828671	0.0429564	0	NO	NA
NC_025453	MuF+	MuF1	no	no	dsDNA	40286	Enterococcus	circular	Caudovirales	Siphoviridae	NA	NA	Enterococcus phage EFC-1	Bacteria	Firmicutes	Lytic-Confident	0.519266	0.554645	0.035379	1	YES	Short
NC_025463	MuF-	NA	NA	NA	dsDNA	49640	Shewanella	circular	Caudovirales	Myoviridae	NA	NA	Shewanella sp. phage 1/44	Bacteria	Proteobacteria	Lytic-Confident	0.531623	0.56953	0.0379078	0	NO	NA
NC_025467	MuF-	NA	NA	NA	dsDNA	17972	Enterococcus	circular	Caudovirales	Podoviridae	NA	NA	Enterococcus phage vB_Efae230P-4	Bacteria	Firmicutes	Lytic-Confident	0.502917	0.538761	0.0358437	0	NO	NA
NC_025829	MuF-	NA	NA	NA	dsDNA	164999	Shigella	circular	Caudovirales	Myoviridae	NA	NA	Shigella phage pSs-1	Bacteria	Proteobacteria	Lytic-Confident	0.832956	0.874026	0.0410698	0	NO	NA
NC_026010	MuF+	MuF1	no	no	dsDNA	50109	Shigella	circular	Caudovirales	Siphoviridae	NA	NA	Shigella phage pSf-2	Bacteria	Proteobacteria	Lytic-Confident	0.543951	0.584416	0.0404647	0	NO	Short
NC_012742	MuF-	NA	NA	NA	dsDNA	44080	Xanthomonas	linear	Caudovirales	Siphoviridae	NA	Xp10likevirus	Xanthomonas phage phiL7	Bacteria	Proteobacteria	Lytic-Not-Confident	0.459122	0.503696	0.0445743	0	NO	NA
NC_012743	MuF-	NA	NA	NA	dsDNA	62715	Burkholderia	linear	Caudovirales	Podoviridae	NA	Bcep22likevirus	Burkholderia phage BcepIL02	Bacteria	Proteobacteria	Temperate-Not-Confident	0.476519	0.520779	0.0442604	1	YES	NA
NC_026594	MuF+	MuF1	yes	no	dsDNA	56537	Pseudomonas	linear	Caudovirales	Siphoviridae	NA	NA	Pseudomonas phage vB_PaeS_PAO1_Ab18	Bacteria	Proteobacteria	Lytic-Confident	0.549193	0.583217	0.0340241	0	NO	Cter-Unk
NC_026599	MuF-	NA	NA	NA	dsDNA	45808	Pseudomonas	linear	Caudovirales	Podoviridae	NA	NA	Pseudomonas phage vB_PaeP_C2-10_Ab22	Bacteria	Proteobacteria	Lytic-Confident	0.514818	0.568332	0.0535136	0	NO	NA
NC_012756	MuF-	NA	NA	NA	dsDNA	31276	Streptococcus	linear	Caudovirales	Siphoviridae	NA	NA	Streptococcus phage PH10	Bacteria	Firmicutes	Temperate-Not-Confident	0.487393	0.535065	0.0476719	2	YES	NA
NC_026602	MuF-	NA	NA	NA	dsDNA	43639	Pseudomonas	linear	Caudovirales	Podoviridae	NA	NA	Pseudomonas phage vB_PaeP_PAO1_Ab05	Bacteria	Proteobacteria	Lytic-Confident	0.572104	0.641558	0.069454	0	NO	NA
NC_012788	MuF+	MuF4	yes	no	dsDNA	41441	Mycobacterium	linear	Caudovirales	Siphoviridae	NA	NA	Mycobacterium phage Angel	Bacteria	Actinobacteria	Lytic-Not-Confident	0.487176	0.520979	0.0338032	1	YES	Cter-Unk
NC_012868	MuF-	NA	NA	NA	ssDNA	6094	Enterobacteria	circular	Unclassified	Microviridae	NA	Microvirus	Enterobacteria phage St-1	Bacteria	Proteobacteria	Temperate-Not-Confident	0.496263	0.524176	0.0279127	0	NO	NA
NC_012884	MuF-	NA	NA	NA	dsDNA	31147	Streptococcus	linear	Caudovirales	Siphoviridae	NA	NA	Streptococcus phage M102	Bacteria	Firmicutes	Temperate-Not-Confident	0.473561	0.505495	0.0319333	0	NO	NA
NC_013021	MuF+	MuF1	yes	yes	dsDNA	107530	Cyanobacteria	circular	Caudovirales	Siphoviridae	NA	NA	Cyanophage PSS2	Bacteria	Cyanobacteria	Temperate-Not-Confident	0.477461	0.525075	0.0476137	0	NO	Cter-Tox
NC_026607	MuF-	NA	NA	NA	dsDNA	159914	Salmonella	circular	Caudovirales	Myoviridae	Tevenvirinae	T4likevirus	Salmonella phage STP4-a	Bacteria	Proteobacteria	Lytic-Confident	0.697103	0.726973	0.0298702	0	NO	NA
NC_026923	MuF-	NA	NA	NA	dsDNA	179110	Synechococcus	circular	Caudovirales	Myoviridae	Tevenvirinae	T4likevirus	Synechococcus phage ACG-2014d isolate Syn7803C102	Bacteria	Cyanobacteria	Lytic-Confident	0.559681	0.628172	0.068491	0	NO	NA
NC_026926	MuF-	NA	NA	NA	dsDNA	192108	Synechococcus	circular	Caudovirales	Myoviridae	Tevenvirinae	T4likevirus	Synechococcus phage ACG-2014j isolate Syn7803US103	Bacteria	Cyanobacteria	Lytic-Confident	0.607706	0.634665	0.0269588	0	NO	NA
NC_026927	MuF-	NA	NA	NA	dsDNA	228143	Synechococcus	circular	Caudovirales	Myoviridae	Tevenvirinae	T4likevirus	Synechococcus phage ACG-2014f isolate Syn7803C90	Bacteria	Cyanobacteria	Lytic-Confident	0.505584	0.555644	0.0500605	0	NO	NA
NC_026928	MuF-	NA	NA	NA	dsDNA	189418	Synechococcus	circular	Caudovirales	Myoviridae	Tevenvirinae	T4likevirus	Synechococcus phage ACG-2014e isolate Syn7803C2	Bacteria	Cyanobacteria	Lytic-Confident	0.618139	0.651349	0.03321	0	NO	NA
NC_027130	MuF-	NA	NA	NA	dsDNA	172688	Synechococcus	circular	Caudovirales	Myoviridae	Tevenvirinae	T4likevirus	Synechococcus phage ACG-2014b isolate Syn7803C100	Bacteria	Cyanobacteria	Lytic-Confident	0.607062	0.648452	0.0413898	0	NO	NA
NC_013197	MuF-	NA	NA	NA	unclassified	17036	Thermus	circular	Unclassified	Sphaerolipoviridae	NA	Gammasphaerolipovirus	Thermus phage P23-77	Bacteria	Deinococcus-Thermus	Lytic-Not-Confident	0.455073	0.507393	0.0523191	0	NO	NA
NC_013594	MuF+	MuF1	yes	no	dsDNA	37235	Escherichia	linear	Caudovirales	Myoviridae	NA	Mulikevirus	Escherichia phage D108	Bacteria	Proteobacteria	Temperate-Not-Confident	0.494063	0.563037	0.068974	0	NO	Cter-Unk
NC_027132	MuF-	NA	NA	NA	dsDNA	190768	Synechococcus	circular	Caudovirales	Myoviridae	Tevenvirinae	T4likevirus	Synechococcus phage ACG-2014i isolate Syn7803US120	Bacteria	Cyanobacteria	Lytic-Confident	0.569275	0.61039	0.0411144	0	NO	NA
NC_013598	MuF+	MuF1	no	no	dsDNA	35525	Streptococcus	linear	Caudovirales	Siphoviridae	NA	Sfi1unalikevirus	Streptococcus phage ALQ13.2	Bacteria	Firmicutes	Temperate-Not-Confident	0.498457	0.543257	0.0448001	0	NO	Short
NC_027204	MuF-	NA	NA	NA	dsDNA	194701	Sinorhizobium	linear	Caudovirales	Myoviridae	Tevenvirinae	T4likevirus	Sinorhizobium phage phiM12	Bacteria	Proteobacteria	Lytic-Confident	0.57838	0.610889	0.0325089	0	NO	NA
NC_013600	MuF-	NA	NA	NA	dsDNA	45169	Sodalis	circular	Caudovirales	Siphoviridae	NA	Hk578likevirus	Sodalis phage SO-1	Bacteria	Proteobacteria	Temperate-Not-Confident	0.487999	0.52987	0.0418713	0	NO	NA
NC_013638	MuF-	NA	NA	NA	dsDNA	43144	Pseudomonas	linear	Caudovirales	Podoviridae	Autographivirinae	Phikmvlikevirus	Pseudomonas phage phi-2	Bacteria	Proteobacteria	Lytic-Not-Confident	0.474575	0.514086	0.0395113	0	NO	NA
NC_013643	MuF+	MuF1	no	no	dsDNA	36270	Enterococcus	linear	Caudovirales	Siphoviridae	NA	Phifllikevirus	Enterococcus phage phiFL2A	Bacteria	Firmicutes	Lytic-Not-Confident	0.496716	0.550549	0.0538338	1	YES	Short
NC_027292	MuF-	NA	NA	NA	dsDNA	39167	Pseudomonas	linear	Caudovirales	Podoviridae	Autographivirinae	T7likevirus	Pseudomonas phage Pf-10	Bacteria	Proteobacteria	Lytic-Confident	0.615499	0.644555	0.0290563	0	NO	NA
NC_027295	MuF+	MuF4	no	no	dsDNA	29806	Propionibacterium	linear	Caudovirales	Siphoviridae	NA	NA	Propionibacterium phage PHL199M00	Bacteria	Actinobacteria	Lytic-Confident	0.505161	0.531768	0.0266069	0	NO	Short
NC_013646	MuF+	MuF1	no	no	dsDNA	38764	Enterococcus	linear	Caudovirales	Siphoviridae	NA	Phifllikevirus	Enterococcus phage phiFL1A	Bacteria	Firmicutes	Lytic-Not-Confident	0.484851	0.523277	0.038426	1	YES	Short
NC_027296	MuF+	MuF1	no	no	dsDNA	53721	Rhizobium	linear	Caudovirales	Myoviridae	NA	NA	Rhizobium phage RHEph06	Bacteria	Proteobacteria	Lytic-Confident	0.530113	0.564735	0.0346226	0	NO	Short
NC_013648	MuF+	MuF1	no	no	dsDNA	39576	Enterococcus	linear	Caudovirales	Siphoviridae	NA	Phifllikevirus	Enterococcus phage phiFL3A	Bacteria	Firmicutes	Temperate-Not-Confident	0.493164	0.536264	0.0430996	1	YES	Short
NC_027329	MuF-	NA	NA	NA	dsDNA	87510	Salmonella	linear	Caudovirales	Myoviridae	NA	NA	Salmonella phage HB-2014	Bacteria	Proteobacteria	Lytic-Confident	0.534937	0.585415	0.0504778	0	NO	NA
NC_013650	MuF-	NA	NA	NA	dsDNA	155445	Mycobacterium	circular	Caudovirales	Myoviridae	NA	I3likevirus	Mycobacterium phage ET08	Bacteria	Actinobacteria	Lytic-Not-Confident	0.475325	0.517882	0.0425569	1	YES	NA
NC_027331	MuF-	NA	NA	NA	dsDNA	170341	Citrobacter	linear	Caudovirales	Myoviridae	NA	NA	Citrobacter phage Moon	Bacteria	Proteobacteria	Lytic-Confident	0.721058	0.744955	0.0238975	0	NO	NA
NC_013691	MuF-	NA	NA	NA	dsDNA	74901	Pseudomonas	linear	Caudovirales	Podoviridae	NA	N4likevirus	Pseudomonas phage LUZ7	Bacteria	Proteobacteria	Lytic-Not-Confident	0.460446	0.508891	0.0484448	0	NO	NA
NC_013692	MuF-	NA	NA	NA	dsDNA	72544	Pseudomonas	linear	Caudovirales	Podoviridae	NA	N4likevirus	Pseudomonas phage LIT1	Bacteria	Proteobacteria	Lytic-Not-Confident	0.456408	0.504396	0.0479878	0	NO	NA
NC_013693	MuF-	NA	NA	NA	dsDNA	158006	Shigella	linear	Caudovirales	Myoviridae	NA	Viunalikevirus	Shigella phage phiSboM-AG3	Bacteria	Proteobacteria	Lytic-Not-Confident	0.489972	0.548452	0.0584793	0	NO	NA
NC_013694	MuF+	MuF4	no	no	dsDNA	51376	Mycobacterium	linear	Caudovirales	Siphoviridae	NA	L5likevirus	Mycobacterium phage Peaches	Bacteria	Actinobacteria	Lytic-Not-Confident	0.451899	0.502797	0.050898	1	YES	Short
NC_027334	MuF-	NA	NA	NA	dsDNA	47800	Aurantimonas	linear	Caudovirales	NA	NA	NA	Aurantimonas phage AmM-1 DNA	Bacteria	Proteobacteria	Lytic-Confident	0.504666	0.536064	0.0313982	0	NO	NA
NC_027337	MuF-	NA	NA	NA	dsDNA	88403	Escherichia	linear	Caudovirales	Myoviridae	NA	NA	Escherichia phage vB_EcoM-VpaE1	Bacteria	Proteobacteria	Lytic-Confident	0.521634	0.585015	0.0633807	0	NO	NA
NC_013698	MuF-	NA	NA	NA	dsDNA	58652	Clavibacter	linear	Caudovirales	Siphoviridae	NA	NA	Clavibacter phage CMP1	Bacteria	Actinobacteria	Lytic-Not-Confident	0.479417	0.509191	0.0297735	0	NO	NA
NC_027340	MuF-	NA	NA	NA	dsDNA	162160	Erwinia	linear	Caudovirales	Myoviridae	NA	NA	Erwinia phage phiEa2809	Bacteria	Proteobacteria	Lytic-Confident	0.518968	0.551449	0.0324808	0	NO	NA
NC_027342	MuF-	NA	NA	NA	dsDNA	41268	Proteus	linear	Caudovirales	Podoviridae	NA	NA	Proteus phage PM16	Bacteria	Proteobacteria	Lytic-Confident	0.52926	0.562338	0.0330777	0	NO	NA
NC_014229	MuF+	MuF4	no	no	dsDNA	37068	Streptomyces	linear	Caudovirales	Siphoviridae	NA	Phic3unalikevirus	Streptomyces phage phiSASD1	Bacteria	Actinobacteria	Temperate-Not-Confident	0.476988	0.525774	0.0487867	0	NO	Short
NC_027344	MuF-	NA	NA	NA	dsDNA	158099	Salmonella	linear	Caudovirales	Myoviridae	NA	NA	Salmonella phage STML-198	Bacteria	Proteobacteria	Lytic-Confident	0.699368	0.739461	0.0400925	0	NO	NA
NC_014457	MuF-	NA	NA	NA	dsDNA	59199	Clostridium	linear	Caudovirales	Siphoviridae	NA	NA	Clostridium phage phiCTP1	Bacteria	Firmicutes	Lytic-Not-Confident	0.479602	0.527872	0.0482706	0	NO	NA
NC_027346	MuF+	MuF4	no	no	dsDNA	29327	Propionibacterium	linear	Caudovirales	Siphoviridae	NA	NA	Propionibacterium phage PHL171M01	Bacteria	Actinobacteria	Lytic-Confident	0.516067	0.548851	0.0327839	0	NO	Short
NC_014459	MuF+	MuF4	yes	no	dsDNA	59798	Mycobacterium	linear	Caudovirales	Siphoviridae	NA	Tm4likevirus	Mycobacterium phage CrimD	Bacteria	Actinobacteria	Lytic-Not-Confident	0.475332	0.50969	0.0343581	1	YES	Cter-Unk
NC_027349	MuF-	NA	NA	NA	dsDNA	166977	Escherichia	linear	Caudovirales	Myoviridae	NA	NA	Escherichia phage HY01	Bacteria	Proteobacteria	Lytic-Confident	0.831043	0.863836	0.0327935	0	NO	NA
NC_027353	MuF-	NA	NA	NA	dsDNA	167063	Yersinia	linear	Caudovirales	Myoviridae	NA	NA	Yersinia phage phiD1	Bacteria	Proteobacteria	Lytic-Confident	0.835816	0.865335	0.0295182	0	NO	NA
NC_027360	MuF-	NA	NA	NA	dsDNA	87603	Enterobacteria	linear	Caudovirales	Myoviridae	NA	NA	Enterobacteriaphage UAB_Phi87	Bacteria	Proteobacteria	Lytic-Confident	0.541839	0.599001	0.0571621	0	NO	NA
NC_027362	MuF+	MuF4	no	no	dsDNA	29394	Propionibacterium	linear	Caudovirales	Siphoviridae	NA	NA	Propionibacterium phage PHL116M00	Bacteria	Actinobacteria	Lytic-Confident	0.525517	0.558242	0.032725	0	NO	Short
NC_027363	MuF-	NA	NA	NA	dsDNA	41480	Proteus	linear	Caudovirales	Podoviridae	NA	NA	Proteus phage PM 75	Bacteria	Proteobacteria	Lytic-Confident	0.501519	0.537263	0.0357438	0	NO	NA
NC_027369	MuF-	NA	NA	NA	dsDNA	86231	Escherichia	linear	Caudovirales	Myoviridae	NA	NA	Escherichia phage EC6	Bacteria	Proteobacteria	Lytic-Confident	0.52055	0.559141	0.0385909	0	NO	NA
NC_027375	MuF-	NA	NA	NA	dsDNA	43227	Pseudomonas	linear	Caudovirales	Podoviridae	Autographivirinae	Phikmvlikevirus	Pseudomonas phage vB_PaeP_PPA-ABTNL	Bacteria	Proteobacteria	Lytic-Confident	0.619882	0.64955	0.0296681	0	NO	NA
NC_027387	MuF-	NA	NA	NA	dsDNA	38810	Escherichia	linear	Caudovirales	Podoviridae	Autographivirinae	T7likevirus	Escherichia phage CICC 80001	Bacteria	Proteobacteria	Lytic-Confident	0.713752	0.768631	0.0548798	0	NO	NA
NC_027404	MuF-	NA	NA	NA	dsDNA	167785	Yersinia	linear	Caudovirales	Myoviridae	Tevenvirinae	T4likevirus	Yersinia phage PST	Bacteria	Proteobacteria	Lytic-Confident	0.848952	0.889111	0.0401593	0	NO	NA
NC_027623	MuF+	MuF4	no	no	dsDNA	29328	Propionibacterium	linear	Caudovirales	Siphoviridae	NA	NA	Propionibacterium phage Pirate	Bacteria	Actinobacteria	Lytic-Confident	0.510971	0.540759	0.0297884	0	NO	Short
NC_027627	MuF+	MuF4	no	no	dsDNA	29440	Propionibacterium	linear	Caudovirales	Siphoviridae	NA	NA	Propionibacterium phage Solid	Bacteria	Actinobacteria	Lytic-Confident	0.535075	0.585415	0.0503393	0	NO	Short
NC_027979	MuF-	NA	NA	NA	dsDNA	168401	Enterobacteria	linear	Caudovirales	Myoviridae	Tevenvirinae	T4likevirus	Enterobacteria phage RB68	Bacteria	Proteobacteria	Lytic-Confident	0.850707	0.899201	0.0484935	0	NO	NA
NC_027983	MuF-	NA	NA	NA	dsDNA	167435	Enterobacteria	linear	Caudovirales	Myoviridae	Tevenvirinae	T4likevirus	Enterobacteria phage AR1 DNA	Bacteria	Proteobacteria	Lytic-Confident	0.799397	0.841958	0.042561	0	NO	NA
NC_027991	MuF-	NA	NA	NA	dsDNA	147303	Staphylococcus	linear	Caudovirales	Myoviridae	NA	NA	Staphylococcus phage SA1	Bacteria	Firmicutes	Lytic-Confident	0.519305	0.573526	0.0542217	0	NO	NA
NC_015158	MuF-	NA	NA	NA	dsDNA	49675	Vibrio	linear	Caudovirales	Podoviridae	NA	NA	Vibrio phage ICP2	Bacteria	Proteobacteria	Lytic-Not-Confident	0.470494	0.502797	0.0323029	0	NO	NA
NC_027995	MuF-	NA	NA	NA	dsDNA	41666	Escherichia	circular	Caudovirales	Myoviridae	NA	NA	Escherichia phage vB_EcoM_ECO1230-10	Bacteria	Proteobacteria	Lytic-Confident	0.508406	0.544356	0.03595	0	NO	NA
NC_028448	MuF-	NA	NA	NA	dsDNA	167467	Escherichia	linear	Caudovirales	Myoviridae	Tevenvirinae	T4likevirus	Escherichia phage slur14	Bacteria	Proteobacteria	Lytic-Confident	0.788622	0.85035	0.0617279	0	NO	NA
NC_015209	MuF-	NA	NA	NA	ssDNA	10638	Vibrio	linear	Unclassified	Inoviridae	NA	Inovirus	Vibrio phage CTX chromosome I	Bacteria	Proteobacteria	Temperate-Not-Confident	0.472847	0.521479	0.0486317	0	NO	NA
NC_015210	MuF+	MuF1	yes	no	dsDNA	61440	Tsukamurella	circular	Caudovirales	Siphoviridae	NA	NA	Tsukamurella phage TPA2	Bacteria	Actinobacteria	Temperate-Not-Confident	0.458137	0.503397	0.0452598	0	NO	Cter-Unk
NC_028655	MuF-	NA	NA	NA	dsDNA	39235	Yersinia	linear	Caudovirales	Podoviridae	NA	NA	Yersinia phage vB_YenP_AP10	Bacteria	Proteobacteria	Lytic-Confident	0.676029	0.698102	0.0220727	0	NO	NA
NC_028661	MuF-	NA	NA	NA	dsDNA	41149	Pseudomonas	linear	Caudovirales	Podoviridae	NA	NA	Pseudomonas phage PPPL-1	Bacteria	Proteobacteria	Lytic-Confident	0.653262	0.709191	0.0559291	0	NO	NA
NC_028663	MuF-	NA	NA	NA	dsDNA	188632	Cyanobacteria	linear	Caudovirales	Myoviridae	NA	NA	Cyanophage P-TIM40	Bacteria	Cyanobacteria	Lytic-Confident	0.530088	0.583816	0.0537281	0	NO	NA
NC_028683	MuF-	NA	NA	NA	dsDNA	177643	Edwardsiella	linear	Caudovirales	Myoviridae	NA	NA	Edwardsiella phage PEi20 DNA	Bacteria	Proteobacteria	Lytic-Confident	0.711426	0.744056	0.0326299	0	NO	NA
NC_015253	MuF-	NA	NA	NA	dsDNA	127065	Brochothrix	linear	Caudovirales	Myoviridae	Spounavirinae	NA	Brochothrix phage A9	Bacteria	Firmicutes	Lytic-Not-Confident	0.489955	0.538062	0.0481072	0	NO	NA
NC_028686	MuF-	NA	NA	NA	dsDNA	166313	Klebsiella	linear	Caudovirales	Myoviridae	NA	NA	Klebsiella phage JD18	Bacteria	Proteobacteria	Lytic-Confident	0.659062	0.726973	0.0679109	0	NO	NA
NC_028688	MuF-	NA	NA	NA	dsDNA	40114	Klebsiella	linear	Caudovirales	Podoviridae	Autographivirinae	NA	Klebsiella phage vB_Kp1	Bacteria	Proteobacteria	Lytic-Confident	0.727683	0.765035	0.0373519	0	NO	NA
NC_015263	MuF-	NA	NA	NA	dsDNA	114768	Lactococcus	linear	Caudovirales	Siphoviridae	NA	NA	Lactococcus phage 949	Bacteria	Firmicutes	Lytic-Not-Confident	0.471727	0.515784	0.044057	2	YES	NA
NC_028693	MuF-	NA	NA	NA	dsDNA	18607	Enterococcus	linear	Caudovirales	Podoviridae	NA	NA	Enterococcus phage vB_IME195	Bacteria	Firmicutes	Lytic-Confident	0.512164	0.552647	0.0404833	0	NO	NA
NC_015265	MuF-	NA	NA	NA	dsDNA	37236	Burkholderia	linear	Caudovirales	Myoviridae	Peduovirinae	P2likevirus	Burkholderia phage KS5	Bacteria	Proteobacteria	Temperate-Not-Confident	0.491197	0.515684	0.0244876	1	YES	NA
NC_015266	MuF-	NA	NA	NA	dsDNA	40555	Burkholderia	linear	Caudovirales	Myoviridae	Peduovirinae	P2likevirus	Burkholderia phage KL3	Bacteria	Proteobacteria	Temperate-Not-Confident	0.499134	0.532468	0.0333333	1	YES	NA
NC_015269	MuF-	NA	NA	NA	dsDNA	118351	Enterobacteria	linear	Caudovirales	Siphoviridae	NA	T5likevirus	Enterobacteria phage SPC35	Bacteria	Proteobacteria	Temperate-Not-Confident	0.450584	0.510589	0.0600056	0	NO	NA
NC_015270	MuF-	NA	NA	NA	dsDNA	16945	Enterococcus	circular	Caudovirales	Siphoviridae	NA	NA	Enterococcus phage EFRM31	Bacteria	Firmicutes	Temperate-Not-Confident	0.483291	0.525874	0.0425829	0	NO	NA
NC_028702	MuF-	NA	NA	NA	dsDNA	38084	Delftia	circular	Caudovirales	Podoviridae	NA	NA	Delftia phage IME-DE1	Bacteria	Proteobacteria	Lytic-Confident	0.551734	0.595504	0.0437701	0	NO	NA
NC_015272	MuF-	NA	NA	NA	dsDNA	88322	Pseudomonas	linear	Caudovirales	Myoviridae	NA	NA	Pseudomonas phage KPP10	Bacteria	Proteobacteria	Temperate-Not-Confident	0.498983	0.547253	0.0482697	0	NO	NA
NC_028762	MuF-	NA	NA	NA	dsDNA	161989	Proteus	linear	Caudovirales	Myoviridae	Tevenvirinae	T4likevirus	Proteus phage vB_PmiM_Pm5461	Bacteria	Proteobacteria	Lytic-Confident	0.650678	0.678821	0.028143	0	NO	NA
NC_015274	MuF+	MuF1	no	no	dsDNA	56506	Streptococcus	linear	Caudovirales	Siphoviridae	NA	NA	Streptococcus phage Dp-1	Bacteria	Firmicutes	Temperate-Not-Confident	0.461725	0.514685	0.0529603	0	NO	Short
NC_015279	MuF-	NA	NA	NA	dsDNA	190789	Synechococcus	linear	Caudovirales	Myoviridae	NA	NA	Synechococcus phage S-SM2	Bacteria	Cyanobacteria	Lytic-Not-Confident	0.489299	0.530969	0.0416696	0	NO	NA
NC_028772	MuF-	NA	NA	NA	dsDNA	39133	Enterobacter	linear	Caudovirales	Podoviridae	Autographivirinae	T7likevirus	Enterobacter phage phiEap-1	Bacteria	Proteobacteria	Lytic-Confident	0.687815	0.716484	0.0286682	0	NO	NA
NC_028773	MuF-	NA	NA	NA	dsDNA	182145	Cronobacter	linear	Caudovirales	Myoviridae	NA	NA	Cronobacter phage S13	Bacteria	Proteobacteria	Lytic-Confident	0.638623	0.695205	0.0565816	0	NO	NA
NC_028774	MuF+	MuF1	no	no	dsDNA	48754	Klebsiella	linear	Caudovirales	Siphoviridae	NA	NA	Klebsiella phage Sushi	Bacteria	Proteobacteria	Lytic-Confident	0.521435	0.548851	0.0274163	0	NO	Short
NC_028780	MuF-	NA	NA	NA	dsDNA	167124	Escherichia	linear	Caudovirales	Myoviridae	Tevenvirinae	T4likevirus	Escherichia phage slur07	Bacteria	Proteobacteria	Lytic-Confident	0.836506	0.865934	0.0294279	0	NO	NA
NC_028786	MuF+	MuF1	no	no	dsDNA	49462	Klebsiella	linear	Caudovirales	Siphoviridae	NA	NA	Klebsiella phage 1513	Bacteria	Proteobacteria	Lytic-Confident	0.502794	0.545954	0.0431598	0	NO	Short
NC_028795	MuF-	NA	NA	NA	dsDNA	31522	Enterobacter	linear	Caudovirales	Podoviridae	NA	NA	Enterobacter phage E-3	Bacteria	Proteobacteria	Lytic-Confident	0.802636	0.834965	0.0323295	0	NO	NA
NC_028800	MuF-	NA	NA	NA	dsDNA	41698	Klebsiella	linear	Caudovirales	Podoviridae	NA	NA	Klebsiella phage K5	Bacteria	Proteobacteria	Lytic-Confident	0.717969	0.75015	0.0321805	0	NO	NA
NC_028808	MuF-	NA	NA	NA	dsDNA	90743	Escherichia	linear	Caudovirales	Myoviridae	NA	NA	Escherichia phage phiSUSP1	Bacteria	Proteobacteria	Lytic-Confident	0.540769	0.574126	0.0333568	0	NO	NA
NC_028820	MuF-	NA	NA	NA	dsDNA	162101	Yersinia	linear	Caudovirales	Myoviridae	NA	NA	Yersinia phage vB_YenM_TG1	Bacteria	Proteobacteria	Lytic-Confident	0.661535	0.691309	0.0297733	0	NO	NA
NC_028822	MuF-	NA	NA	NA	dsDNA	40829	Escherichia	linear	Caudovirales	Podoviridae	NA	NA	Escherichia phage P483	Bacteria	Proteobacteria	Lytic-Confident	0.735159	0.777822	0.0426636	0	NO	NA
NC_028829	MuF-	NA	NA	NA	dsDNA	248088	Vibrio	linear	Caudovirales	NA	NA	NA	Vibrio phage ValKK3	Bacteria	Proteobacteria	Lytic-Confident	0.685568	0.723576	0.0380089	0	NO	NA
NC_015292	MuF-	NA	NA	NA	dsDNA	84565	Erwinia	linear	Caudovirales	Myoviridae	NA	Felixounalikevirus	Erwinia phage phiEa104	Bacteria	Proteobacteria	Temperate-Not-Confident	0.474819	0.504695	0.0298766	0	NO	NA
NC_015293	MuF+	MuF1	yes	no	dsDNA	30651	Pseudoalteromonas	linear	Caudovirales	Siphoviridae	NA	NA	Pseudoalteromonas phage H105/1	Bacteria	Proteobacteria	Temperate-Not-Confident	0.489525	0.518082	0.0285574	0	NO	Cter-Unk
NC_015294	MuF-	NA	NA	NA	dsDNA	93198	Pseudomonas	linear	Caudovirales	Myoviridae	NA	NA	Pseudomonas phage PAK_P1	Bacteria	Proteobacteria	Temperate-Not-Confident	0.484827	0.507293	0.0224661	0	NO	NA
NC_028836	MuF-	NA	NA	NA	dsDNA	42508	Pseudomonas	linear	Caudovirales	Podoviridae	NA	NA	Pseudomonas phage DL62	Bacteria	Proteobacteria	Lytic-Confident	0.51855	0.581718	0.0631684	0	NO	NA
NC_028847	MuF-	NA	NA	NA	dsDNA	170527	Enterobacteria	linear	Caudovirales	Myoviridae	Tevenvirinae	T4likevirus	Enterobacteria phage QL01	Bacteria	Proteobacteria	Lytic-Confident	0.725934	0.783916	0.0579823	0	NO	NA
NC_028850	MuF-	NA	NA	NA	dsDNA	41449	Yersinia	linear	Caudovirales	Podoviridae	NA	NA	Yersinia phage vB_YenP_ISAO8	Bacteria	Proteobacteria	Lytic-Confident	0.508404	0.567732	0.0593284	0	NO	NA
NC_015453	MuF+	MuF4	no	no	dsDNA	29017	Propionibacterium	linear	Caudovirales	Siphoviridae	NA	NA	Propionibacterium phage PAS50 endogenous virus	Bacteria	Actinobacteria	Lytic-Not-Confident	0.487342	0.521878	0.0345365	0	NO	Short
NC_015454	MuF+	MuF4	no	no	dsDNA	29074	Propionibacterium	linear	Caudovirales	Siphoviridae	NA	NA	Propionibacterium phage PAD20 endogenous virus	Bacteria	Actinobacteria	Temperate-Not-Confident	0.495093	0.52048	0.0253868	0	NO	Short
NC_028861	MuF+	MuF4	yes	no	dsDNA	44576	Mycobacterium	linear	Caudovirales	Siphoviridae	NA	NA	Mycobacterium phage FlagStaff	Bacteria	Actinobacteria	Lytic-Confident	0.501861	0.527273	0.0254121	0	NO	Cter-Unk
NC_028863	MuF-	NA	NA	NA	dsDNA	40477	Escherichia	linear	Caudovirales	Podoviridae	NA	NA	Escherichia phage P694	Bacteria	Proteobacteria	Lytic-Confident	0.724074	0.78002	0.0559456	0	NO	NA
NC_015463	MuF-	NA	NA	NA	dsDNA	72332	Synechococcus	linear	Caudovirales	Siphoviridae	NA	NA	Synechococcus phage S-CBS2	Bacteria	Cyanobacteria	Lytic-Not-Confident	0.457912	0.504795	0.0468834	0	NO	NA
NC_015464	MuF-	NA	NA	NA	dsDNA	135041	Campylobacter	linear	Caudovirales	Myoviridae	NA	Cp8unalikevirus	Campylobacter phage NCTC12673	Bacteria	Proteobacteria	Lytic-Not-Confident	0.47551	0.521878	0.0463677	0	NO	NA
NC_015465	MuF-	NA	NA	NA	dsDNA	33004	Synechococcus	linear	Caudovirales	Siphoviridae	NA	NA	Synechococcus phage S-CBS3	Bacteria	Cyanobacteria	Temperate-Not-Confident	0.453123	0.512288	0.0591651	0	NO	NA
NC_028880	MuF-	NA	NA	NA	dsDNA	38625	Citrobacter	linear	Caudovirales	Podoviridae	NA	NA	Citrobacter phage phiCFP-1	Bacteria	Proteobacteria	Lytic-Confident	0.730724	0.787812	0.0570883	0	NO	NA
NC_015568	MuF+	MuF2	no	no	dsDNA	41090	Clostridium	linear	Caudovirales	Siphoviridae	NA	NA	Clostridium phage phiCD38-2	Bacteria	Firmicutes	Temperate-Not-Confident	0.493812	0.527373	0.0335603	1	YES	Short
NC_028881	MuF-	NA	NA	NA	dsDNA	170473	Enterobacteria	linear	Caudovirales	Myoviridae	Tevenvirinae	T4likevirus	Enterobacteria phage vB_EcoM_VR5	Bacteria	Proteobacteria	Lytic-Confident	0.712344	0.751748	0.0394046	0	NO	NA
NC_028882	MuF-	NA	NA	NA	dsDNA	84583	Pseudomonas	linear	Caudovirales	Myoviridae	NA	NA	Pseudomonas phage vB_PaeM_PS24	Bacteria	Proteobacteria	Lytic-Confident	0.501698	0.532468	0.0307697	0	NO	NA
NC_028890	MuF-	NA	NA	NA	dsDNA	162486	Bacillus	linear	Caudovirales	Myoviridae	NA	NA	Bacillus phage TsarBomba	Bacteria	Firmicutes	Lytic-Confident	0.511428	0.578022	0.0665937	0	NO	NA
NC_015586	MuF-	NA	NA	NA	ssDNA	5819	Stenotrophomonas	circular	Unclassified	Inoviridae	NA	NA	Stenotrophomonas phage phiSHP2	Bacteria	Proteobacteria	Temperate-Not-Confident	0.467187	0.503996	0.036809	0	NO	NA
NC_028894	MuF-	NA	NA	NA	dsDNA	170336	Enterobacteria	linear	Caudovirales	Myoviridae	Tevenvirinae	T4likevirus	Enterobacteria phage vB_EcoM_VR20	Bacteria	Proteobacteria	Lytic-Confident	0.705547	0.747952	0.0424051	0	NO	NA
NC_015720	MuF+	MuF4	no	no	dsDNA	45530	Gordonia	linear	Caudovirales	Siphoviridae	NA	NA	Gordonia phage GTE2	Bacteria	Actinobacteria	Temperate-Not-Confident	0.453594	0.502298	0.0487042	0	NO	Short
NC_028916	MuF-	NA	NA	NA	dsDNA	44573	Proteus	linear	Caudovirales	Podoviridae	Autographivirinae	Sp6likevirus	Proteus phage vB_PmiP_Pm5460	Bacteria	Proteobacteria	Lytic-Confident	0.504936	0.548951	0.0440147	0	NO	NA
NC_015933	MuF-	NA	NA	NA	dsDNA	72917	Escherichia	linear	Caudovirales	Podoviridae	NA	N4likevirus	Escherichia phage vB_EcoP_G7C	Bacteria	Proteobacteria	Lytic-Not-Confident	0.489842	0.535564	0.0457229	0	NO	NA
NC_015937	MuF-	NA	NA	NA	dsDNA	151483	Thermus	linear	Caudovirales	Myoviridae	NA	NA	Thermus phage TMA	Bacteria	Deinococcus-Thermus	Temperate-Not-Confident	0.477756	0.509291	0.0315343	0	NO	NA
NC_015938	MuF-	NA	NA	NA	dsDNA	89916	Salmonella	linear	Caudovirales	Podoviridae	NA	NA	Salmonella phage 7-11	Bacteria	Proteobacteria	Lytic-Not-Confident	0.47636	0.523377	0.0470167	0	NO	NA
NC_016071	MuF-	NA	NA	NA	dsDNA	145964	Salmonella	linear	Caudovirales	Myoviridae	NA	NA	Salmonella phage PVP-SE1	Bacteria	Proteobacteria	Lytic-Not-Confident	0.495171	0.525175	0.0300035	0	NO	NA
NC_028919	MuF-	NA	NA	NA	dsDNA	45673	Pseudomonas	linear	Caudovirales	Podoviridae	NA	NA	Pseudomonas phage DL54	Bacteria	Proteobacteria	Lytic-Confident	0.518765	0.577423	0.0586572	0	NO	NA
NC_016158	MuF+	MuF1	no	no	dsDNA	49576	Escherichia	linear	Caudovirales	Siphoviridae	NA	Lambdalikevirus	Escherichia phage HK639	Bacteria	Proteobacteria	Temperate-Not-Confident	0.484777	0.525674	0.0408975	1	YES	Short
NC_028924	MuF-	NA	NA	NA	dsDNA	48689	Polaribacter	linear	Caudovirales	Siphoviridae	NA	NA	Polaribacter phage P12002L	Bacteria	Bacteroidetes	Lytic-Confident	0.508909	0.54975	0.0408412	0	NO	NA
NC_016161	MuF+	MuF1	no	no	dsDNA	38013	Pediococcus	linear	Caudovirales	Siphoviridae	NA	Phijlunalikevirus	Pediococcus phage clP1	Bacteria	Firmicutes	Temperate-Not-Confident	0.477718	0.512587	0.0348696	0	NO	Short
NC_028925	MuF-	NA	NA	NA	dsDNA	170822	Enterobacteria	linear	Caudovirales	Myoviridae	Tevenvirinae	T4likevirus	Enterobacteria phage vB_EcoM_VR25	Bacteria	Proteobacteria	Lytic-Confident	0.722712	0.771628	0.0489164	0	NO	NA
NC_016163	MuF-	NA	NA	NA	dsDNA	262391	Yersinia	circular	Caudovirales	Myoviridae	NA	NA	Yersinia phage phiR1-37	Bacteria	Proteobacteria	Lytic-Not-Confident	0.498067	0.531369	0.0333015	0	NO	NA
NC_028927	MuF-	NA	NA	NA	dsDNA	167298	Escherichia	linear	Caudovirales	Myoviridae	Tevenvirinae	T4likevirus	Escherichia phage slur02	Bacteria	Proteobacteria	Lytic-Confident	0.842485	0.872028	0.0295432	0	NO	NA
NC_016165	MuF+	MuF1	yes	no	dsDNA	39283	Rhodobacter	circular	Caudovirales	Siphoviridae	NA	NA	Rhodobacter phage RcapMu	Bacteria	Proteobacteria	Lytic-Not-Confident	0.468595	0.511289	0.0426937	0	NO	Cter-Unk
NC_016166	MuF-	NA	NA	NA	dsDNA	74431	Gordonia	circular	Caudovirales	Siphoviridae	NA	NA	Gordonia phage GTE7	Bacteria	Actinobacteria	Temperate-Not-Confident	0.493188	0.516484	0.0232958	0	NO	NA
NC_016434	MuF+	MuF4	no	no	dsDNA	65839	Gordonia	circular	Caudovirales	Siphoviridae	NA	NA	Gordonia phage GTE5	Bacteria	Actinobacteria	Temperate-Not-Confident	0.47907	0.500999	0.0219288	0	NO	Short
NC_016435	MuF-	NA	NA	NA	dsDNA	65766	Gordonia	circular	Caudovirales	Siphoviridae	NA	NA	Gordonia phage GRU1	Bacteria	Actinobacteria	Temperate-Not-Confident	0.472256	0.51958	0.0473246	0	NO	NA
NC_016562	MuF-	NA	NA	NA	dsDNA	132662	Campylobacter	linear	Caudovirales	Myoviridae	NA	Cp8unalikevirus	Campylobacter phage CPX	Bacteria	Proteobacteria	Temperate-Not-Confident	0.45657	0.511788	0.0552179	0	NO	NA
NC_016563	MuF-	NA	NA	NA	dsDNA	156897	Bacillus	linear	Caudovirales	Myoviridae	NA	NA	Bacillus phage W.Ph.	Bacteria	Firmicutes	Temperate-Not-Confident	0.4672	0.507293	0.0400925	0	NO	NA
NC_028940	MuF-	NA	NA	NA	dsDNA	170286	Pectobacterium	linear	Caudovirales	Myoviridae	NA	NA	Pectobacterium bacteriophage PM2	Bacteria	Proteobacteria	Lytic-Confident	0.702346	0.731768	0.029422	0	NO	NA
NC_028945	MuF-	NA	NA	NA	dsDNA	206713	Sinorhizobium	linear	Caudovirales	Myoviridae	Tevenvirinae	T4likevirus	Sinorhizobium phage phiN3	Bacteria	Proteobacteria	Lytic-Confident	0.539011	0.568531	0.0295206	0	NO	NA
NC_016566	MuF-	NA	NA	NA	dsDNA	44077	Shigella	linear	Caudovirales	Siphoviridae	NA	Hk578likevirus	Shigella phage EP23	Bacteria	Proteobacteria	Lytic-Not-Confident	0.48432	0.510789	0.026469	0	NO	NA
NC_016567	MuF-	NA	NA	NA	dsDNA	81184	Vibrio	linear	Caudovirales	Siphoviridae	NA	NA	Vibrio phage SIO-2	Bacteria	Proteobacteria	Lytic-Not-Confident	0.491885	0.535165	0.0432799	0	NO	NA
NC_028955	MuF-	NA	NA	NA	dsDNA	197361	Prochlorococcus	linear	Caudovirales	Myoviridae	NA	NA	Prochlorococcus phage P-TIM68	Bacteria	Cyanobacteria	Lytic-Confident	0.558079	0.596204	0.0381247	0	NO	NA
NC_028957	MuF-	NA	NA	NA	dsDNA	171541	Enterobacteria	linear	Caudovirales	Myoviridae	Tevenvirinae	T4likevirus	Enterobacteria phage vB_EcoM_VR26	Bacteria	Proteobacteria	Lytic-Confident	0.715115	0.751848	0.0367334	0	NO	NA
NC_016570	MuF-	NA	NA	NA	dsDNA	157304	Escherichia	linear	Caudovirales	Myoviridae	NA	Viunalikevirus	Escherichia phage vB_EcoM_CBA120	Bacteria	Proteobacteria	Lytic-Not-Confident	0.471567	0.500599	0.029032	0	NO	NA
NC_016571	MuF-	NA	NA	NA	dsDNA	284757	Pseudomonas	circular	Caudovirales	Myoviridae	NA	NA	Pseudomonas phage OBP	Bacteria	Proteobacteria	Lytic-Not-Confident	0.469185	0.503397	0.0342115	0	NO	NA
NC_016650	MuF+	MuF4	no	no	dsDNA	48072	Rhodococcus	linear	Caudovirales	Siphoviridae	NA	L5likevirus	Rhodococcus phage RGL3	Bacteria	Actinobacteria	Lytic-Not-Confident	0.495169	0.521379	0.0262097	1	YES	Short
NC_016651	MuF-	NA	NA	NA	dsDNA	14270	Rhodococcus	linear	Caudovirales	Siphoviridae	NA	NA	Rhodococcus phage RRH1	Bacteria	Actinobacteria	Lytic-Not-Confident	0.484986	0.511089	0.0261026	0	NO	NA
NC_028968	MuF-	NA	NA	NA	dsDNA	71214	Mycobacterium	linear	Caudovirales	Siphoviridae	NA	NA	Mycobacterium phage BrownCNA	Bacteria	Actinobacteria	Lytic-Confident	0.515361	0.53956	0.0241991	0	NO	NA
NC_016653	MuF+	MuF4	no	no	dsDNA	46586	Rhodococcus	linear	Caudovirales	Siphoviridae	NA	L5likevirus	Rhodococcus phage RER2	Bacteria	Actinobacteria	Lytic-Not-Confident	0.489392	0.528671	0.0392794	1	YES	Short
NC_028977	MuF-	NA	NA	NA	dsDNA	41054	Klebsiella	linear	Caudovirales	Podoviridae	NA	NA	Klebsiella phage vB_KpnP_KpV289	Bacteria	Proteobacteria	Lytic-Confident	0.740153	0.776424	0.0362705	0	NO	NA
NC_016656	MuF-	NA	NA	NA	dsDNA	45890	Cyanobacteria	circular	Caudovirales	NA	NA	NA	Cyanophage P-SSP2	Bacteria	Cyanobacteria	Lytic-Not-Confident	0.464235	0.501498	0.0372633	0	NO	NA
NC_016657	MuF-	NA	NA	NA	dsDNA	47055	Cyanobacteria	circular	Caudovirales	Podoviridae	Autographivirinae	NA	Cyanophage 9515-10a	Bacteria	Cyanobacteria	Temperate-Not-Confident	0.49079	0.528172	0.0373823	0	NO	NA
NC_016658	MuF-	NA	NA	NA	dsDNA	47741	Cyanobacteria	circular	Caudovirales	Podoviridae	Autographivirinae	NA	Cyanophage NATL1A-7	Bacteria	Cyanobacteria	Temperate-Not-Confident	0.473825	0.500599	0.0267748	0	NO	NA
NC_029000	MuF-	NA	NA	NA	dsDNA	162327	Stenotrophomonas	circular	Caudovirales	Myoviridae	Tevenvirinae	T4likevirus	Stenotrophomonas phage IME13	Bacteria	Proteobacteria	Lytic-Confident	0.650365	0.672328	0.0219629	0	NO	NA
NC_029013	MuF-	NA	NA	NA	dsDNA	177688	Citrobacter	circular	Caudovirales	Myoviridae	Tevenvirinae	T4likevirus	Citrobacter phage IME-CF2	Bacteria	Proteobacteria	Lytic-Confident	0.676085	0.701798	0.0257134	0	NO	NA
NC_029019	MuF-	NA	NA	NA	dsDNA	42593	Stenotrophomonas	circular	Caudovirales	Siphoviridae	NA	NA	Stenotrophomonas phage vB_SmaS-DLP_2	Bacteria	Proteobacteria	Lytic-Confident	0.50306	0.537063	0.0340026	0	NO	NA
NC_029023	MuF-	NA	NA	NA	dsDNA	87712	Escherichia	circular	Caudovirales	Myoviridae	NA	NA	Escherichia phage JH2	Bacteria	Proteobacteria	Lytic-Confident	0.547055	0.572927	0.0258724	0	NO	NA
NC_016764	MuF-	NA	NA	NA	dsDNA	40058	Pseudomonas	linear	Caudovirales	Podoviridae	NA	NA	Pseudomonas phage Bf7	Bacteria	Proteobacteria	Lytic-Not-Confident	0.487149	0.527173	0.040024	0	NO	NA
NC_029033	MuF+	MuF1	no	no	dsDNA	45045	Achromobacter	circular	Caudovirales	Siphoviridae	NA	NA	Achromobacter phage phiAxp-1	Bacteria	Proteobacteria	Lytic-Confident	0.501895	0.551349	0.0494535	0	NO	Short
NC_016766	MuF-	NA	NA	NA	dsDNA	69420	Synechococcus	linear	Caudovirales	Siphoviridae	NA	NA	Synechococcus phage S-CBS4	Bacteria	Cyanobacteria	Temperate-Not-Confident	0.461637	0.502498	0.0408601	0	NO	NA
NC_016767	MuF-	NA	NA	NA	dsDNA	60714	Erwinia	linear	Caudovirales	Podoviridae	NA	NA	Erwinia phage PEp14	Bacteria	Proteobacteria	Temperate-Not-Confident	0.453758	0.505894	0.052136	1	YES	NA
NC_016770	MuF-	NA	NA	NA	dsDNA	47159	Bacteroides	circular	Caudovirales	Siphoviridae	NA	NA	Bacteroides phage B124-14	Bacteria	Bacteroidetes	Lytic-Not-Confident	0.494968	0.528072	0.0331036	0	NO	NA
NC_017674	MuF+	MuF1	no	no	dsDNA	66275	Pseudomonas	linear	Caudovirales	Myoviridae	NA	NA	Pseudomonas phage JG024	Bacteria	Proteobacteria	Temperate-Not-Confident	0.474572	0.51049	0.0359178	0	NO	Short
NC_017688	MuF-	NA	NA	NA	dsDNA	32414	Lactococcus	linear	Caudovirales	Siphoviridae	NA	Skunalikevirus	Lactococcus Phage ASCC191	Bacteria	Firmicutes	Lytic-Not-Confident	0.483397	0.530569	0.0471721	0	NO	NA
NC_029042	MuF-	NA	NA	NA	dsDNA	156833	Salmonella	linear	Caudovirales	Myoviridae	NA	NA	Salmonella phage 38	Bacteria	Proteobacteria	Lytic-Confident	0.513294	0.568631	0.0553378	0	NO	NA
NC_029045	MuF-	NA	NA	NA	dsDNA	60216	Salmonella	linear	Caudovirales	Siphoviridae	NA	NA	Salmonella phage 37	Bacteria	Proteobacteria	Lytic-Confident	0.508461	0.547752	0.0392914	0	NO	NA
NC_029050	MuF-	NA	NA	NA	dsDNA	51896	Salmonella	linear	Caudovirales	Myoviridae	NA	NA	Salmonella phage 21	Bacteria	Proteobacteria	Lytic-Confident	0.521024	0.568531	0.047507	0	NO	NA
NC_017969	MuF-	NA	NA	NA	dsDNA	108853	Escherichia	linear	Caudovirales	Siphoviridae	NA	T5likevirus	Escherichia phage bV_EcoS_AKFV33	Bacteria	Proteobacteria	Lytic-Not-Confident	0.485554	0.528671	0.0431176	0	NO	NA
NC_017971	MuF-	NA	NA	NA	dsDNA	46271	Pseudomonas	linear	Caudovirales	Podoviridae	NA	NA	Pseudomonas phage tf	Bacteria	Proteobacteria	Lytic-Not-Confident	0.473209	0.502498	0.0292889	0	NO	NA
NC_017972	MuF-	NA	NA	NA	dsDNA	280538	Pseudomonas	linear	Caudovirales	Myoviridae	NA	NA	Pseudomonas phage Lu11	Bacteria	Proteobacteria	Lytic-Not-Confident	0.465709	0.516883	0.0511742	1	YES	NA
NC_029061	MuF-	NA	NA	NA	dsDNA	36315	Rhodoferax	linear	Caudovirales	Podoviridae	NA	NA	Rhodoferax phage P26218	Bacteria	Proteobacteria	Lytic-Confident	0.573085	0.601598	0.0285131	0	NO	NA
NC_017974	MuF-	NA	NA	NA	dsDNA	149273	Cronobacter	linear	Caudovirales	Myoviridae	NA	NA	Cronobacter phage CR3	Bacteria	Proteobacteria	Lytic-Not-Confident	0.453632	0.514086	0.0604544	0	NO	NA
NC_017976	MuF+	MuF2	no	no	dsDNA	41164	Bacillus	linear	Caudovirales	Siphoviridae	NA	NA	Bacillus phage PBC1	Bacteria	Firmicutes	Lytic-Not-Confident	0.486565	0.506793	0.0202285	0	NO	Short
NC_029065	MuF-	NA	NA	NA	dsDNA	98765	Pseudomonas	linear	Caudovirales	Myoviridae	NA	NA	Pseudomonas phage VCM	Bacteria	Proteobacteria	Lytic-Confident	0.506608	0.546653	0.0400454	0	NO	NA
NC_017980	MuF-	NA	NA	NA	dsDNA	18397	Clostridium	linear	Caudovirales	Podoviridae	Picovirinae	NA	Clostridium phage phiCP7R	Bacteria	Firmicutes	Lytic-Not-Confident	0.480839	0.518082	0.0372431	0	NO	NA
NC_017981	MuF+	MuF1	no	no	dsDNA	49981	Xanthomonas	linear	Caudovirales	Myoviridae	NA	NA	Xanthomonas phage vB_XveM_DIBBI	Bacteria	Proteobacteria	Lytic-Not-Confident	0.454715	0.502298	0.0475825	0	NO	Short
NC_029080	MuF-	NA	NA	NA	dsDNA	142096	Staphylococcus	linear	Caudovirales	Myoviridae	Spounavirinae	Twortlikevirus	Staphylococcus phage 812	Bacteria	Firmicutes	Lytic-Confident	0.588409	0.673726	0.0853173	0	NO	NA
NC_029081	MuF-	NA	NA	NA	dsDNA	45633	Pectobacterium	linear	Caudovirales	Podoviridae	NA	NA	Pectobacterium phage Peat1	Bacteria	Proteobacteria	Lytic-Confident	0.501386	0.546953	0.0455669	0	NO	NA
NC_018083	MuF-	NA	NA	NA	dsDNA	17972	Clostridium	linear	Caudovirales	Podoviridae	Picovirinae	NA	Clostridium phage phiCPV4	Bacteria	Firmicutes	Lytic-Not-Confident	0.483609	0.521678	0.0380694	0	NO	NA
NC_018084	MuF-	NA	NA	NA	dsDNA	18078	Clostridium	linear	Caudovirales	Podoviridae	Picovirinae	NA	Clostridium phage phiZP2	Bacteria	Firmicutes	Lytic-Not-Confident	0.493774	0.534466	0.0406915	0	NO	NA
NC_029091	MuF-	NA	NA	NA	dsDNA	168771	Escherichia	linear	Caudovirales	Myoviridae	NA	NA	Escherichia phage APCEc01	Bacteria	Proteobacteria	Lytic-Confident	0.800765	0.83037	0.0296045	0	NO	NA
NC_018086	MuF-	NA	NA	NA	dsDNA	53996	Enterococcus	linear	Caudovirales	Siphoviridae	NA	Sap6likevirus	Enterococcus phage BC-611	Bacteria	Firmicutes	Temperate-Not-Confident	0.494952	0.536863	0.041911	0	NO	NA
NC_029102	MuF-	NA	NA	NA	dsDNA	36051	Enterobacter	linear	Caudovirales	Podoviridae	NA	NA	Enterobacter phage E-2	Bacteria	Proteobacteria	Lytic-Confident	0.777419	0.820679	0.0432599	0	NO	NA
NC_029106	MuF-	NA	NA	NA	dsDNA	62220	Achromobacter	circular	Caudovirales	Siphoviridae	NA	NA	Achromobacter phage phiAxp-2	Bacteria	Proteobacteria	Lytic-Confident	0.517473	0.555544	0.0380713	0	NO	NA
NC_029121	MuF-	NA	NA	NA	dsDNA	151417	Bacillus	circular	Caudovirales	Myoviridae	NA	NA	Bacillus phage Bp8p-C	Bacteria	Firmicutes	Lytic-Confident	0.542957	0.579321	0.036364	0	NO	NA
NC_018270	MuF-	NA	NA	NA	dsDNA	33594	Weissella	linear	Caudovirales	Podoviridae	NA	NA	Weissella phage phiYS61	Bacteria	Firmicutes	Temperate-Not-Confident	0.453787	0.51039	0.0566031	0	NO	NA
NC_000871	MuF-	NA	NA	NA	dsDNA	37370	Streptococcus	linear	Caudovirales	Siphoviridae	NA	Sfi21dtunalikevirus	Streptococcus phage Sfi19	Bacteria	Firmicutes	Temperate-Confident	0.572495	0.704496	0.132001	0	NO	NA
NC_000872	MuF-	NA	NA	NA	dsDNA	40739	Streptococcus	linear	Caudovirales	Siphoviridae	NA	Sfi21dtunalikevirus	Streptococcus phage Sfi21	Bacteria	Firmicutes	Temperate-Confident	0.647038	0.735864	0.0888259	1	YES	NA
NC_000896	MuF-	NA	NA	NA	dsDNA	43785	Lactobacillus	circular	Caudovirales	Siphoviridae	NA	NA	Lactobacillus prophage phiadh	Bacteria	Firmicutes	Temperate-Confident	0.604375	0.721079	0.116704	1	YES	NA
NC_018276	MuF-	NA	NA	NA	dsDNA	44988	Croceibacter	linear	Caudovirales	Siphoviridae	NA	NA	Croceibacter phage P2559S	Bacteria	Bacteroidetes	Temperate-Not-Confident	0.496729	0.541858	0.0451291	0	NO	NA
NC_000902	MuF-	NA	NA	NA	dsDNA	60942	Enterobacteria	linear	Caudovirales	Podoviridae	NA	NA	Enterobacteria phage VT2-Sakai	Bacteria	Proteobacteria	Temperate-Confident	0.766323	0.859041	0.0927183	1	YES	NA
NC_018278	MuF-	NA	NA	NA	dsDNA	42832	Burkholderia	linear	Caudovirales	Siphoviridae	NA	NA	Burkholderia phage KL1	Bacteria	Proteobacteria	Temperate-Not-Confident	0.484184	0.53017	0.0459855	0	NO	NA
NC_000924	MuF-	NA	NA	NA	dsDNA	61670	Enterobacteria	linear	Caudovirales	Podoviridae	NA	NA	Enterobacteria phage 933W	Bacteria	Proteobacteria	Temperate-Confident	0.734678	0.812188	0.0775097	1	YES	NA
NC_018280	MuF-	NA	NA	NA	dsDNA	38889	Celeribacter	linear	Caudovirales	NA	NA	NA	Celeribacter phage P12053L	Bacteria	Proteobacteria	Lytic-Not-Confident	0.467711	0.508192	0.0404813	0	NO	NA
NC_001317	MuF-	NA	NA	NA	dsDNA	30624	Escherichia	linear	Caudovirales	Myoviridae	Peduovirinae	P2likevirus	Bacteriophage 186	Bacteria	Proteobacteria	Temperate-Confident	0.523281	0.653347	0.130066	1	YES	NA
NC_001335	MuF+	MuF4	no	no	dsDNA	52297	Mycobacterium	linear	Caudovirales	Siphoviridae	NA	L5likevirus	Mycobacterium phage L5	Bacteria	Actinobacteria	Temperate-Confident	0.581403	0.687712	0.106309	1	YES	Short
NC_018283	MuF-	NA	NA	NA	dsDNA	58065	Burkholderia	linear	Caudovirales	Siphoviridae	NA	NA	Burkholderia phage AH2	Bacteria	Proteobacteria	Temperate-Not-Confident	0.495407	0.551049	0.0556424	1	YES	NA
NC_001416	MuF-	NA	NA	NA	dsDNA	48502	Enterobacteria	linear	Caudovirales	Siphoviridae	NA	Lambdalikevirus	Enterobacteria phage lambda	Bacteria	Proteobacteria	Temperate-Confident	0.581063	0.686513	0.10545	1	YES	NA
NC_001417	MuF-	NA	NA	NA	ssRNA	3569	Enterobacteria	linear	Unclassified	Leviviridae	NA	Levivirus	Enterobacterio phage MS2	Bacteria	Proteobacteria	Temperate-Confident	0.500384	0.536963	0.0365793	0	NO	NA
NC_001447	MuF-	NA	NA	NA	dsDNA	11965	Acholeplasma	circular	Unclassified	Plasmaviridae	NA	Plasmavirus	Acholeplasma phage L2	Bacteria	Tenericutes	Temperate-Confident	0.536319	0.673526	0.137207	1	YES	NA
NC_001697	MuF-	NA	NA	NA	dsDNA	32355	Haemophilus	linear	Caudovirales	Myoviridae	Peduovirinae	Hpunalikevirus	Haemophilus phage HP1	Bacteria	Proteobacteria	Temperate-Confident	0.583596	0.727572	0.143976	1	YES	NA
NC_001895	MuF-	NA	NA	NA	dsDNA	33593	Enterobacteria	linear	Caudovirales	Myoviridae	Peduovirinae	P2likevirus	Enterobacteria phage P2	Bacteria	Proteobacteria	Temperate-Confident	0.571185	0.716983	0.145798	1	YES	NA
NC_018832	MuF-	NA	NA	NA	dsDNA	58104	Providencia	linear	Caudovirales	NA	NA	NA	Providencia phage Redjac	Bacteria	Proteobacteria	Lytic-Not-Confident	0.497441	0.533167	0.035726	0	NO	NA
NC_018834	MuF+	MuF4	no	no	dsDNA	29214	Propionibacterium	linear	Caudovirales	Siphoviridae	NA	NA	Propionibacterium phage P9.1	Bacteria	Actinobacteria	Lytic-Not-Confident	0.458439	0.524775	0.0663366	0	NO	Short
NC_002072	MuF-	NA	NA	NA	dsDNA	34815	Streptococcus	linear	Caudovirales	Siphoviridae	NA	Sfi21dtunalikevirus	Streptococcus phage DT1	Bacteria	Firmicutes	Temperate-Confident	0.517363	0.634366	0.117003	0	NO	NA
NC_018836	MuF+	MuF4	no	no	dsDNA	50255	Streptomyces	linear	Caudovirales	Siphoviridae	NA	NA	Streptomyces phage phiHau3	Bacteria	Actinobacteria	Temperate-Not-Confident	0.466433	0.500999	0.0345655	1	YES	Short
NC_002166	MuF-	NA	NA	NA	dsDNA	40751	Enterobacteria	linear	Caudovirales	Siphoviridae	NA	Lambdalikevirus	Enterobacteria phage HK022	Bacteria	Proteobacteria	Temperate-Confident	0.642657	0.749451	0.106794	1	YES	NA
NC_018838	MuF+	MuF4	no	no	dsDNA	29505	Propionibacterium	linear	Caudovirales	Siphoviridae	NA	NA	Propionibacterium phage P100_A	Bacteria	Actinobacteria	Lytic-Not-Confident	0.461618	0.513487	0.051869	0	NO	Short
NC_018839	MuF+	MuF4	no	no	dsDNA	29729	Propionibacterium	linear	Caudovirales	Siphoviridae	NA	NA	Propionibacterium phage P14.4	Bacteria	Actinobacteria	Lytic-Not-Confident	0.482015	0.526573	0.0445585	0	NO	Short
NC_002167	MuF-	NA	NA	NA	dsDNA	39732	Enterobacteria	linear	Caudovirales	Siphoviridae	NA	Lambdalikevirus	Enterobacteria phage HK97	Bacteria	Proteobacteria	Temperate-Confident	0.731514	0.80989	0.0783762	1	YES	NA
NC_002185	MuF-	NA	NA	NA	dsDNA	35466	Streptococcus	linear	Caudovirales	Siphoviridae	NA	Sfi21dtunalikevirus	Streptococcus phage 7201	Bacteria	Firmicutes	Temperate-Confident	0.540919	0.641758	0.100839	0	NO	NA
NC_018842	MuF+	MuF4	no	no	dsDNA	29348	Propionibacterium	linear	Caudovirales	Siphoviridae	NA	NA	Propionibacterium phage P1.1	Bacteria	Actinobacteria	Lytic-Not-Confident	0.482405	0.534865	0.0524604	0	NO	Short
NC_018843	MuF-	NA	NA	NA	dsDNA	103299	Salmonella	linear	Caudovirales	Siphoviridae	NA	NA	Salmonella phage SSU5	Bacteria	Proteobacteria	Lytic-Not-Confident	0.487005	0.519181	0.0321757	0	NO	NA
NC_018845	MuF+	MuF4	no	no	dsDNA	29371	Propionibacterium	linear	Caudovirales	Siphoviridae	NA	NA	Propionibacterium phage P104A	Bacteria	Actinobacteria	Lytic-Not-Confident	0.477366	0.528671	0.0513054	0	NO	Short
NC_002214	MuF+	MuF1	no	no	dsDNA	39807	Streptococcus	linear	Caudovirales	Siphoviridae	NA	Sfi1unalikevirus	Streptococcus phage Sfi11	Bacteria	Firmicutes	Temperate-Confident	0.542815	0.683317	0.140502	0	NO	Short
NC_018847	MuF+	MuF4	no	no	dsDNA	29516	Propionibacterium	linear	Caudovirales	Siphoviridae	NA	NA	Propionibacterium phage ATCC29399B_T	Bacteria	Actinobacteria	Lytic-Not-Confident	0.492213	0.540559	0.0483469	0	NO	Short
NC_018848	MuF+	MuF2	yes	no	dsDNA	37612	Streptomyces	linear	Caudovirales	Siphoviridae	NA	NA	Streptomyces phage SV1	Bacteria	Actinobacteria	Temperate-Not-Confident	0.457364	0.510989	0.0536249	1	YES	Cter-Unk
NC_018849	MuF+	MuF4	no	no	dsDNA	29202	Propionibacterium	linear	Caudovirales	Siphoviridae	NA	NA	Propionibacterium phage P105	Bacteria	Actinobacteria	Lytic-Not-Confident	0.487413	0.535564	0.0481516	0	NO	Short
NC_002321	MuF-	NA	NA	NA	dsDNA	41401	Staphylococcus	linear	Caudovirales	Siphoviridae	NA	NA	Staphylococcus prophage PVL	Bacteria	Firmicutes	Temperate-Confident	0.663467	0.755744	0.0922768	1	YES	NA
NC_018851	MuF+	MuF4	no	no	dsDNA	29516	Propionibacterium	linear	Caudovirales	Siphoviridae	NA	NA	Propionibacterium phage ATCC29399B_C	Bacteria	Actinobacteria	Lytic-Not-Confident	0.494789	0.526074	0.031285	0	NO	Short
NC_018852	MuF+	MuF4	no	no	dsDNA	29506	Propionibacterium	linear	Caudovirales	Siphoviridae	NA	NA	Propionibacterium phage P100D	Bacteria	Actinobacteria	Temperate-Not-Confident	0.47574	0.524276	0.0485354	0	NO	Short
NC_018853	MuF-	NA	NA	NA	dsDNA	40474	Streptomyces	linear	Caudovirales	Siphoviridae	NA	NA	Streptomyce phage TG1	Bacteria	Actinobacteria	Lytic-Not-Confident	0.479813	0.515385	0.0355717	1	YES	NA
NC_018854	MuF-	NA	NA	NA	dsDNA	69855	Escherichia	circular	Caudovirales	Podoviridae	NA	N4likevirus	Escherichia phage ECBP1	Bacteria	Proteobacteria	Temperate-Not-Confident	0.453297	0.509391	0.0560934	0	NO	NA
NC_018855	MuF-	NA	NA	NA	dsDNA	169158	Enterobacteria	circular	Caudovirales	Myoviridae	Tevenvirinae	T4likevirus	Enterobacteria phage HX01	Bacteria	Proteobacteria	Temperate-Not-Confident	0.4684	0.505295	0.0368949	0	NO	NA
NC_018856	MuF-	NA	NA	NA	dsDNA	153962	Bacillus	circular	Caudovirales	Myoviridae	Spounavirinae	Spounalikevirus	Bacillus phage Bastille	Bacteria	Firmicutes	Temperate-Not-Confident	0.469668	0.513986	0.0443185	0	NO	NA
NC_002371	MuF-	NA	NA	NA	dsDNA	41724	Enterobacteria	circular	Caudovirales	Podoviridae	NA	P22likevirus	Enterobacteria phage P22 virus	Bacteria	Proteobacteria	Temperate-Confident	0.691923	0.798102	0.106179	1	YES	NA
NC_002484	MuF-	NA	NA	NA	dsDNA	56426	Listeria	linear	Caudovirales	Siphoviridae	NA	D3likevirus	Bacteriophage D3	Bacteria	Firmicutes	Temperate-Confident	0.539249	0.632567	0.0933183	1	YES	NA
NC_002486	MuF-	NA	NA	NA	dsDNA	45636	Staphylococcus	linear	Caudovirales	Siphoviridae	NA	NA	Staphylococcus prophage phiPV83	Bacteria	Firmicutes	Temperate-Confident	0.700058	0.754446	0.0543878	0	NO	NA
NC_018861	MuF-	NA	NA	NA	dsDNA	133572	Campylobacter	circular	Caudovirales	Myoviridae	NA	NA	Campylobacter phage CP30A	Bacteria	Proteobacteria	Lytic-Not-Confident	0.46065	0.5001	0.0394495	0	NO	NA
NC_018863	MuF-	NA	NA	NA	dsDNA	162596	Bacillus	linear	Caudovirales	Myoviridae	NA	NA	Bacillus phage B4	Bacteria	Firmicutes	Lytic-Not-Confident	0.491553	0.527772	0.0362192	0	NO	NA
NC_002515	MuF-	NA	NA	NA	dsDNA	11660	Mycoplasma	linear	Caudovirales	Podoviridae	Picovirinae	NA	Mycoplasma phage P1	Bacteria	Tenericutes	Temperate-Confident	0.556551	0.684416	0.127865	0	NO	NA
NC_002656	MuF+	MuF4	no	no	dsDNA	50550	Mycobacterium	linear	Caudovirales	Siphoviridae	NA	L5likevirus	Mycobacterium phage Bxb1	Bacteria	Actinobacteria	Temperate-Confident	0.594921	0.708691	0.11377	1	YES	Short
NC_019400	MuF-	NA	NA	NA	dsDNA	147940	Cronobacter	linear	Caudovirales	Myoviridae	NA	NA	Cronobacter phage vB_CsaM_GAP31	Bacteria	Proteobacteria	Lytic-Not-Confident	0.475147	0.54016	0.0650128	0	NO	NA
NC_019401	MuF-	NA	NA	NA	dsDNA	358663	Cronobacter	linear	Caudovirales	Myoviridae	NA	NA	Cronobacter phage vB_CsaM_GAP32	Bacteria	Proteobacteria	Lytic-Not-Confident	0.486294	0.536963	0.0506692	0	NO	NA
NC_019402	MuF-	NA	NA	NA	dsDNA	76631	Cronobacter	linear	Caudovirales	Podoviridae	NA	Phieco32likevirus	Cronobacter phage vB_CsaP_GAP52	Bacteria	Proteobacteria	Lytic-Not-Confident	0.486247	0.513686	0.0274389	0	NO	NA
NC_019403	MuF-	NA	NA	NA	dsDNA	43731	Enterobacteria	linear	Caudovirales	Podoviridae	Autographivirinae	Sp6likevirus	Enterobacteria phage vB_EcoP_ACG-C91	Bacteria	Proteobacteria	Lytic-Not-Confident	0.447866	0.506294	0.0584277	0	NO	NA
NC_019404	MuF-	NA	NA	NA	dsDNA	46054	Enterobacteria	linear	Caudovirales	Siphoviridae	NA	Tunalikevirus	Enterobacteria phage vB_EcoS_ACG-M12	Bacteria	Proteobacteria	Lytic-Not-Confident	0.494308	0.532368	0.0380596	0	NO	NA
NC_019405	MuF-	NA	NA	NA	dsDNA	215710	Caulobacter	linear	Caudovirales	Siphoviridae	NA	Phicbklikevirus	Caulobacter phage phiCbK	Bacteria	Proteobacteria	Temperate-Not-Confident	0.47584	0.522877	0.0470373	1	YES	NA
NC_019406	MuF-	NA	NA	NA	dsDNA	279967	Caulobacter	linear	Caudovirales	Siphoviridae	NA	NA	Caulobacter phage CcrColossus	Bacteria	Proteobacteria	Temperate-Not-Confident	0.448293	0.511888	0.0635956	1	YES	NA
NC_002661	MuF-	NA	NA	NA	dsDNA	42942	Staphylococcus	linear	Caudovirales	Siphoviridae	NA	3alikevirus	Staphylococcus phage phiSLT	Bacteria	Firmicutes	Temperate-Confident	0.691783	0.77982	0.0880371	1	YES	NA
NC_019408	MuF-	NA	NA	NA	dsDNA	223720	Caulobacter	linear	Caudovirales	Siphoviridae	NA	Phicbklikevirus	Caulobacter phage CcrRogue	Bacteria	Proteobacteria	Temperate-Not-Confident	0.468164	0.513686	0.045522	1	YES	NA
NC_002666	MuF-	NA	NA	NA	dsDNA	35538	Lactococcus	linear	Caudovirales	Siphoviridae	NA	NA	Lactococcus prophage bIL285	Bacteria	Firmicutes	Temperate-Confident	0.564163	0.707193	0.14303	1	YES	NA
NC_019411	MuF-	NA	NA	NA	dsDNA	219216	Caulobacter	linear	Caudovirales	Siphoviridae	NA	Phicbklikevirus	Caulobacter phage CcrSwift	Bacteria	Proteobacteria	Temperate-Not-Confident	0.483232	0.524476	0.0412437	1	YES	NA
NC_019414	MuF+	MuF4	no	no	dsDNA	51071	Streptomyces	linear	Caudovirales	Siphoviridae	NA	NA	Streptomyces phage R4	Bacteria	Actinobacteria	Temperate-Not-Confident	0.481985	0.52018	0.0381951	1	YES	Short
NC_002667	MuF-	NA	NA	NA	dsDNA	41834	Lactococcus	linear	Caudovirales	Siphoviridae	NA	NA	Lactococcus prophage bIL286	Bacteria	Firmicutes	Temperate-Confident	0.556501	0.668132	0.111631	1	YES	NA
NC_002668	MuF-	NA	NA	NA	dsDNA	36949	Lactococcus	linear	Caudovirales	Siphoviridae	NA	NA	Lactococcus prophage bIL309	Bacteria	Firmicutes	Temperate-Confident	0.625489	0.748651	0.123163	1	YES	NA
NC_019418	MuF+	MuF2	no	no	dsDNA	37282	Streptococcus	circular	Caudovirales	Siphoviridae	NA	NA	Streptococcus phage phiNJ2	Bacteria	Firmicutes	Temperate-Not-Confident	0.491385	0.532967	0.0415817	1	YES	Short
NC_019419	MuF-	NA	NA	NA	dsDNA	43457	Enterobacteria	linear	Caudovirales	Siphoviridae	NA	Hk578likevirus	Enterobacteria phage JL1	Bacteria	Proteobacteria	Temperate-Not-Confident	0.468216	0.518082	0.0498661	0	NO	NA
NC_019420	MuF-	NA	NA	NA	dsDNA	41549	Edwardsiella	circular	Caudovirales	Podoviridae	NA	NA	Edwardsiella phage KF-1 DNA	Bacteria	Proteobacteria	Temperate-Not-Confident	0.490011	0.512987	0.0229758	0	NO	NA
NC_002669	MuF-	NA	NA	NA	dsDNA	14957	Lactococcus	linear	Caudovirales	Siphoviridae	NA	NA	Lactococcus prophage bIL310	Bacteria	Firmicutes	Temperate-Confident	0.550649	0.67962	0.128971	1	YES	NA
NC_002670	MuF-	NA	NA	NA	dsDNA	14510	Lactococcus	linear	Caudovirales	Siphoviridae	NA	NA	Lactococcus prophage bIL311	Bacteria	Firmicutes	Temperate-Confident	0.665235	0.763337	0.0981018	1	YES	NA
NC_019423	MuF-	NA	NA	NA	dsDNA	72570	Enterobacter	circular	Caudovirales	Podoviridae	NA	N4likevirus	Enterobacter phage IME11	Bacteria	Proteobacteria	Lytic-Not-Confident	0.455376	0.502997	0.0476208	0	NO	NA
NC_002671	MuF-	NA	NA	NA	dsDNA	15179	Lactococcus	linear	Caudovirales	Siphoviridae	NA	NA	Lactococcus prophage bIL312	Bacteria	Firmicutes	Temperate-Confident	0.55442	0.644056	0.0896359	1	YES	NA
NC_002703	MuF+	MuF1	no	no	dsDNA	38347	Lactococcus	circular	Caudovirales	Siphoviridae	NA	NA	Lactococcus phage Tuc2009	Bacteria	Firmicutes	Temperate-Confident	0.513888	0.606094	0.0922057	1	YES	Short
NC_002730	MuF-	NA	NA	NA	dsDNA	38297	Enterobacteria	circular	Caudovirales	Podoviridae	NA	P22likevirus	Enterobacteria phage HK620	Bacteria	Proteobacteria	Temperate-Confident	0.666932	0.764336	0.0974041	1	YES	NA
NC_002747	MuF+	MuF1	yes	yes	dsDNA	37667	Lactococcus	linear	Caudovirales	Siphoviridae	NA	NA	Lactococcus phage TP901-1	Bacteria	Firmicutes	Temperate-Confident	0.590363	0.717882	0.127519	1	YES	Cter-Tox
NC_002796	MuF-	NA	NA	NA	dsDNA	40003	Lactococcus	linear	Caudovirales	Siphoviridae	NA	NA	Lactococcus phage BK5-T	Bacteria	Firmicutes	Temperate-Confident	0.565441	0.650849	0.0854083	1	YES	NA
NC_003085	MuF-	NA	NA	NA	dsDNA	49534	Myxococcus	circular	Caudovirales	Podoviridae	NA	NA	Myxococcus phage Mx8	Bacteria	Proteobacteria	Temperate-Confident	0.548377	0.580519	0.0321425	2	YES	NA
NC_019448	MuF-	NA	NA	NA	dsDNA	139806	Staphylococcus	linear	Caudovirales	Myoviridae	Spounavirinae	Twortlikevirus	Staphylococcus phage GH15	Bacteria	Firmicutes	Lytic-Not-Confident	0.47824	0.541159	0.0629187	0	NO	NA
NC_019449	MuF-	NA	NA	NA	dsDNA	31841	Lactobacillus	linear	Caudovirales	Siphoviridae	NA	C5likevirus	Lactobacillus phage c5	Bacteria	Firmicutes	Temperate-Not-Confident	0.47618	0.518981	0.0428012	0	NO	NA
NC_019450	MuF-	NA	NA	NA	dsDNA	93017	Pseudomonas	linear	Caudovirales	Myoviridae	NA	NA	Pseudomonas phage JG004	Bacteria	Proteobacteria	Lytic-Not-Confident	0.485162	0.516883	0.0317215	0	NO	NA
NC_019451	MuF+	MuF1	no	no	dsDNA	66116	Pseudomonas	linear	Caudovirales	Myoviridae	NA	NA	Pseudomonas phage NH-4	Bacteria	Proteobacteria	Lytic-Not-Confident	0.487643	0.506993	0.0193499	0	NO	Short
NC_019452	MuF-	NA	NA	NA	dsDNA	156628	Escherichia	linear	Caudovirales	Myoviridae	NA	Viunalikevirus	Escherichia phage PhaxI	Bacteria	Proteobacteria	Lytic-Not-Confident	0.469661	0.515485	0.0458236	0	NO	NA
NC_019453	MuF-	NA	NA	NA	ssRNA	3762	Caulobacter	linear	Unclassified	Leviviridae	NA	NA	Caulobacter phage phiCb5	Bacteria	Proteobacteria	Lytic-Not-Confident	0.471271	0.512088	0.0408172	0	NO	NA
NC_019454	MuF-	NA	NA	NA	dsDNA	44546	Pantoea	linear	Caudovirales	Podoviridae	Autographivirinae	Phikmvlikevirus	Pantoea phage LIMElight	Bacteria	Proteobacteria	Temperate-Not-Confident	0.471246	0.510589	0.0393433	0	NO	NA
NC_003157	MuF+	MuF2	yes	yes	dsDNA	43106	Streptococcus	linear	Caudovirales	Siphoviridae	NA	NA	Streptococcus pyogenes strain NIH1 putative methionine sulfoxide reductase gene	Bacteria	Firmicutes	Temperate-Confident	0.60519	0.724875	0.119685	1	YES	Cter-Tox
NC_003216	MuF+	MuF2	no	no	dsDNA	40834	Listeria	linear	Caudovirales	Siphoviridae	NA	NA	Listeria phage A118	Bacteria	Firmicutes	Temperate-Confident	0.514149	0.680519	0.16637	1	YES	Short
NC_019457	MuF+	MuF1	no	no	dsDNA	44492	Vibrio	linear	Caudovirales	Myoviridae	NA	NA	Vibrio phage CP-T1	Bacteria	Proteobacteria	Temperate-Not-Confident	0.478219	0.514186	0.0359673	0	NO	Short
NC_019485	MuF-	NA	NA	NA	dsDNA	59080	Enterobacter	linear	Caudovirales	Podoviridae	NA	N4likevirus	Enterobacter phage EcP1	Bacteria	Proteobacteria	Lytic-Not-Confident	0.447895	0.501998	0.0541026	0	NO	NA
NC_003278	MuF-	NA	NA	NA	dsDNA	35580	Pseudomonas	circular	Caudovirales	Myoviridae	Peduovirinae	P2likevirus	Pseudomonas phage phiCTX	Bacteria	Proteobacteria	Temperate-Confident	0.601506	0.722078	0.120572	1	YES	NA
NC_019487	MuF-	NA	NA	NA	dsDNA	143986	Bacillus	linear	Caudovirales	Myoviridae	NA	NA	Bacillus phage SP10	Bacteria	Firmicutes	Lytic-Not-Confident	0.475716	0.525475	0.0497588	0	NO	NA
NC_003288	MuF+	MuF1	no	no	dsDNA	43081	Staphylococcus	circular	Caudovirales	Siphoviridae	NA	Phietalikevirus	Staphylococcus phage phiETA	Bacteria	Firmicutes	Temperate-Confident	0.761978	0.826074	0.0640962	1	YES	Short
NC_003291	MuF-	NA	NA	NA	dsDNA	37618	Listeria	linear	Caudovirales	Siphoviridae	NA	NA	Bacteriophage PSA	Bacteria	Firmicutes	Temperate-Confident	0.554726	0.681618	0.126893	1	YES	NA
NC_003300	MuF-	NA	NA	NA	dsRNA	4741	Pseudomonas	linear	Unclassified	Cystoviridae	NA	NA	Pseudomonas phage phi-8 segment M	Bacteria	Proteobacteria	Temperate-Confident	0.504894	0.547153	0.0422584	0	NO	NA
NC_003309	MuF-	NA	NA	NA	dsDNA	53373	Burkholderia	linear	Caudovirales	Siphoviridae	NA	Phie125likevirus	Burkholderia phage phiE125	Bacteria	Proteobacteria	Temperate-Confident	0.5951	0.708092	0.112991	1	YES	NA
NC_003313	MuF-	NA	NA	NA	dsDNA	33106	Vibrio	linear	Caudovirales	Myoviridae	Peduovirinae	Hpunalikevirus	Vibrio phage K139	Bacteria	Proteobacteria	Temperate-Confident	0.597225	0.642957	0.045732	1	YES	NA
NC_003315	MuF-	NA	NA	NA	dsDNA	31508	Haemophilus	linear	Caudovirales	Myoviridae	Peduovirinae	Hpunalikevirus	Haemophilus phage HP2	Bacteria	Proteobacteria	Temperate-Confident	0.522403	0.633067	0.110664	1	YES	NA
NC_003356	MuF-	NA	NA	NA	dsDNA	42575	Enterobacteria	linear	Caudovirales	Myoviridae	NA	NA	Enterobacteria phage phiP27	Bacteria	Proteobacteria	Temperate-Confident	0.590417	0.70989	0.119473	1	YES	NA
NC_003444	MuF-	NA	NA	NA	dsDNA	37074	Enterobacteria	linear	Caudovirales	Myoviridae	NA	NA	Enterobacteria phage SfV	Bacteria	Proteobacteria	Temperate-Confident	0.537416	0.663836	0.12642	1	YES	NA
NC_003524	MuF-	NA	NA	NA	dsDNA	33507	Clostridium	linear	Caudovirales	Siphoviridae	NA	NA	Clostridium phage phi3626	Bacteria	Firmicutes	Temperate-Confident	0.614853	0.709491	0.0946375	2	YES	NA
NC_004112	MuF-	NA	NA	NA	dsDNA	43411	Lactobacillus	linear	Caudovirales	Siphoviridae	NA	NA	Lactobacillus phage A2	Bacteria	Firmicutes	Temperate-Confident	0.614383	0.737363	0.12298	1	YES	NA
NC_019506	MuF+	MuF1	no	no	dsDNA	38329	Clostridium	linear	Caudovirales	Siphoviridae	NA	NA	Clostridium phage phiCP13O	Bacteria	Firmicutes	Lytic-Not-Confident	0.456972	0.502398	0.0454261	0	NO	Short
NC_019507	MuF-	NA	NA	NA	dsDNA	182833	Campylobacter	linear	Caudovirales	Myoviridae	NA	Cp220likevirus	Campylobacter phage CP21	Bacteria	Proteobacteria	Lytic-Not-Confident	0.493804	0.523477	0.0296725	0	NO	NA
NC_019508	MuF-	NA	NA	NA	dsDNA	38309	Clostridium	linear	Caudovirales	Siphoviridae	NA	NA	Clostridium phage phiCP34O	Bacteria	Firmicutes	Temperate-Not-Confident	0.475075	0.515185	0.0401097	0	NO	NA
NC_004166	MuF+	MuF1	no	no	dsDNA	44010	Bacillus	circular	Caudovirales	Siphoviridae	NA	Lambdalikevirus	Bacillus phage SPP1	Bacteria	Firmicutes	Temperate-Confident	0.557102	0.595405	0.0383023	0	NO	Short
NC_004170	MuF-	NA	NA	NA	dsRNA	2981	Pseudomonas	linear	Unclassified	Cystoviridae	NA	NA	Pseudomonas phage phi-13 segment S	Bacteria	Proteobacteria	Temperate-Confident	0.507172	0.532667	0.0254949	0	NO	NA
NC_019511	MuF-	NA	NA	NA	dsDNA	136326	Staphylococcus	linear	Caudovirales	Myoviridae	Spounavirinae	Silviavirus	Staphylococcus phage SA11	Bacteria	Firmicutes	Temperate-Not-Confident	0.44639	0.504396	0.058006	0	NO	NA
NC_004302	MuF+	MuF3	no	no	dsDNA	33350	Lactococcus	linear	Caudovirales	Siphoviridae	NA	NA	Lactococcus phage r1t	Bacteria	Firmicutes	Temperate-Confident	0.632052	0.736563	0.104511	1	YES	Short
NC_004303	MuF+	MuF1	no	no	dsDNA	43075	Streptococcus	linear	Caudovirales	Siphoviridae	NA	Sfi1unalikevirus	Streptococcus phage O1205	Bacteria	Firmicutes	Temperate-Confident	0.673273	0.776623	0.103351	1	YES	Short
NC_019514	MuF-	NA	NA	NA	dsDNA	74669	Erwinia	linear	Caudovirales	Podoviridae	NA	N4likevirus	Erwinia phage vB_EamP-S6	Bacteria	Proteobacteria	Temperate-Not-Confident	0.495777	0.534466	0.0386883	0	NO	NA
NC_004305	MuF+	MuF2	no	no	dsDNA	42259	Lactobacillus	circular	Caudovirales	Siphoviridae	NA	NA	Lactobacillus phage phig1e	Bacteria	Firmicutes	Temperate-Confident	0.625114	0.714685	0.0895718	1	YES	Short
NC_019516	MuF-	NA	NA	NA	dsDNA	161440	Cyanobacteria	linear	Caudovirales	Myoviridae	NA	NA	Cyanophage S-TIM5	Bacteria	Cyanobacteria	Temperate-Not-Confident	0.460578	0.512388	0.0518101	0	NO	NA
NC_019517	MuF-	NA	NA	NA	dsDNA	136947	Enterobacteria	linear	Caudovirales	Myoviridae	NA	NA	Enterobacteria phage vB_EcoM-FV3	Bacteria	Proteobacteria	Temperate-Not-Confident	0.491583	0.536763	0.0451803	0	NO	NA
NC_004313	MuF-	NA	NA	NA	dsDNA	40149	Salmonella	circular	Caudovirales	NA	NA	NA	Salmonella phage ST64B	Bacteria	Proteobacteria	Temperate-Confident	0.553619	0.675125	0.121506	1	YES	NA
NC_019519	MuF-	NA	NA	NA	dsDNA	69391	Agrobacterium	linear	Caudovirales	Myoviridae	NA	NA	Agrobacterium phage 7-7-1	Bacteria	Proteobacteria	Temperate-Not-Confident	0.485906	0.52987	0.0439641	0	NO	NA
NC_004348	MuF-	NA	NA	NA	dsDNA	40679	Enterobacteria	linear	Caudovirales	Podoviridae	NA	P22likevirus	Enterobacteria phage ST64T	Bacteria	Proteobacteria	Temperate-Confident	0.676872	0.765235	0.0883625	1	YES	NA
NC_004456	MuF-	NA	NA	NA	dsDNA	43198	Vibrio	linear	Caudovirales	Myoviridae	NA	NA	Vibrio phage VHML	Bacteria	Proteobacteria	Temperate-Confident	0.519635	0.659041	0.139406	0	NO	NA
NC_019522	MuF+	MuF1	no	no	dsDNA	48454	Pectobacterium	linear	Caudovirales	Myoviridae	NA	NA	Pectobacterium phage ZF40	Bacteria	Proteobacteria	Temperate-Not-Confident	0.471145	0.506793	0.0356483	2	YES	Short
NC_004462	MuF-	NA	NA	NA	unclassified	19604	Thermus	circular	Unclassified	Sphaerolipoviridae	NA	Gammasphaerolipovirus	Thermus thermophilus phage IN93	Bacteria	Deinococcus-Thermus	Temperate-Confident	0.533753	0.575325	0.0415716	1	YES	NA
NC_019524	MuF-	NA	NA	NA	dsDNA	60364	Enterobacter	linear	Caudovirales	Siphoviridae	NA	NA	Enterobacter phage Enc34	Bacteria	Proteobacteria	Lytic-Not-Confident	0.479927	0.50959	0.029663	0	NO	NA
NC_019525	MuF+	MuF1	no	no	dsDNA	45354	Bdellovibrio	linear	Caudovirales	Myoviridae	NA	NA	Bdellovibrio phage phi1422	Bacteria	Proteobacteria	Lytic-Not-Confident	0.469939	0.515884	0.0459449	0	NO	Short
NC_004584	MuF-	NA	NA	NA	dsDNA	39538	Streptococcus	linear	Caudovirales	Podoviridae	NA	NA	Streptococcus prophage 315.1	Bacteria	Firmicutes	Temperate-Confident	0.613103	0.676723	0.06362	2	YES	NA
NC_019527	MuF+	MuF1	no	no	dsDNA	43551	Aeromonas	linear	Caudovirales	Myoviridae	NA	NA	Aeromonas phage vB_AsaM-56	Bacteria	Proteobacteria	Temperate-Not-Confident	0.483673	0.52038	0.036707	0	NO	Short
NC_019528	MuF-	NA	NA	NA	dsDNA	41572	Aeromonas	linear	Caudovirales	Podoviridae	Autographivirinae	NA	Aeromonas phage phiAS7	Bacteria	Proteobacteria	Temperate-Not-Confident	0.450171	0.512787	0.0626166	0	NO	NA
NC_019529	MuF-	NA	NA	NA	dsDNA	111506	Vibrio	linear	Caudovirales	Siphoviridae	NA	T5likevirus	Vibrio phage pVp-1	Bacteria	Proteobacteria	Temperate-Not-Confident	0.4748	0.527572	0.0527728	0	NO	NA
NC_019530	MuF-	NA	NA	NA	dsDNA	157785	Salmonella	linear	Caudovirales	Myoviridae	NA	Viunalikevirus	Salmonella phage PhiSH19	Bacteria	Proteobacteria	Temperate-Not-Confident	0.482031	0.533566	0.0515354	0	NO	NA
NC_004585	MuF-	NA	NA	NA	dsDNA	41072	Streptococcus	linear	Caudovirales	Podoviridae	NA	NA	Streptococcus prophage 315.2	Bacteria	Firmicutes	Temperate-Confident	0.563904	0.655644	0.0917403	1	YES	NA
NC_019539	MuF+	MuF1	no	no	dsDNA	42391	Salmonella	linear	Caudovirales	Siphoviridae	NA	Jerseylikevirus	Salmonella phage vB_SenS-Ent1	Bacteria	Proteobacteria	Temperate-Not-Confident	0.486526	0.520879	0.034353	0	NO	Short
NC_019540	MuF-	NA	NA	NA	dsDNA	49390	Salinivibrio	linear	Caudovirales	Podoviridae	NA	NA	Salinivibrio phage CW02	Bacteria	Proteobacteria	Temperate-Not-Confident	0.457474	0.5003	0.042826	0	NO	NA
NC_004586	MuF+	MuF3	yes	unknown	dsDNA	34419	Streptococcus	linear	Caudovirales	Podoviridae	NA	NA	Streptococcus pyogenes phage 315.3	Bacteria	Firmicutes	Temperate-Confident	0.579656	0.704396	0.124739	1	YES	Cter-Tox
NC_019542	MuF-	NA	NA	NA	dsDNA	44400	Pectobacterium	linear	Caudovirales	Podoviridae	Autographivirinae	Sp6likevirus	Pectobacterium phage PP1	Bacteria	Proteobacteria	Temperate-Not-Confident	0.488974	0.510989	0.0220146	0	NO	NA
NC_004587	MuF+	MuF2	yes	yes	dsDNA	41796	Streptococcus	linear	Caudovirales	Podoviridae	NA	NA	Streptococcus prophage 315.4	Bacteria	Firmicutes	Temperate-Confident	0.633792	0.753147	0.119355	1	YES	Cter-Tox
NC_019544	MuF+	MuF1	no	no	dsDNA	49335	Geobacillus	circular	Caudovirales	Myoviridae	NA	NA	Deep-sea thermophilic phage D6E	Bacteria	Firmicutes	Temperate-Not-Confident	0.468393	0.508891	0.0404981	1	YES	Short
NC_019545	MuF+	MuF1	no	no	dsDNA	47355	Salmonella	circular	Caudovirales	Siphoviridae	NA	NA	Salmonella phage SPN3UB	Bacteria	Proteobacteria	Lytic-Not-Confident	0.481212	0.502298	0.021086	1	YES	Short
NC_019548	MuF-	NA	NA	NA	ssDNA	7288	Ralstonia	circular	Unclassified	Inoviridae	NA	Inovirus	Ralstonia phage RSS0	Bacteria	Proteobacteria	Lytic-Not-Confident	0.469629	0.507692	0.0380636	0	NO	NA
NC_004589	MuF+	MuF1	yes	yes	dsDNA	40014	Streptococcus	linear	Caudovirales	Podoviridae	NA	NA	Streptococcus prophage 315.6	Bacteria	Firmicutes	Temperate-Confident	0.517365	0.61998	0.102615	1	YES	Cter-Tox
NC_004615	MuF+	MuF1	no	no	dsDNA	43604	Staphylococcus	linear	Caudovirales	Siphoviridae	NA	Phietalikevirus	Staphylococcus phage 11	Bacteria	Firmicutes	Temperate-Confident	0.766034	0.802098	0.0360639	1	YES	Short
NC_004616	MuF-	NA	NA	NA	dsDNA	44970	Staphylococcus	linear	Caudovirales	Siphoviridae	NA	3alikevirus	Staphylococcus prophage phi 12	Bacteria	Firmicutes	Temperate-Confident	0.655985	0.752348	0.0963626	1	YES	NA
NC_004617	MuF-	NA	NA	NA	dsDNA	42722	Staphylococcus	linear	Caudovirales	Siphoviridae	NA	77likevirus	Staphylococcus prophage phi 13	Bacteria	Firmicutes	Temperate-Confident	0.812714	0.877522	0.0648081	1	YES	NA
NC_004629	MuF-	NA	NA	NA	dsDNA	280334	Pseudomonas	circular	Caudovirales	Myoviridae	NA	Phikzlikevirus	Pseudomonas phage phiKZ	Bacteria	Proteobacteria	Temperate-Confident	0.504802	0.65974	0.154939	0	NO	NA
NC_019707	MuF-	NA	NA	NA	ssRNA	3405	Enterobacteria	linear	Unclassified	Leviviridae	NA	NA	Enterobacteria phage M	Bacteria	Proteobacteria	Temperate-Not-Confident	0.469906	0.508392	0.0384855	0	NO	NA
NC_004681	MuF-	NA	NA	NA	dsDNA	75931	Mycobacterium	linear	Caudovirales	Siphoviridae	NA	Cjwunalikevirus	Mycobacterium phage Cjw1	Bacteria	Actinobacteria	Temperate-Confident	0.538497	0.667832	0.129336	1	YES	NA
NC_004683	MuF-	NA	NA	NA	dsDNA	57050	Mycobacterium	linear	Caudovirales	Siphoviridae	NA	Che9clikevirus	Mycobacterium phage Che9c	Bacteria	Actinobacteria	Temperate-Confident	0.524556	0.662837	0.138282	1	YES	NA
NC_004686	MuF+	MuF4	no	no	dsDNA	56276	Mycobacterium	linear	Caudovirales	Siphoviridae	NA	Che8likevirus	Mycobacterium phage Che9d	Bacteria	Actinobacteria	Temperate-Confident	0.568296	0.680819	0.112523	1	YES	Short
NC_004688	MuF-	NA	NA	NA	dsDNA	110865	Mycobacterium	linear	Caudovirales	Siphoviridae	NA	Omegalikevirus	Mycobacterium phage Omega	Bacteria	Actinobacteria	Temperate-Confident	0.528008	0.671528	0.14352	1	YES	NA
NC_004740	MuF-	NA	NA	NA	dsDNA	44082	Staphylococcus	linear	Caudovirales	Siphoviridae	NA	NA	Staphylococcus prophage phiN315	Bacteria	Firmicutes	Temperate-Confident	0.688516	0.768032	0.0795164	1	YES	NA
NC_004745	MuF-	NA	NA	NA	dsDNA	30728	Yersinia	linear	Caudovirales	Myoviridae	Peduovirinae	P2likevirus	Yersinia phage L-413C	Bacteria	Proteobacteria	Temperate-Confident	0.524427	0.582218	0.0577903	1	YES	NA
NC_004813	MuF-	NA	NA	NA	dsDNA	57930	Enterobacteria	linear	Caudovirales	Siphoviridae	NA	Lambdalikevirus	Enterobacteria phage BP-4795	Bacteria	Proteobacteria	Temperate-Confident	0.624756	0.701199	0.0764429	1	YES	NA
NC_004820	MuF-	NA	NA	NA	dsDNA	61395	Bacillus	linear	Caudovirales	Podoviridae	NA	NA	Bacillus prophage phBC6A51	Bacteria	Firmicutes	Temperate-Confident	0.518175	0.667233	0.149057	1	YES	NA
NC_004821	MuF-	NA	NA	NA	dsDNA	38472	Bacillus	linear	Caudovirales	Podoviridae	NA	NA	Bacillus prophage phBC6A52	Bacteria	Firmicutes	Temperate-Confident	0.577708	0.699301	0.121593	2	YES	NA
NC_004827	MuF+	MuF1	yes	yes	dsDNA	43033	Actinobacillus	linear	Caudovirales	Myoviridae	NA	NA	Bacteriophage Aaphi23	Bacteria	Proteobacteria	Temperate-Confident	0.564238	0.692507	0.128269	1	YES	Cter-Tox
NC_004913	MuF-	NA	NA	NA	dsDNA	59866	Escherichia	circular	Caudovirales	Podoviridae	NA	NA	Stx1 converting phage DNA	Bacteria	Proteobacteria	Temperate-Confident	0.689521	0.802098	0.112577	1	YES	NA
NC_004914	MuF-	NA	NA	NA	dsDNA	62706	Escherichia	circular	Caudovirales	Podoviridae	NA	NA	Stx2 converting phage II DNA	Bacteria	Proteobacteria	Temperate-Confident	0.728339	0.809091	0.0807516	1	YES	NA
NC_004996	MuF+	MuF3	yes	yes	dsDNA	34692	Streptococcus	linear	Caudovirales	Siphoviridae	NA	NA	Streptococcus phage SM1	Bacteria	Firmicutes	Temperate-Confident	0.63048	0.734266	0.103786	2	YES	Cter-Tox
NC_005056	MuF-	NA	NA	NA	dsDNA	32684	Escherichia	linear	Caudovirales	Myoviridae	Peduovirinae	P2likevirus	Bacteriophage WPhi	Bacteria	Proteobacteria	Temperate-Confident	0.585287	0.711788	0.126501	1	YES	NA
NC_005069	MuF-	NA	NA	NA	dsDNA	46339	Yersinia	linear	Caudovirales	Siphoviridae	NA	NA	Yersinia phage PY54	Bacteria	Proteobacteria	Temperate-Confident	0.562174	0.701099	0.138924	0	NO	NA
NC_019724	MuF-	NA	NA	NA	dsDNA	43741	Enterobacteria	linear	Caudovirales	Siphoviridae	NA	Hk578likevirus	Enterobacteria phage HK578	Bacteria	Proteobacteria	Lytic-Not-Confident	0.471248	0.501698	0.0304501	0	NO	NA
NC_019725	MuF+	MuF1	no	no	dsDNA	50552	Escherichia	circular	Caudovirales	Siphoviridae	NA	Tunalikevirus	Escherichia phage ADB-2	Bacteria	Proteobacteria	Temperate-Not-Confident	0.453854	0.511588	0.0577339	0	NO	Short
NC_019726	MuF-	NA	NA	NA	dsDNA	141836	Staphylococcus	circular	Caudovirales	Myoviridae	Spounavirinae	Twortlikevirus	Staphylococcus phage JD007	Bacteria	Firmicutes	Lytic-Not-Confident	0.474107	0.547053	0.0729464	0	NO	NA
NC_005178	MuF+	MuF1	yes	no	dsDNA	37611	Pseudomonas	linear	Caudovirales	Siphoviridae	NA	D3112likevirus	Pseudomonas phage D3112	Bacteria	Proteobacteria	Temperate-Confident	0.58181	0.681419	0.0996082	0	NO	Cter-Unk
NC_005258	MuF-	NA	NA	NA	dsDNA	14935	Bacillus	linear	Unclassified	Tectiviridae	NA	Tectivirus	Bacillus phage Bam35c	Bacteria	Firmicutes	Temperate-Confident	0.501128	0.646254	0.145126	0	NO	NA
NC_005284	MuF-	NA	NA	NA	dsDNA	54865	Burkholderia	linear	Caudovirales	Siphoviridae	NA	Phie125likevirus	Burkholderia phage phi1026b	Bacteria	Proteobacteria	Temperate-Confident	0.58767	0.6996	0.111931	1	YES	NA
NC_005294	MuF+	MuF1	yes	yes	dsDNA	42935	Streptococcus	linear	Caudovirales	Myoviridae	NA	NA	Streptococcus prophage EJ-1	Bacteria	Firmicutes	Temperate-Confident	0.599284	0.702198	0.102914	1	YES	Cter-Tox
NC_005340	MuF-	NA	NA	NA	dsDNA	30636	Enterobacteria	linear	Caudovirales	Myoviridae	Peduovirinae	P2likevirus	Enterobacteria phage PsP3	Bacteria	Proteobacteria	Temperate-Confident	0.605725	0.713287	0.107562	1	YES	NA
NC_005344	MuF-	NA	NA	NA	dsDNA	39043	Enterobacteria	circular	Caudovirales	Podoviridae	NA	P22likevirus	Enterobacteria phage Sf6	Bacteria	Proteobacteria	Temperate-Confident	0.645538	0.743157	0.097619	1	YES	NA
NC_019910	MuF-	NA	NA	NA	dsDNA	159624	Salmonella	linear	Caudovirales	Myoviridae	NA	NA	Salmonella phage SKML-39	Bacteria	Proteobacteria	Lytic-Not-Confident	0.448179	0.515285	0.0671056	0	NO	NA
NC_005345	MuF+	MuF4	no	no	dsDNA	49220	Streptomyces	linear	Caudovirales	Siphoviridae	NA	Lambdalikevirus	Streptomyces phage VWB	Bacteria	Actinobacteria	Temperate-Confident	0.514953	0.645754	0.130801	1	YES	Short
NC_005355	MuF+	MuF1	no	no	dsDNA	40190	Lactobacillus	linear	Caudovirales	Siphoviridae	NA	NA	Lactobacillus prophage Lj965	Bacteria	Firmicutes	Temperate-Confident	0.507632	0.58022	0.0725877	1	YES	Short
NC_019913	MuF-	NA	NA	NA	dsDNA	91715	Pseudomonas	linear	Caudovirales	Myoviridae	NA	NA	Pseudomonas phage PaP1	Bacteria	Proteobacteria	Temperate-Not-Confident	0.467649	0.500799	0.03315	0	NO	NA
NC_005356	MuF-	NA	NA	NA	dsDNA	41708	Staphylococcus	linear	Caudovirales	Siphoviridae	NA	77likevirus	Staphylococcus phage 77	Bacteria	Firmicutes	Temperate-Confident	0.727604	0.801499	0.0738946	1	YES	NA
NC_005357	MuF-	NA	NA	NA	dsDNA	42493	Bordetella	linear	Caudovirales	Podoviridae	NA	Bppunalikevirus	Bordetella phage BPP-1	Bacteria	Proteobacteria	Temperate-Confident	0.585778	0.711489	0.125711	1	YES	NA
NC_005822	MuF+	MuF3	no	no	dsDNA	32172	Lactococcus	linear	Caudovirales	Siphoviridae	NA	NA	Lactococcus phage phiLC3	Bacteria	Firmicutes	Temperate-Confident	0.629276	0.73007	0.100794	1	YES	Short
NC_005841	MuF-	NA	NA	NA	dsDNA	41391	Enterobacteria	linear	Caudovirales	Podoviridae	NA	P22likevirus	Enterobacteria phage ST104	Bacteria	Proteobacteria	Temperate-Confident	0.681046	0.774925	0.093879	1	YES	NA
NC_019918	MuF-	NA	NA	NA	dsDNA	92777	Pseudomonas	linear	Caudovirales	Myoviridae	NA	NA	Pseudomonas phage vB_PaeM_C2-10_Ab1	Bacteria	Proteobacteria	Lytic-Not-Confident	0.49699	0.533267	0.0362766	0	NO	NA
NC_019919	MuF-	NA	NA	NA	dsDNA	122696	Yersinia	linear	Caudovirales	Siphoviridae	NA	NA	Yersinia phage phiR201 complete genome.	Bacteria	Proteobacteria	Lytic-Not-Confident	0.473378	0.506094	0.0327162	0	NO	NA
NC_005856	MuF-	NA	NA	NA	dsDNA	94800	Enterobacteria	linear	Caudovirales	Myoviridae	NA	Punalikevirus	Enterobacteria phage P1	Bacteria	Proteobacteria	Temperate-Confident	0.545086	0.608591	0.0635059	1	YES	NA
NC_005857	MuF-	NA	NA	NA	dsDNA	51601	Klebsiella	linear	Caudovirales	Siphoviridae	NA	NA	Klebsiella phage phiKO2	Bacteria	Proteobacteria	Temperate-Confident	0.538506	0.674326	0.13582	0	NO	NA
NC_019922	MuF-	NA	NA	NA	ssRNA	3562	Enterobacteria	linear	Unclassified	Leviviridae	NA	Levivirus	Enterobacteria phage Hgal1	Bacteria	Proteobacteria	Temperate-Not-Confident	0.49091	0.523876	0.032966	0	NO	NA
NC_005879	MuF-	NA	NA	NA	dsDNA	39853	Vibrio	linear	Caudovirales	Podoviridae	NA	NA	Vibrio phage VP2	Bacteria	Proteobacteria	Temperate-Confident	0.618713	0.752248	0.133534	0	NO	NA
NC_019924	MuF+	MuF1	no	no	dsDNA	47595	Clostridium	linear	Caudovirales	Siphoviridae	NA	NA	Clostridium phage phi8074-B1	Bacteria	Firmicutes	Lytic-Not-Confident	0.482001	0.54006	0.0580591	0	NO	Short
NC_019925	MuF-	NA	NA	NA	dsDNA	152427	Dickeya	linear	Caudovirales	Myoviridae	NA	Viunalikevirus	Dickeya phage vB_DsoM_LIMEstone1	Bacteria	Proteobacteria	Lytic-Not-Confident	0.459324	0.507393	0.0480686	0	NO	NA
NC_019926	MuF-	NA	NA	NA	dsDNA	45554	Erwinia	linear	Caudovirales	Podoviridae	Autographivirinae	NA	Erwinia amylovora phage phiEa100	Bacteria	Proteobacteria	Lytic-Not-Confident	0.469207	0.514685	0.0454781	0	NO	NA
NC_005882	MuF+	MuF1	no	no	dsDNA	36748	Burkholderia	linear	Caudovirales	Myoviridae	NA	Bcepmulikevirus	Burkholderia phage BcepMu	Bacteria	Proteobacteria	Temperate-Confident	0.566841	0.692907	0.126066	0	NO	Short
NC_005891	MuF-	NA	NA	NA	dsDNA	39786	Vibrio	circular	Caudovirales	Podoviridae	NA	NA	Vibrio phage VP5	Bacteria	Proteobacteria	Temperate-Confident	0.610555	0.742058	0.131502	0	NO	NA
NC_019929	MuF-	NA	NA	NA	dsDNA	243050	Erwinia	circular	Caudovirales	Siphoviridae	NA	NA	Erwinia phage phiEaH2	Bacteria	Proteobacteria	Temperate-Not-Confident	0.458854	0.502198	0.0433439	0	NO	NA
NC_019930	MuF+	MuF1	no	no	dsDNA	49219	Tetrasphaera	circular	Caudovirales	NA	NA	NA	Tetrasphaera phage TJE1	Bacteria	Actinobacteria	Lytic-Not-Confident	0.498983	0.517383	0.0183993	0	NO	Short
NC_005893	MuF-	NA	NA	NA	dsDNA	39166	Lactobacillus	linear	Caudovirales	Siphoviridae	NA	NA	Lactobacillus phage phiAT3	Bacteria	Firmicutes	Temperate-Confident	0.531977	0.643157	0.11118	1	YES	NA
NC_006356	MuF+	MuF1	no	no	dsDNA	36012	Flavobacterium	linear	Caudovirales	Siphoviridae	NA	NA	Flavobacterium phage 11b	Bacteria	Bacteroidetes	Temperate-Confident	0.500518	0.538861	0.0383434	0	NO	Short
NC_019933	MuF-	NA	NA	NA	dsDNA	43870	Xanthomonas	circular	Caudovirales	Siphoviridae	NA	Xp10likevirus	Xanthomonas phage CP1 DNA	Bacteria	Proteobacteria	Temperate-Not-Confident	0.467642	0.510889	0.043247	0	NO	NA
NC_006548	MuF+	MuF1	yes	no	dsDNA	38439	Pseudomonas	linear	Caudovirales	Siphoviridae	NA	NA	Pseudomonas phage B3	Bacteria	Proteobacteria	Temperate-Confident	0.593342	0.698202	0.10486	0	NO	Cter-Unk
NC_019935	MuF+	MuF1	no	no	dsDNA	64144	Pseudomonas	circular	Caudovirales	Myoviridae	NA	NA	Pseudomonas phage KPP12 DNA	Bacteria	Proteobacteria	Temperate-Not-Confident	0.490742	0.51988	0.0291378	0	NO	Short
NC_020078	MuF-	NA	NA	NA	dsDNA	41796	Cronobacter	linear	Caudovirales	Podoviridae	Autographivirinae	Phikmvlikevirus	Cronobacter sakazakii phage vB_CskP_GAP227	Bacteria	Proteobacteria	Lytic-Not-Confident	0.475767	0.506494	0.0307264	0	NO	NA
NC_020079	MuF-	NA	NA	NA	dsDNA	147737	Escherichia	linear	Caudovirales	Myoviridae	NA	NA	Escherichia phage phAPEC8	Bacteria	Proteobacteria	Temperate-Not-Confident	0.493371	0.530669	0.0372984	1	YES	NA
NC_006552	MuF-	NA	NA	NA	dsDNA	65195	Pseudomonas	linear	Caudovirales	Podoviridae	NA	F116likevirus	Pseudomonas phage F116	Bacteria	Proteobacteria	Temperate-Confident	0.550112	0.701898	0.151786	1	YES	NA
NC_006882	MuF-	NA	NA	NA	dsDNA	45176	Prochlorococcus	linear	Caudovirales	Podoviridae	Autographivirinae	NA	Prochlorococcus phage P-SSP7	Bacteria	Cyanobacteria	Temperate-Confident	0.572603	0.685215	0.112612	1	YES	NA
NC_020082	MuF+	MuF1	yes	no	dsDNA	42746	Edwardsiella	circular	Caudovirales	Myoviridae	NA	NA	Edwardsiella phage MSW-3 DNA	Bacteria	Proteobacteria	Temperate-Not-Confident	0.47329	0.513087	0.0397965	0	NO	Cter-Unk
NC_006949	MuF+	MuF1	no	no	dsDNA	46900	Enterobacteria	linear	Caudovirales	Siphoviridae	NA	NA	Enterobacteria phage ES18	Bacteria	Proteobacteria	Temperate-Confident	0.633038	0.743856	0.110818	1	YES	Short
NC_007024	MuF-	NA	NA	NA	dsDNA	55770	Xanthomonas	linear	Caudovirales	NA	NA	NA	Xanthomonas phage Xp15	Bacteria	Proteobacteria	Temperate-Confident	0.515166	0.545055	0.0298893	0	NO	NA
NC_007047	MuF+	MuF1	no	no	dsDNA	39620	Staphylococcus	linear	Caudovirales	Siphoviridae	NA	Phietalikevirus	Staphylococcus phage 187	Bacteria	Firmicutes	Temperate-Confident	0.673207	0.701099	0.0278918	1	YES	Short
NC_007048	MuF+	MuF1	no	no	dsDNA	42732	Staphylococcus	linear	Caudovirales	Siphoviridae	NA	Phietalikevirus	Staphylococcus phage 69	Bacteria	Firmicutes	Temperate-Confident	0.770007	0.835864	0.0658567	1	YES	Short
NC_007049	MuF+	MuF1	no	no	dsDNA	43883	Staphylococcus	linear	Caudovirales	Siphoviridae	NA	Phietalikevirus	Staphylococcus phage 53	Bacteria	Firmicutes	Temperate-Confident	0.744886	0.816484	0.0715975	1	YES	Short
NC_020201	MuF-	NA	NA	NA	dsDNA	142349	Pectobacterium	linear	Caudovirales	Myoviridae	NA	NA	Pectobacterium phage phiTE	Bacteria	Proteobacteria	Temperate-Not-Confident	0.4862	0.516284	0.0300838	0	NO	NA
NC_007050	MuF+	MuF1	no	no	dsDNA	44283	Staphylococcus	linear	Caudovirales	Siphoviridae	NA	Phietalikevirus	Staphylococcus phage 85	Bacteria	Firmicutes	Temperate-Confident	0.701181	0.788012	0.0868305	1	YES	Short
NC_020203	MuF+	MuF1	yes	no	dsDNA	37095	Pseudomonas	linear	Caudovirales	Siphoviridae	NA	NA	Pseudomonas phage JBD24	Bacteria	Proteobacteria	Temperate-Not-Confident	0.494426	0.560739	0.0663132	0	NO	Cter-Unk
NC_020204	MuF+	MuF1	no	no	dsDNA	48814	Klebsiella	circular	Caudovirales	Myoviridae	NA	NA	Klebsiella phage JD001	Bacteria	Proteobacteria	Temperate-Not-Confident	0.468495	0.506893	0.0383983	0	NO	Short
NC_020205	MuF-	NA	NA	NA	dsDNA	42963	Xanthomonas	circular	Caudovirales	Podoviridae	NA	NA	Xanthomonas citri phage CP2 DNA	Bacteria	Proteobacteria	Temperate-Not-Confident	0.499157	0.551349	0.0521918	0	NO	NA
NC_007051	MuF-	NA	NA	NA	dsDNA	41318	Staphylococcus	linear	Caudovirales	Siphoviridae	NA	NA	Staphylococcus phage 2638A	Bacteria	Firmicutes	Temperate-Confident	0.603397	0.730969	0.127572	1	YES	NA
NC_007052	MuF-	NA	NA	NA	dsDNA	45861	Staphylococcus	linear	Caudovirales	Siphoviridae	NA	3alikevirus	Staphylococcus phage 42e	Bacteria	Firmicutes	Temperate-Confident	0.735699	0.783217	0.0475176	1	YES	NA
NC_007053	MuF-	NA	NA	NA	dsDNA	43095	Staphylococcus	linear	Caudovirales	Siphoviridae	NA	3alikevirus	Staphylococcus phage 3A	Bacteria	Firmicutes	Temperate-Confident	0.61228	0.667433	0.0551524	0	NO	NA
NC_020478	MuF+	MuF1	no	no	dsDNA	49259	Bacillus	linear	Caudovirales	Siphoviridae	NA	Andromedalikevirus	Bacillus phage Andromeda	Bacteria	Firmicutes	Lytic-Not-Confident	0.461395	0.524276	0.0628812	0	NO	Short
NC_020479	MuF+	MuF1	no	no	dsDNA	49425	Bacillus	linear	Caudovirales	Siphoviridae	NA	Andromedalikevirus	Bacillus phage Curly	Bacteria	Firmicutes	Lytic-Not-Confident	0.482528	0.510689	0.0281609	0	NO	Short
NC_020480	MuF+	MuF1	no	no	dsDNA	50161	Bacillus	linear	Caudovirales	Siphoviridae	NA	Andromedalikevirus	Bacillus phage Finn	Bacteria	Firmicutes	Lytic-Not-Confident	0.44055	0.5	0.0594501	0	NO	Short
NC_020481	MuF-	NA	NA	NA	dsDNA	34892	Pelagibacter	linear	Caudovirales	Podoviridae	NA	NA	Pelagibacter phage HTVC010P	Bacteria	Proteobacteria	Temperate-Not-Confident	0.455868	0.507393	0.0515246	0	NO	NA
NC_020482	MuF-	NA	NA	NA	dsDNA	39921	Pelagibacter	linear	Caudovirales	Podoviridae	NA	NA	Pelagibacter phage HTVC011P	Bacteria	Proteobacteria	Temperate-Not-Confident	0.465079	0.508891	0.0438125	1	YES	NA
NC_020483	MuF-	NA	NA	NA	dsDNA	42084	Pelagibacter	linear	Caudovirales	Podoviridae	NA	NA	Pelagibacter phage HTVC019P	Bacteria	Proteobacteria	Lytic-Not-Confident	0.489839	0.522777	0.0329386	1	YES	NA
NC_007054	MuF-	NA	NA	NA	dsDNA	44777	Staphylococcus	linear	Caudovirales	Siphoviridae	NA	3alikevirus	Staphylococcus phage 47	Bacteria	Firmicutes	Temperate-Confident	0.735852	0.795105	0.0592524	1	YES	NA
NC_007055	MuF+	MuF1	no	no	dsDNA	43681	Staphylococcus	linear	Caudovirales	Siphoviridae	NA	Phietalikevirus	Staphylococcus phage 37	Bacteria	Firmicutes	Temperate-Confident	0.589592	0.705794	0.116203	1	YES	Short
NC_007056	MuF+	MuF1	no	no	dsDNA	45286	Staphylococcus	linear	Caudovirales	Siphoviridae	NA	Phietalikevirus	Staphylococcus phage EW	Bacteria	Firmicutes	Temperate-Confident	0.596818	0.685115	0.088297	1	YES	Short
NC_007057	MuF+	MuF1	no	no	dsDNA	43576	Staphylococcus	linear	Caudovirales	Siphoviridae	NA	Phietalikevirus	Staphylococcus phage 96	Bacteria	Firmicutes	Temperate-Confident	0.739251	0.820979	0.0817281	1	YES	Short
NC_020835	MuF-	NA	NA	NA	dsDNA	47325	Prochlorococcus	linear	Caudovirales	Podoviridae	NA	NA	Prochlorococcus phage P-SSP10	Bacteria	Cyanobacteria	Temperate-Not-Confident	0.467824	0.522078	0.0542539	0	NO	NA
NC_007058	MuF+	MuF1	no	no	dsDNA	43155	Staphylococcus	linear	Caudovirales	Siphoviridae	NA	NA	Staphylococcus phage ROSA	Bacteria	Firmicutes	Temperate-Confident	0.713564	0.772328	0.0587638	1	YES	Short
NC_020838	MuF-	NA	NA	NA	dsDNA	45728	Synechococcus	linear	Caudovirales	Podoviridae	NA	NA	Synechococcus phage S-RIP2	Bacteria	Cyanobacteria	Temperate-Not-Confident	0.498024	0.535864	0.0378397	0	NO	NA
NC_020839	MuF+	MuF1	yes	no	dsDNA	39573	Rhodobacter	linear	Caudovirales	Siphoviridae	NA	NA	Rhodobacter phage RC1	Bacteria	Proteobacteria	Lytic-Not-Confident	0.493106	0.531369	0.038263	0	NO	Cter-Unk
NC_007059	MuF+	MuF1	no	no	dsDNA	43114	Staphylococcus	linear	Caudovirales	Siphoviridae	NA	Phietalikevirus	Staphylococcus phage 71	Bacteria	Firmicutes	Temperate-Confident	0.88152	0.922777	0.0412573	1	YES	Short
NC_007060	MuF+	MuF1	no	no	dsDNA	41902	Staphylococcus	linear	Caudovirales	Siphoviridae	NA	Phietalikevirus	Staphylococcus phage 55	Bacteria	Firmicutes	Temperate-Confident	0.778741	0.858442	0.0797006	1	YES	Short
NC_020843	MuF-	NA	NA	NA	dsDNA	126434	Vibrio	linear	Caudovirales	Myoviridae	NA	NA	Vibrio phage 11895-B1	Bacteria	Proteobacteria	Lytic-Not-Confident	0.484212	0.52048	0.036268	0	NO	NA
NC_007061	MuF+	MuF1	no	no	dsDNA	42802	Staphylococcus	linear	Caudovirales	Siphoviridae	NA	Phietalikevirus	Staphylococcus phage 29	Bacteria	Firmicutes	Temperate-Confident	0.775467	0.834166	0.0586988	1	YES	Short
NC_020847	MuF+	MuF1	yes	unknown	dsDNA	38327	Cyanobacteria	linear	Caudovirales	Myoviridae	NA	NA	Cyanophage MED4-184	Bacteria	Cyanobacteria	Temperate-Not-Confident	0.487649	0.540959	0.0533097	0	NO	Cter-Tox
NC_020848	MuF-	NA	NA	NA	dsDNA	76705	Vibrio	linear	Caudovirales	Podoviridae	NA	N4likevirus	Vibrio phage VBP47	Bacteria	Proteobacteria	Lytic-Not-Confident	0.462862	0.5004	0.0375374	0	NO	NA
NC_007062	MuF+	MuF1	no	no	dsDNA	41690	Staphylococcus	linear	Caudovirales	Siphoviridae	NA	Phietalikevirus	Staphylococcus phage 52A	Bacteria	Firmicutes	Temperate-Confident	0.732411	0.800999	0.068588	1	YES	Short
NC_007063	MuF+	MuF1	no	no	dsDNA	43231	Staphylococcus	linear	Caudovirales	Siphoviridae	NA	Phietalikevirus	Staphylococcus phage 88	Bacteria	Firmicutes	Temperate-Confident	0.762293	0.835365	0.0730718	1	YES	Short
NC_007064	MuF+	MuF1	no	no	dsDNA	42431	Staphylococcus	linear	Caudovirales	Siphoviridae	NA	Phietalikevirus	Staphylococcus phage 92	Bacteria	Firmicutes	Temperate-Confident	0.734216	0.78042	0.0462038	1	YES	Short
NC_007065	MuF+	MuF1	no	no	dsDNA	43440	Staphylococcus	linear	Caudovirales	Siphoviridae	NA	Phietalikevirus	Staphylococcus phage X2	Bacteria	Firmicutes	Temperate-Confident	0.74856	0.793007	0.0444473	1	YES	Short
NC_020860	MuF-	NA	NA	NA	dsDNA	44557	Cellulophaga	linear	Caudovirales	Myoviridae	NA	NA	Cellulophaga phage phiSM	Bacteria	Bacteroidetes	Temperate-Not-Confident	0.460475	0.507692	0.0472175	0	NO	NA
NC_007145	MuF-	NA	NA	NA	dsDNA	37639	Burkholderia	linear	Caudovirales	Myoviridae	Peduovirinae	P2likevirus	Burkholderia prophage phi52237	Bacteria	Proteobacteria	Temperate-Confident	0.513742	0.644256	0.130514	1	YES	NA
NC_007497	MuF-	NA	NA	NA	dsDNA	44856	Burkholderia	linear	Caudovirales	Siphoviridae	NA	NA	Burkholderia phage Bcep176	Bacteria	Proteobacteria	Temperate-Confident	0.513815	0.548052	0.0342366	1	YES	NA
NC_020868	MuF-	NA	NA	NA	dsDNA	76718	Vibrio	linear	Caudovirales	Podoviridae	NA	N4likevirus	Vibrio phage VBP32	Bacteria	Proteobacteria	Lytic-Not-Confident	0.490269	0.521878	0.0316094	0	NO	NA
NC_020870	MuF-	NA	NA	NA	dsDNA	25865	Leuconostoc	linear	Caudovirales	Siphoviridae	NA	NA	Leuconostoc phage phiLN04	Bacteria	Firmicutes	Temperate-Not-Confident	0.474751	0.511389	0.0366375	0	NO	NA
NC_007501	MuF-	NA	NA	NA	dsDNA	36466	Lactobacillus	linear	Caudovirales	Siphoviridae	NA	NA	Lactobacillus phage Lc-Nu	Bacteria	Firmicutes	Temperate-Confident	0.518283	0.542258	0.0239751	0	NO	NA
NC_020872	MuF-	NA	NA	NA	dsDNA	46997	Cyanobacteria	linear	Caudovirales	NA	NA	NA	Cyanophage SS120-1	Bacteria	Cyanobacteria	Lytic-Not-Confident	0.470387	0.504595	0.0342082	1	YES	NA
NC_020873	MuF-	NA	NA	NA	dsDNA	158621	Bacillus	linear	Caudovirales	Myoviridae	Spounavirinae	Spounalikevirus	Bacillus cereus bacteriophage vB_BceM_Bc431v3	Bacteria	Firmicutes	Lytic-Not-Confident	0.488883	0.542458	0.0535748	0	NO	NA
NC_007581	MuF-	NA	NA	NA	dsDNA	185683	Clostridium	linear	Caudovirales	Myoviridae	NA	NA	Clostridium phage c-st	Bacteria	Firmicutes	Temperate-Confident	0.504936	0.547153	0.0422164	1	YES	NA
NC_020876	MuF+	MuF4	no	no	dsDNA	53028	Mycobacterium	linear	Caudovirales	Siphoviridae	NA	NA	Mycobacterium phage First	Bacteria	Actinobacteria	Temperate-Not-Confident	0.481562	0.510889	0.0293275	0	NO	Short
NC_020877	MuF-	NA	NA	NA	dsDNA	131332	Staphylococcus	linear	Caudovirales	Myoviridae	Spounavirinae	Twortlikevirus	Staphylococcus phage vB_SauM_Romulus	Bacteria	Firmicutes	Lytic-Not-Confident	0.464634	0.501898	0.0372639	0	NO	NA
NC_007734	MuF-	NA	NA	NA	dsDNA	40867	Bacillus	linear	Caudovirales	Siphoviridae	NA	Wbetalikevirus	Bacillus phage WBeta	Bacteria	Firmicutes	Temperate-Confident	0.519159	0.552847	0.033688	1	YES	NA
NC_020880	MuF-	NA	NA	NA	dsDNA	26769	Leuconostoc	linear	Caudovirales	Siphoviridae	NA	NA	Leuconostoc phage P793	Bacteria	Firmicutes	Temperate-Not-Confident	0.477852	0.512488	0.0346352	0	NO	NA
NC_020883	MuF+	MuF2	no	no	dsDNA	50861	Bacillus	circular	Caudovirales	Siphoviridae	NA	NA	Bacillus phage PM1 DNA	Bacteria	Firmicutes	Temperate-Not-Confident	0.469658	0.511588	0.0419301	0	NO	Short
NC_007804	MuF-	NA	NA	NA	dsDNA	39104	Escherichia	linear	Caudovirales	Podoviridae	NA	Epsilon15likevirus	Escherichia phage phiV10	Bacteria	Proteobacteria	Temperate-Confident	0.532726	0.565534	0.0328084	1	YES	NA
NC_007814	MuF-	NA	NA	NA	dsDNA	37974	Bacillus	linear	Caudovirales	Siphoviridae	NA	NA	Bacillus phage Fah	Bacteria	Firmicutes	Temperate-Confident	0.52526	0.568831	0.0435714	1	YES	NA
NC_021063	MuF+	MuF4	no	no	dsDNA	47724	Mycobacterium	circular	Caudovirales	Siphoviridae	NA	NA	Mycobacterium phage vB_MapS_FF47	Bacteria	Actinobacteria	Temperate-Not-Confident	0.492163	0.541059	0.048896	0	NO	Short
NC_021070	MuF+	MuF1	no	no	dsDNA	33277	Vibrio	linear	Caudovirales	Myoviridae	NA	NA	Vibrio phage martha 12B12	Bacteria	Proteobacteria	Lytic-Not-Confident	0.456291	0.508392	0.0521003	0	NO	Short
NC_007917	MuF+	MuF1	no	no	dsDNA	53325	Clostridium	linear	Caudovirales	Myoviridae	NA	PhiCD119likevirus	Clostridium phage phi CD119	Bacteria	Firmicutes	Temperate-Confident	0.60223	0.642258	0.0400278	1	YES	Short
NC_007924	MuF+	MuF1	no	no	dsDNA	38239	Lactobacillus	circular	Caudovirales	Myoviridae	NA	NA	Lactobacillus phage KC5a	Bacteria	Firmicutes	Temperate-Confident	0.53578	0.591608	0.0558286	1	YES	Short
NC_021297	MuF+	MuF4	no	no	dsDNA	52057	Mycobacterium	linear	Caudovirales	Siphoviridae	NA	NA	Mycobacterium phage PattyP	Bacteria	Actinobacteria	Temperate-Not-Confident	0.472795	0.510889	0.0380938	1	YES	Short
NC_021298	MuF+	MuF4	no	no	dsDNA	51252	Streptomyces	linear	Caudovirales	Siphoviridae	NA	NA	Streptomyces phage Lika	Bacteria	Actinobacteria	Lytic-Not-Confident	0.467342	0.506394	0.0390519	1	YES	Short
NC_021299	MuF+	MuF4	no	no	dsDNA	80955	Mycobacterium	linear	Caudovirales	Siphoviridae	NA	NA	Mycobacterium phage PegLeg	Bacteria	Actinobacteria	Lytic-Not-Confident	0.46224	0.508591	0.0463516	1	YES	Short
NC_021300	MuF-	NA	NA	NA	dsDNA	43882	Pseudoalteromonas	linear	Caudovirales	Podoviridae	NA	NA	Pseudoalteromonas phage RIO-1	Bacteria	Proteobacteria	Lytic-Not-Confident	0.466754	0.513387	0.046633	0	NO	NA
NC_021301	MuF+	MuF4	no	no	dsDNA	56279	Mycobacterium	linear	Caudovirales	Siphoviridae	NA	NA	Mycobacterium phage SiSi	Bacteria	Actinobacteria	Temperate-Not-Confident	0.49737	0.562937	0.0655668	1	YES	Short
NC_007967	MuF+	MuF1	no	no	dsDNA	38194	Streptomyces	linear	Caudovirales	Siphoviridae	NA	NA	Streptomyces phage mu1/6	Bacteria	Actinobacteria	Temperate-Confident	0.535404	0.566134	0.0307302	1	YES	Short
NC_021304	MuF+	MuF4	no	no	dsDNA	51552	Streptomyces	linear	Caudovirales	Siphoviridae	NA	NA	Streptomyces phage Sujidade	Bacteria	Actinobacteria	Lytic-Not-Confident	0.464977	0.513087	0.0481095	1	YES	Short
NC_008193	MuF-	NA	NA	NA	dsDNA	30505	Pasteurella	linear	Caudovirales	Myoviridae	Peduovirinae	Hpunalikevirus	Pasteurella phage F108	Bacteria	Proteobacteria	Temperate-Confident	0.535004	0.675624	0.140621	1	YES	NA
NC_008194	MuF-	NA	NA	NA	dsDNA	74483	Mycobacterium	linear	Caudovirales	Siphoviridae	NA	Cjwunalikevirus	Mycobacterium phage 244	Bacteria	Actinobacteria	Temperate-Confident	0.599362	0.686513	0.0871517	1	YES	NA
NC_021307	MuF+	MuF4	no	no	dsDNA	49894	Mycobacterium	linear	Caudovirales	Siphoviridae	NA	NA	Mycobacterium phage Severus	Bacteria	Actinobacteria	Temperate-Not-Confident	0.487745	0.521079	0.033334	1	YES	Short
NC_021308	MuF+	MuF4	no	no	dsDNA	52617	Mycobacterium	linear	Caudovirales	Siphoviridae	NA	NA	Mycobacterium phage HINdeR	Bacteria	Actinobacteria	Temperate-Not-Confident	0.472877	0.531369	0.0584915	1	YES	Short
NC_008196	MuF+	MuF4	no	no	dsDNA	56852	Mycobacterium	linear	Caudovirales	Siphoviridae	NA	Che8likevirus	Mycobacterium phage Llij	Bacteria	Actinobacteria	Temperate-Confident	0.53974	0.587113	0.0473729	1	YES	Short
NC_021310	MuF+	MuF1	yes	no	dsDNA	68598	Mycobacterium	linear	Caudovirales	Siphoviridae	NA	NA	Mycobacterium phage Newman	Bacteria	Actinobacteria	Temperate-Not-Confident	0.449975	0.507393	0.0574181	0	NO	Cter-Unk
NC_008201	MuF-	NA	NA	NA	dsDNA	34525	Mannheimia	linear	Caudovirales	Myoviridae	Peduovirinae	P2likevirus	Mannheimia phage phiMHaA1	Bacteria	Proteobacteria	Temperate-Confident	0.528396	0.565335	0.0369389	1	YES	NA
NC_021316	MuF-	NA	NA	NA	dsDNA	42185	Acinetobacter	linear	Caudovirales	Podoviridae	NA	NA	Acinetobacter phage Abp1	Bacteria	Proteobacteria	Temperate-Not-Confident	0.470503	0.515185	0.0446818	0	NO	NA
NC_021317	MuF-	NA	NA	NA	dsDNA	21248	Salmonella	linear	Caudovirales	Siphoviridae	NA	NA	Salmonella phage L13	Bacteria	Proteobacteria	Lytic-Not-Confident	0.478653	0.512987	0.0343338	0	NO	NA
NC_021318	MuF+	MuF4	no	no	dsDNA	51214	Mycobacterium	linear	Caudovirales	Siphoviridae	NA	NA	Mycobacterium phage Chy5	Bacteria	Actinobacteria	Temperate-Not-Confident	0.428903	0.524076	0.0951731	1	YES	Short
NC_008203	MuF+	MuF4	no	no	dsDNA	52047	Mycobacterium	linear	Caudovirales	Siphoviridae	NA	L5likevirus	Mycobacterium phage Che12	Bacteria	Actinobacteria	Temperate-Confident	0.508199	0.546853	0.0386544	1	YES	Short
NC_021324	MuF+	MuF4	no	no	dsDNA	53369	Mycobacterium	linear	Caudovirales	Siphoviridae	NA	NA	Mycobacterium phage CASbig	Bacteria	Actinobacteria	Temperate-Not-Confident	0.465829	0.522677	0.0568481	1	YES	Short
NC_008376	MuF-	NA	NA	NA	dsDNA	34683	Geobacillus	linear	Caudovirales	NA	NA	NA	Geobacillus phage GBSV1	Bacteria	Firmicutes	Temperate-Confident	0.545556	0.585514	0.0399585	1	YES	NA
NC_008464	MuF-	NA	NA	NA	dsDNA	60238	Escherichia	circular	Caudovirales	Podoviridae	NA	NA	Stx2-converting phage 86	Bacteria	Proteobacteria	Temperate-Confident	0.600426	0.634366	0.0339399	1	YES	NA
NC_021331	MuF-	NA	NA	NA	dsDNA	51821	Shigella	linear	Caudovirales	Siphoviridae	NA	NA	Shigella phage pSf-1	Bacteria	Proteobacteria	Temperate-Not-Confident	0.471332	0.504495	0.0331632	0	NO	NA
NC_008583	MuF+	MuF1	no	no	dsDNA	43128	Staphylococcus	linear	Caudovirales	Siphoviridae	NA	NA	Staphylococcus phage phiNM1	Bacteria	Firmicutes	Temperate-Confident	0.747734	0.79041	0.0426755	1	YES	Short
NC_008617	MuF-	NA	NA	NA	dsDNA	44061	Staphylococcus	linear	Caudovirales	Siphoviridae	NA	NA	Staphylococcus phage phiNM3	Bacteria	Firmicutes	Temperate-Confident	0.722159	0.753546	0.0313871	1	YES	NA
NC_021336	MuF-	NA	NA	NA	dsDNA	27190	Bacillus	linear	Caudovirales	Podoviridae	NA	NA	Bacillus phage MG-B1	Bacteria	Firmicutes	Lytic-Not-Confident	0.479698	0.511389	0.0316909	0	NO	NA
NC_021337	MuF-	NA	NA	NA	dsDNA	31185	Acinetobacter	linear	Caudovirales	Podoviridae	NA	NA	Acinetobacter phage AB3	Bacteria	Proteobacteria	Lytic-Not-Confident	0.453087	0.504196	0.0511089	0	NO	NA
NC_021338	MuF+	MuF4	no	no	dsDNA	46639	Mycobacterium	linear	Caudovirales	Siphoviridae	NA	NA	Mycobacterium phage Chy4	Bacteria	Actinobacteria	Lytic-Not-Confident	0.397414	0.505295	0.107881	1	YES	Short
NC_021339	MuF+	MuF4	no	no	dsDNA	51077	Streptomyces	linear	Caudovirales	Siphoviridae	NA	NA	Streptomyces phage Zemlya	Bacteria	Actinobacteria	Lytic-Not-Confident	0.483304	0.536064	0.0527597	1	YES	Short
NC_021342	MuF+	MuF1	no	no	dsDNA	43378	Edwardsiella	linear	Caudovirales	Myoviridae	NA	NA	Edwardsiella phage PEi21	Bacteria	Proteobacteria	Lytic-Not-Confident	0.491982	0.523277	0.0312942	0	NO	Short
NC_021343	MuF-	NA	NA	NA	dsDNA	35430	Burkholderia	circular	Caudovirales	Myoviridae	NA	NA	Burkholderia phage ST79	Bacteria	Proteobacteria	Temperate-Not-Confident	0.471349	0.512987	0.0416377	0	NO	NA
NC_008689	MuF-	NA	NA	NA	dsDNA	44857	Staphylococcus	linear	Caudovirales	Siphoviridae	NA	77likevirus	Staphylococcus phage phiPVL108	Bacteria	Firmicutes	Temperate-Confident	0.741143	0.775624	0.0344819	1	YES	NA
NC_021346	MuF-	NA	NA	NA	dsDNA	157482	Mycobacterium	circular	Caudovirales	Myoviridae	NA	I3likevirus	Mycobacterium phage Gizmo	Bacteria	Actinobacteria	Lytic-Not-Confident	0.472656	0.506693	0.0340371	1	YES	NA
NC_021347	MuF-	NA	NA	NA	dsDNA	142563	Rhodococcus	circular	Caudovirales	Myoviridae	NA	NA	Rhodococcus phage E3	Bacteria	Actinobacteria	Temperate-Not-Confident	0.496879	0.538661	0.0417827	0	NO	NA
NC_021348	MuF-	NA	NA	NA	dsDNA	156558	Mycobacterium	circular	Caudovirales	Myoviridae	NA	I3likevirus	Mycobacterium phage ArcherS7	Bacteria	Actinobacteria	Lytic-Not-Confident	0.495977	0.524076	0.0280994	1	YES	NA
NC_008717	MuF+	MuF1	yes	no	dsDNA	36415	Pseudomonas	linear	Caudovirales	Siphoviridae	NA	D3112likevirus	Pseudomonas phage DMS3	Bacteria	Proteobacteria	Temperate-Confident	0.655729	0.765435	0.109705	0	NO	Cter-Unk
NC_008721	MuF+	MuF1	yes	yes	dsDNA	36019	Streptococcus	linear	Caudovirales	Siphoviridae	NA	NA	Streptococcus phage SMP	Bacteria	Firmicutes	Temperate-Confident	0.584448	0.618282	0.0338334	1	YES	Cter-Tox
NC_008722	MuF+	MuF1	no	no	dsDNA	43420	Staphylococcus	linear	Caudovirales	Siphoviridae	NA	Phietalikevirus	Staphylococcus phage CNPH82	Bacteria	Firmicutes	Temperate-Confident	0.512466	0.557742	0.0452759	1	YES	Short
NC_021531	MuF-	NA	NA	NA	dsDNA	223989	Cronobacter	linear	Caudovirales	Myoviridae	NA	NA	Cronobacter phage CR5	Bacteria	Proteobacteria	Lytic-Not-Confident	0.486049	0.521778	0.0357291	0	NO	NA
NC_021532	MuF-	NA	NA	NA	dsDNA	103910	Alteromonas	linear	Caudovirales	Podoviridae	NA	NA	Alteromonas phage vB_AmaP_AD45-P1	Bacteria	Proteobacteria	Temperate-Not-Confident	0.479253	0.506394	0.0271409	0	NO	NA
NC_021533	MuF+	MuF4	no	no	dsDNA	45942	Mycobacterium	linear	Caudovirales	Siphoviridae	NA	NA	Mycobacterium phage BTCU-1	Bacteria	Actinobacteria	Temperate-Not-Confident	0.489824	0.526773	0.0369497	1	YES	Short
NC_008723	MuF+	MuF1	no	no	dsDNA	44041	Staphylococcus	linear	Caudovirales	Siphoviridae	NA	Phietalikevirus	Staphylococcus phage PH15	Bacteria	Firmicutes	Temperate-Confident	0.542674	0.582917	0.0402428	1	YES	Short
NC_008798	MuF+	MuF1	no	no	dsDNA	43265	Staphylococcus	circular	Caudovirales	Siphoviridae	NA	Phietalikevirus	Staphylococcus phage phiETA2	Bacteria	Firmicutes	Temperate-Confident	0.739674	0.772727	0.0330535	1	YES	Short
NC_008799	MuF+	MuF1	no	no	dsDNA	43282	Staphylococcus	circular	Caudovirales	Siphoviridae	NA	Phietalikevirus	Staphylococcus phage phiETA3	Bacteria	Firmicutes	Temperate-Confident	0.72903	0.771329	0.0422988	1	YES	Short
NC_009018	MuF-	NA	NA	NA	dsDNA	38528	Streptococcus	linear	Caudovirales	Siphoviridae	NA	NA	Streptococcus phage phi3396	Bacteria	Firmicutes	Temperate-Confident	0.598946	0.636264	0.0373182	2	YES	NA
NC_021540	MuF-	NA	NA	NA	dsDNA	69278	Vibrio	linear	Caudovirales	Podoviridae	NA	N4likevirus	Vibrio phage JA-1	Bacteria	Proteobacteria	Temperate-Not-Confident	0.465161	0.503696	0.0385355	0	NO	NA
NC_021556	MuF+	MuF4	yes	no	dsDNA	39981	Mycobacterium	linear	Caudovirales	Siphoviridae	NA	NA	Mycobacterium phage Leo	Bacteria	Actinobacteria	Temperate-Not-Confident	0.447575	0.506394	0.0588185	1	YES	Cter-Unk
NC_021557	MuF+	MuF1	yes	no	dsDNA	37378	Rhizobium	linear	Caudovirales	Myoviridae	NA	NA	Rhizobium phage RR1-B	Bacteria	Proteobacteria	Temperate-Not-Confident	0.478175	0.518981	0.0408065	0	NO	Cter-Unk
NC_021558	MuF-	NA	NA	NA	dsDNA	37644	Paenibacillus	linear	Caudovirales	Siphoviridae	NA	NA	Paenibacillus phage PG1	Bacteria	Firmicutes	Lytic-Not-Confident	0.473231	0.507892	0.0346615	0	NO	NA
NC_009231	MuF+	MuF1	yes	yes	dsDNA	56538	Clostridium	linear	Caudovirales	Myoviridae	NA	PhiCD119likevirus	Clostridium phage phiC2	Bacteria	Firmicutes	Temperate-Confident	0.584203	0.622577	0.038374	1	YES	Cter-Tox
NC_009234	MuF-	NA	NA	NA	dsDNA	35741	Burkholderia	linear	Caudovirales	Myoviridae	Peduovirinae	P2likevirus	Burkholderia phage phiE202	Bacteria	Proteobacteria	Temperate-Confident	0.51188	0.565135	0.0532552	1	YES	NA
NC_021561	MuF+	MuF1	no	no	dsDNA	37324	Vibrio	linear	Caudovirales	Siphoviridae	NA	NA	Vibrio phage pYD38-B	Bacteria	Proteobacteria	Temperate-Not-Confident	0.489764	0.524975	0.0352107	0	NO	Short
NC_021562	MuF-	NA	NA	NA	ssDNA	8555	Vibrio	circular	Unclassified	Inoviridae	NA	Inovirus	Vibrio phage VFJ	Bacteria	Proteobacteria	Lytic-Not-Confident	0.493957	0.527473	0.0335158	0	NO	NA
NC_021563	MuF+	MuF1	yes	no	dsDNA	42724	Serratia	linear	Caudovirales	Siphoviridae	NA	NA	Serratia phage Eta	Bacteria	Proteobacteria	Lytic-Not-Confident	0.486915	0.519081	0.0321658	0	NO	Cter-Unk
NC_009235	MuF-	NA	NA	NA	dsDNA	48674	Burkholderia	linear	Caudovirales	Siphoviridae	NA	Phie125likevirus	Burkholderia phage phi644-2	Bacteria	Proteobacteria	Temperate-Confident	0.549719	0.683516	0.133797	0	NO	NA
NC_021772	MuF-	NA	NA	NA	dsDNA	72394	Salmonella	linear	Caudovirales	Podoviridae	NA	N4likevirus	Salmonella phage FSL SP-058	Bacteria	Proteobacteria	Lytic-Not-Confident	0.482872	0.523976	0.0411043	0	NO	NA
NC_009236	MuF-	NA	NA	NA	dsDNA	36690	Burkholderia	linear	Caudovirales	Myoviridae	Peduovirinae	P2likevirus	Burkholderia phage phiE12-2	Bacteria	Proteobacteria	Temperate-Confident	0.504517	0.648052	0.143535	0	NO	NA
NC_009237	MuF+	MuF1	no	no	dsDNA	37446	Burkholderia	linear	Caudovirales	Myoviridae	NA	Bcepmulikevirus	Burkholderia phage phiE255	Bacteria	Proteobacteria	Temperate-Confident	0.52973	0.591908	0.062178	0	NO	Short
NC_021775	MuF+	MuF1	no	no	dsDNA	42215	Salmonella	linear	Caudovirales	Siphoviridae	NA	NA	Salmonella phage FSL SP-031	Bacteria	Proteobacteria	Lytic-Not-Confident	0.462139	0.511489	0.0493493	0	NO	Short
NC_009382	MuF-	NA	NA	NA	dsDNA	38760	Ralstonia	linear	Caudovirales	Myoviridae	Peduovirinae	P2likevirus	Ralstonia phage phiRSA1	Bacteria	Proteobacteria	Temperate-Confident	0.54163	0.56993	0.0283001	1	YES	NA
NC_021777	MuF+	MuF1	yes	no	dsDNA	43447	Salmonella	linear	Caudovirales	Siphoviridae	NA	Jerseylikevirus	Salmonella phage Jersey	Bacteria	Proteobacteria	Temperate-Not-Confident	0.473391	0.510889	0.0374983	0	NO	Cter-Unk
NC_021779	MuF-	NA	NA	NA	dsDNA	59746	Salmonella	linear	Caudovirales	Siphoviridae	NA	Chilikevirus	Salmonella phage FSL SP-030	Bacteria	Proteobacteria	Lytic-Not-Confident	0.498048	0.544655	0.0466077	0	NO	NA
NC_021780	MuF-	NA	NA	NA	dsDNA	59454	Salmonella	linear	Caudovirales	Siphoviridae	NA	Chilikevirus	Salmonella phage FSL SP-088	Bacteria	Proteobacteria	Lytic-Not-Confident	0.470007	0.504895	0.0348879	0	NO	NA
NC_009526	MuF+	MuF1	no	no	dsDNA	43864	Staphylococcus	linear	Caudovirales	Siphoviridae	NA	Phietalikevirus	Staphylococcus phage 80alpha	Bacteria	Firmicutes	Temperate-Confident	0.676716	0.750949	0.074233	1	YES	Short
NC_021782	MuF-	NA	NA	NA	dsDNA	72098	Salmonella	linear	Caudovirales	Podoviridae	NA	N4likevirus	Salmonella phage FSL SP-076	Bacteria	Proteobacteria	Lytic-Not-Confident	0.478088	0.518881	0.0407927	0	NO	NA
NC_021783	MuF-	NA	NA	NA	dsDNA	59254	Salmonella	linear	Caudovirales	Siphoviridae	NA	Chilikevirus	Salmonella phage iEPS5	Bacteria	Proteobacteria	Lytic-Not-Confident	0.465572	0.502697	0.0371256	0	NO	NA
NC_009542	MuF-	NA	NA	NA	dsDNA	33985	Aeromonas	linear	Caudovirales	Myoviridae	Peduovirinae	Hpunalikevirus	Aeromonas phage phiO18P	Bacteria	Proteobacteria	Temperate-Confident	0.517653	0.548152	0.0304984	1	YES	NA
NC_021785	MuF+	MuF1	no	no	dsDNA	65132	Listeria	linear	Caudovirales	Siphoviridae	NA	NA	Listeria phage LP-110	Bacteria	Firmicutes	Lytic-Not-Confident	0.473048	0.513786	0.0407379	0	NO	Short
NC_021787	MuF+	MuF1	no	no	dsDNA	64756	Listeria	linear	Caudovirales	Siphoviridae	NA	NA	Listeria phage LP-037	Bacteria	Firmicutes	Temperate-Not-Confident	0.465252	0.512687	0.0474354	0	NO	Short
NC_021788	MuF-	NA	NA	NA	dsDNA	145865	Cellulophaga	circular	Caudovirales	Podoviridae	NA	NA	Cellulophaga phage phi4	Bacteria	Bacteroidetes	Lytic-Not-Confident	0.4959	0.524176	0.0282758	0	NO	NA
NC_021789	MuF-	NA	NA	NA	dsDNA	75994	Cellulophaga	circular	Caudovirales	Podoviridae	NA	NA	Cellulophaga phage phi19	Bacteria	Bacteroidetes	Temperate-Not-Confident	0.494141	0.531169	0.0370276	1	YES	NA
NC_021790	MuF+	MuF1	no	no	dsDNA	39189	Cellulophaga	circular	Caudovirales	Siphoviridae	NA	NA	Cellulophaga phage phi18	Bacteria	Bacteroidetes	Lytic-Not-Confident	0.487645	0.527373	0.0397275	0	NO	Short
NC_021791	MuF+	MuF1	no	no	dsDNA	39148	Cellulophaga	circular	Caudovirales	Siphoviridae	NA	NA	Cellulophaga phage phi12	Bacteria	Bacteroidetes	Temperate-Not-Confident	0.471761	0.506194	0.0344331	0	NO	Short
NC_009737	MuF-	NA	NA	NA	dsDNA	35055	Bacillus	circular	Caudovirales	NA	NA	NA	Bacillus virus 1	Bacteria	Firmicutes	Temperate-Confident	0.55846	0.594406	0.0359455	1	YES	NA
NC_021794	MuF-	NA	NA	NA	dsDNA	71443	Cellulophaga	circular	Caudovirales	Podoviridae	NA	NA	Cellulophaga phage phi18	Bacteria	Bacteroidetes	Lytic-Not-Confident	0.460408	0.502897	0.0424891	1	YES	NA
NC_009762	MuF-	NA	NA	NA	dsDNA	47785	Staphylococcus	linear	Caudovirales	Siphoviridae	NA	NA	Staphylococcus phage tp310-2	Bacteria	Firmicutes	Temperate-Confident	0.682396	0.722577	0.0401816	1	YES	NA
NC_021796	MuF-	NA	NA	NA	dsDNA	72534	Cellulophaga	circular	Caudovirales	Podoviridae	NA	NA	Cellulophaga phage phi38	Bacteria	Bacteroidetes	Lytic-Not-Confident	0.466193	0.508591	0.0423983	1	YES	NA
NC_021797	MuF-	NA	NA	NA	ssDNA	6453	Cellulophaga	circular	Unclassified	Microviridae	NA	NA	Cellulophaga phage phi12	Bacteria	Bacteroidetes	Lytic-Not-Confident	0.47176	0.510589	0.0388298	0	NO	NA
NC_021798	MuF-	NA	NA	NA	dsDNA	145343	Cellulophaga	circular	Caudovirales	Podoviridae	NA	NA	Cellulophaga phage phi17	Bacteria	Bacteroidetes	Lytic-Not-Confident	0.494291	0.532767	0.0384757	0	NO	NA
NC_009804	MuF-	NA	NA	NA	dsDNA	83319	Thermus	linear	Caudovirales	Siphoviridae	NA	P23likevirus	Thermus phage P74-26	Bacteria	Deinococcus-Thermus	Temperate-Confident	0.526794	0.554945	0.0281508	1	YES	NA
NC_009810	MuF+	MuF2	no	no	dsDNA	38867	Listeria	linear	Caudovirales	Siphoviridae	NA	NA	Listeria phage A500	Bacteria	Firmicutes	Temperate-Confident	0.55841	0.605295	0.0468844	1	YES	Short
NC_009812	MuF-	NA	NA	NA	dsDNA	42653	Listeria	linear	Caudovirales	Siphoviridae	NA	NA	Listeria phage B025	Bacteria	Firmicutes	Temperate-Confident	0.546056	0.596404	0.0503481	2	YES	NA
NC_009813	MuF+	MuF1	yes	unknown	dsDNA	48172	Listeria	linear	Caudovirales	Siphoviridae	NA	NA	Listeria phage B054	Bacteria	Firmicutes	Temperate-Confident	0.574422	0.624276	0.0498533	2	YES	Cter-Tox
NC_009815	MuF+	MuF2	no	no	dsDNA	38124	Listeria	linear	Caudovirales	Siphoviridae	NA	NA	Listeria phage A006	Bacteria	Firmicutes	Temperate-Confident	0.545414	0.595504	0.0500907	1	YES	Short
NC_009818	MuF+	MuF1	yes	no	dsDNA	36409	Pseudomonas	linear	Caudovirales	Siphoviridae	NA	D3112likevirus	Pseudomonas phage MP22	Bacteria	Proteobacteria	Temperate-Confident	0.570554	0.622178	0.0516243	0	NO	Cter-Unk
NC_021805	MuF-	NA	NA	NA	ssDNA	6478	Cellulophaga	circular	Unclassified	Microviridae	NA	NA	Cellulophaga phage phi12a	Bacteria	Bacteroidetes	Temperate-Not-Confident	0.477069	0.501998	0.0249295	0	NO	NA
NC_021806	MuF-	NA	NA	NA	dsDNA	100418	Cellulophaga	circular	Caudovirales	Podoviridae	NA	NA	Cellulophaga phage phi14	Bacteria	Bacteroidetes	Lytic-Not-Confident	0.486763	0.521479	0.0347152	0	NO	NA
NC_021852	MuF-	NA	NA	NA	dsDNA	29631	Lactococcus	linear	Caudovirales	Siphoviridae	NA	NA	Lactococcus phage P680	Bacteria	Firmicutes	Lytic-Not-Confident	0.483199	0.538362	0.0551625	0	NO	NA
NC_009819	MuF+	MuF1	yes	yes	dsDNA	40539	Streptococcus	linear	Caudovirales	Siphoviridae	NA	NA	Streptococcus phage P9	Bacteria	Firmicutes	Temperate-Confident	0.586061	0.627073	0.0410119	1	YES	Cter-Tox
NC_021854	MuF-	NA	NA	NA	dsDNA	28674	Lactococcus	linear	Caudovirales	Siphoviridae	NA	NA	Lactococcus phage jm3	Bacteria	Firmicutes	Lytic-Not-Confident	0.495841	0.542158	0.0463171	0	NO	NA
NC_009820	MuF+	MuF4	no	no	dsDNA	58692	Mycobacterium	linear	Caudovirales	Siphoviridae	NA	Che8likevirus	Mycobacterium phage Tweety	Bacteria	Actinobacteria	Temperate-Confident	0.551	0.682817	0.131817	1	YES	Short
NC_021856	MuF-	NA	NA	NA	dsDNA	155631	Bacillus	linear	Caudovirales	Myoviridae	NA	NA	Bacillus phage phiNIT1 DNA	Bacteria	Firmicutes	Lytic-Not-Confident	0.483957	0.524076	0.0401185	0	NO	NA
NC_009878	MuF+	MuF4	no	no	dsDNA	52250	Mycobacterium	linear	Caudovirales	Siphoviridae	NA	L5likevirus	Mycobacterium phage Bethlehem	Bacteria	Actinobacteria	Temperate-Confident	0.543817	0.576324	0.0325062	1	YES	Short
NC_021860	MuF-	NA	NA	NA	dsDNA	31090	Lactococcus	linear	Caudovirales	Siphoviridae	NA	NA	Lactococcus phage jm2	Bacteria	Firmicutes	Lytic-Not-Confident	0.481215	0.545255	0.0640397	0	NO	NA
NC_021861	MuF+	MuF1	no	no	dsDNA	30910	Lactococcus	circular	Caudovirales	Siphoviridae	NA	NA	Lactococcus phage BM13	Bacteria	Firmicutes	Temperate-Not-Confident	0.495087	0.519481	0.0243933	0	NO	Short
NC_009993	MuF-	NA	NA	NA	dsDNA	53746	Mycobacterium	linear	Caudovirales	Siphoviridae	NA	NA	Mycobacterium phage Giles	Bacteria	Actinobacteria	Temperate-Confident	0.517937	0.555744	0.0378071	1	YES	NA
NC_010116	MuF+	MuF1	yes	no	dsDNA	58663	Pseudomonas	circular	Caudovirales	Siphoviridae	NA	Yualikevirus	Pseudomonas phage YuA	Bacteria	Proteobacteria	Temperate-Confident	0.507309	0.536364	0.0290549	0	NO	Cter-Unk
NC_021864	MuF-	NA	NA	NA	dsDNA	55282	Puniceispirillum	circular	Caudovirales	Podoviridae	NA	NA	Puniceispirillum phage HMO-2011	Bacteria	Proteobacteria	Temperate-Not-Confident	0.477446	0.514086	0.0366397	1	YES	NA
NC_010147	MuF+	MuF1	no	no	dsDNA	43011	Staphylococcus	linear	Caudovirales	Siphoviridae	NA	Phietalikevirus	Staphylococcus phage phiMR11	Bacteria	Firmicutes	Temperate-Confident	0.757011	0.790709	0.0336981	1	YES	Short
NC_021866	MuF-	NA	NA	NA	ssDNA	7219	Ralstonia	circular	Unclassified	Inoviridae	NA	Inovirus	Ralstonia phage RSS20 DNA.	Bacteria	Proteobacteria	Lytic-Not-Confident	0.486845	0.532867	0.046022	0	NO	NA
NC_021868	MuF-	NA	NA	NA	dsDNA	58305	Streptococcus	circular	Caudovirales	Siphoviridae	NA	Sap6likevirus	Streptococcus phage SP-QS1	Bacteria	Firmicutes	Lytic-Not-Confident	0.463522	0.504695	0.0411732	0	NO	NA
NC_010237	MuF-	NA	NA	NA	dsDNA	63395	Enterobacteria	linear	Caudovirales	Podoviridae	NA	NA	Enterobacteria phage Min27	Bacteria	Proteobacteria	Temperate-Confident	0.614872	0.712887	0.0980155	1	YES	NA
NC_022053	MuF-	NA	NA	NA	dsDNA	70657	Mycobacterium	linear	Caudovirales	Siphoviridae	NA	NA	Myobacteriophage Papyrus	Bacteria	Actinobacteria	Temperate-Not-Confident	0.450423	0.504595	0.0541726	0	NO	NA
NC_010808	MuF+	MuF1	no	no	dsDNA	44342	Staphylococcus	linear	Caudovirales	Siphoviridae	NA	Phietalikevirus	Staphylococcus phage phiMR25	Bacteria	Firmicutes	Temperate-Confident	0.75395	0.792607	0.0386573	1	YES	Short
NC_010945	MuF+	MuF2	no	no	dsDNA	39136	Streptococcus	linear	Caudovirales	Siphoviridae	NA	NA	Streptococcus phage PH15	Bacteria	Firmicutes	Temperate-Confident	0.517937	0.57003	0.0520934	1	YES	Short
NC_011022	MuF+	MuF4	no	no	dsDNA	51621	Mycobacterium	linear	Caudovirales	Siphoviridae	NA	NA	Mycobacterium phage DD5	Bacteria	Actinobacteria	Temperate-Confident	0.501611	0.538561	0.0369509	1	YES	Short
NC_011023	MuF+	MuF4	no	no	dsDNA	52892	Mycobacterium	linear	Caudovirales	Siphoviridae	NA	L5likevirus	Mycobacterium phage Pukovnik	Bacteria	Actinobacteria	Temperate-Confident	0.518865	0.563337	0.0444713	1	YES	Short
NC_011039	MuF-	NA	NA	NA	dsDNA	70110	Mycobacterium	linear	Caudovirales	Siphoviridae	NA	Barnyardlikevirus	Mycobacterium phage Predator	Bacteria	Actinobacteria	Temperate-Confident	0.508302	0.541459	0.0331565	0	NO	NA
NC_011054	MuF+	MuF4	no	no	dsDNA	58037	Mycobacterium	linear	Caudovirales	Siphoviridae	NA	Che8likevirus	Mycobacterium phage Boomer	Bacteria	Actinobacteria	Temperate-Confident	0.570475	0.605694	0.0352196	1	YES	Short
NC_011055	MuF-	NA	NA	NA	dsDNA	76312	Mycobacterium	linear	Caudovirales	Siphoviridae	NA	Cjwunalikevirus	Mycobacterium phage Porky	Bacteria	Actinobacteria	Temperate-Confident	0.538851	0.602398	0.0635464	1	YES	NA
NC_022061	MuF+	MuF1	yes	no	dsDNA	70838	Mycobacterium	linear	Caudovirales	Siphoviridae	NA	NA	Mycobacterium phage KayaCho	Bacteria	Actinobacteria	Temperate-Not-Confident	0.463326	0.502098	0.0387719	0	NO	Cter-Unk
NC_022062	MuF+	MuF4	no	no	dsDNA	52102	Mycobacterium	linear	Caudovirales	Siphoviridae	NA	NA	Mycobacterium phage Trouble	Bacteria	Actinobacteria	Temperate-Not-Confident	0.48729	0.541858	0.0545678	1	YES	Short
NC_022063	MuF-	NA	NA	NA	dsDNA	70115	Mycobacterium	linear	Caudovirales	Siphoviridae	NA	NA	Myobacteriophage Phelemich	Bacteria	Actinobacteria	Lytic-Not-Confident	0.47481	0.511489	0.0366784	0	NO	NA
NC_011056	MuF-	NA	NA	NA	dsDNA	75811	Mycobacterium	linear	Caudovirales	Siphoviridae	NA	Cjwunalikevirus	Mycobacterium phage Kostya	Bacteria	Actinobacteria	Temperate-Confident	0.597811	0.646154	0.0483431	1	YES	NA
NC_011103	MuF-	NA	NA	NA	dsDNA	60195	Rhizobium	linear	Caudovirales	Siphoviridae	NA	NA	Rhizobium phage 16-3	Bacteria	Proteobacteria	Temperate-Confident	0.503576	0.559341	0.0557643	0	NO	NA
NC_011104	MuF-	NA	NA	NA	dsDNA	39989	Lactobacillus	linear	Caudovirales	Siphoviridae	NA	NA	Lactobacillus phage Lrm1	Bacteria	Firmicutes	Temperate-Confident	0.600343	0.640559	0.0402167	1	YES	NA
NC_011216	MuF+	MuF1	yes	no	dsDNA	37635	Burkholderia	linear	Caudovirales	Myoviridae	NA	NA	Burkholderia phage KS10	Bacteria	Proteobacteria	Temperate-Confident	0.503843	0.541658	0.0378151	0	NO	Cter-Unk
NC_011267	MuF+	MuF4	no	no	dsDNA	49487	Mycobacterium	linear	Caudovirales	Siphoviridae	NA	L5likevirus	Mycobacterium phage Solon	Bacteria	Actinobacteria	Temperate-Confident	0.51071	0.574925	0.0642151	1	YES	Short
NC_011287	MuF+	MuF4	no	no	dsDNA	58554	Mycobacterium	linear	Caudovirales	Siphoviridae	NA	Che8likevirus	Mycobacterium phage Pacc40	Bacteria	Actinobacteria	Temperate-Confident	0.505831	0.552248	0.0464169	1	YES	Short
NC_011288	MuF+	MuF4	no	no	dsDNA	58471	Mycobacterium	linear	Caudovirales	Siphoviridae	NA	Che8likevirus	Mycobacterium phage Fruitloop	Bacteria	Actinobacteria	Temperate-Confident	0.578148	0.616883	0.0387348	1	YES	Short
NC_011289	MuF+	MuF4	no	no	dsDNA	58578	Mycobacterium	linear	Caudovirales	Siphoviridae	NA	Che8likevirus	Mycobacterium phage Ramsey	Bacteria	Actinobacteria	Temperate-Confident	0.578327	0.601898	0.0235714	1	YES	Short
NC_022086	MuF+	MuF4	no	no	dsDNA	50690	Mycobacterium	linear	Caudovirales	Siphoviridae	NA	NA	Mycobacterium phage LittleCherry	Bacteria	Actinobacteria	Lytic-Not-Confident	0.498673	0.544955	0.0462817	1	YES	Short
NC_022087	MuF+	MuF4	no	no	dsDNA	53253	Mycobacterium	circular	Caudovirales	Siphoviridae	NA	NA	Mycobacterium phage AnnaL29	Bacteria	Actinobacteria	Temperate-Not-Confident	0.493726	0.527073	0.0333473	0	NO	Short
NC_022088	MuF-	NA	NA	NA	dsDNA	163019	Bacillus	linear	Caudovirales	Myoviridae	NA	NA	Bacillus phage Troll	Bacteria	Firmicutes	Lytic-Not-Confident	0.473636	0.514186	0.0405497	0	NO	NA
NC_022090	MuF-	NA	NA	NA	dsDNA	134643	Staphylococcus	linear	Caudovirales	Myoviridae	Spounavirinae	Twortlikevirus	Staphylococcus phage vB_SauM_Remus	Bacteria	Firmicutes	Lytic-Not-Confident	0.470458	0.508891	0.0384329	0	NO	NA
NC_011291	MuF-	NA	NA	NA	dsDNA	47057	Mycobacterium	linear	Caudovirales	Siphoviridae	NA	Che9clikevirus	Mycobacterium phage Brujita	Bacteria	Actinobacteria	Temperate-Confident	0.532072	0.558841	0.0267696	1	YES	NA
NC_011357	MuF-	NA	NA	NA	dsDNA	62147	Escherichia	linear	Caudovirales	Siphoviridae	NA	Lambdalikevirus	Stx2-converting phage 1717	Bacteria	Proteobacteria	Temperate-Confident	0.621578	0.73996	0.118382	1	YES	NA
NC_011551	MuF-	NA	NA	NA	dsDNA	39867	Candidatus	circular	Caudovirales	Podoviridae	NA	NA	Bacteriophage APSE-2	Bacteria	Proteobacteria	Temperate-Confident	0.501599	0.528272	0.0266725	1	YES	NA
NC_022323	MuF-	NA	NA	NA	dsDNA	136910	Escherichia	linear	Caudovirales	Myoviridae	NA	NA	Escherichia phage 2 JES-2013	Bacteria	Proteobacteria	Lytic-Not-Confident	0.475087	0.504296	0.0292085	0	NO	NA
NC_011589	MuF-	NA	NA	NA	dsDNA	40287	Stenotrophomonas	linear	Caudovirales	Siphoviridae	NA	NA	Stenotrophomonas phage S1	Bacteria	Proteobacteria	Temperate-Confident	0.508509	0.545055	0.0365458	1	YES	NA
NC_022325	MuF-	NA	NA	NA	dsDNA	69815	Mycobacterium	linear	Caudovirales	Siphoviridae	NA	NA	Mycobacterium phage Dylan	Bacteria	Actinobacteria	Lytic-Not-Confident	0.485961	0.568132	0.0821709	0	NO	NA
NC_022328	MuF-	NA	NA	NA	dsDNA	70236	Mycobacterium	circular	Caudovirales	Siphoviridae	NA	NA	Mycobacterium phage Adawi	Bacteria	Actinobacteria	Temperate-Not-Confident	0.473529	0.515984	0.0424553	0	NO	NA
NC_022329	MuF+	MuF4	no	no	dsDNA	53636	Mycobacterium	circular	Caudovirales	Siphoviridae	NA	NA	Mycobacterium phage PhrostyMug	Bacteria	Actinobacteria	Temperate-Not-Confident	0.475181	0.511289	0.0361081	1	YES	Short
NC_011611	MuF+	MuF1	yes	no	dsDNA	36885	Pseudomonas	linear	Caudovirales	Siphoviridae	NA	D3112likevirus	Pseudomonas phage MP38	Bacteria	Proteobacteria	Temperate-Confident	0.553789	0.655644	0.101856	0	NO	Cter-Unk
NC_022331	MuF-	NA	NA	NA	dsDNA	69309	Mycobacterium	circular	Caudovirales	Siphoviridae	NA	NA	Mycobacterium phage Bane1	Bacteria	Actinobacteria	Lytic-Not-Confident	0.45219	0.503197	0.0510068	0	NO	NA
NC_022334	MuF+	MuF4	no	no	dsDNA	29266	Propionibacterium	linear	Caudovirales	Siphoviridae	NA	NA	Propionibacterium phage PHL112N00	Bacteria	Actinobacteria	Temperate-Not-Confident	0.45074	0.502797	0.0520569	0	NO	Short
NC_022335	MuF+	MuF4	no	no	dsDNA	29377	Propionibacterium	linear	Caudovirales	Siphoviridae	NA	NA	Propionibacterium phage PHL067M10	Bacteria	Actinobacteria	Lytic-Not-Confident	0.483911	0.535165	0.051254	0	NO	Short
NC_022336	MuF+	MuF4	no	no	dsDNA	29511	Propionibacterium	linear	Caudovirales	Siphoviridae	NA	NA	Propionibacterium phage PHL010M04	Bacteria	Actinobacteria	Lytic-Not-Confident	0.494382	0.532867	0.0384848	0	NO	Short
NC_011612	MuF-	NA	NA	NA	dsDNA	45344	Staphylococcus	linear	Caudovirales	Siphoviridae	NA	3alikevirus	Staphylococcus phage phiSauS-IPLA35	Bacteria	Firmicutes	Temperate-Confident	0.610913	0.651648	0.0407352	1	YES	NA
NC_011613	MuF+	MuF1	yes	no	dsDNA	36632	Pseudomonas	linear	Caudovirales	Siphoviridae	NA	D3112likevirus	Pseudomonas phage MP29	Bacteria	Proteobacteria	Temperate-Confident	0.606454	0.704196	0.0977416	0	NO	Cter-Unk
NC_011614	MuF+	MuF1	no	no	dsDNA	42526	Staphylococcus	linear	Caudovirales	Siphoviridae	NA	Phietalikevirus	Staphylococcus phage phiSauS-IPLA88	Bacteria	Firmicutes	Temperate-Confident	0.753165	0.777622	0.0244577	1	YES	Short
NC_022341	MuF+	MuF4	no	no	dsDNA	29200	Propionibacterium	linear	Caudovirales	Siphoviridae	NA	NA	Propionibacterium phage PHL113M01	Bacteria	Actinobacteria	Lytic-Not-Confident	0.48003	0.504995	0.024965	0	NO	Short
NC_011645	MuF+	MuF1	no	no	dsDNA	37456	Bacillus	linear	Caudovirales	Siphoviridae	NA	NA	Bacillus phage TP21-L	Bacteria	Firmicutes	Temperate-Confident	0.513015	0.551149	0.0381341	1	YES	Short
NC_022343	MuF-	NA	NA	NA	dsDNA	159991	Klebsiella	circular	Caudovirales	Myoviridae	NA	NA	Klebsiella phage 0507-KN2-1 DNA	Bacteria	Proteobacteria	Lytic-Not-Confident	0.456005	0.505195	0.0491896	0	NO	NA
NC_011801	MuF-	NA	NA	NA	dsDNA	38934	Lactobacillus	linear	Caudovirales	Siphoviridae	NA	NA	Lactobacillus phage Lv-1	Bacteria	Firmicutes	Temperate-Confident	0.575766	0.62987	0.0541046	1	YES	NA
NC_011802	MuF-	NA	NA	NA	dsDNA	41941	Salmonella	linear	Caudovirales	Podoviridae	NA	P22likevirus	Salmonella enterica bacteriophage SE1	Bacteria	Proteobacteria	Temperate-Confident	0.643488	0.706394	0.0629052	1	YES	NA
NC_011976	MuF-	NA	NA	NA	dsDNA	43016	Salmonella	linear	Caudovirales	Podoviridae	NA	P22likevirus	Salmonella phage epsilon34	Bacteria	Proteobacteria	Temperate-Confident	0.657236	0.755844	0.0986077	1	YES	NA
NC_012663	MuF-	NA	NA	NA	dsDNA	60074	Lactococcus	circular	Caudovirales	Siphoviridae	NA	NA	Lactococcus phage P087	Bacteria	Firmicutes	Temperate-Confident	0.505911	0.548452	0.0425407	0	NO	NA
NC_012753	MuF+	MuF2	no	no	dsDNA	37184	Streptococcus	linear	Caudovirales	Siphoviridae	NA	NA	Streptococcus phage 5093	Bacteria	Firmicutes	Temperate-Confident	0.550025	0.602298	0.0522725	1	YES	Short
NC_022751	MuF-	NA	NA	NA	dsDNA	42480	Cyanobacteria	linear	Caudovirales	Podoviridae	NA	NA	Cyanophage PP	Bacteria	Cyanobacteria	Lytic-Not-Confident	0.490305	0.52997	0.0396655	0	NO	NA
NC_022752	MuF+	MuF1	yes	no	dsDNA	42665	Salmonella	linear	Caudovirales	Siphoviridae	NA	NA	Salmonella phage SETP13	Bacteria	Proteobacteria	Temperate-Not-Confident	0.494339	0.528472	0.0341321	0	NO	Cter-Unk
NC_013055	MuF-	NA	NA	NA	dsDNA	39896	Burkholderia	linear	Caudovirales	Siphoviridae	NA	Lambdalikevirus	Burkholderia phage KS9	Bacteria	Proteobacteria	Temperate-Confident	0.571744	0.70959	0.137846	1	YES	NA
NC_022754	MuF+	MuF1	yes	no	dsDNA	42749	Salmonella	linear	Caudovirales	Siphoviridae	NA	NA	Salmonella phage SETP7	Bacteria	Proteobacteria	Temperate-Not-Confident	0.47296	0.507493	0.0345326	0	NO	Cter-Unk
NC_013059	MuF-	NA	NA	NA	dsDNA	40975	Salmonella	linear	Caudovirales	Podoviridae	NA	P22likevirus	Salmonella phage c341	Bacteria	Proteobacteria	Temperate-Confident	0.643195	0.757742	0.114548	1	YES	NA
NC_013195	MuF-	NA	NA	NA	dsDNA	40761	Staphylococcus	linear	Caudovirales	Siphoviridae	NA	NA	Staphylococcus phage P954	Bacteria	Firmicutes	Temperate-Confident	0.618189	0.674725	0.056536	1	YES	NA
NC_013597	MuF+	MuF1	yes	yes	dsDNA	43970	Aggregatibacter	linear	Caudovirales	Myoviridae	NA	NA	Aggregatibacter phage S1249	Bacteria	Proteobacteria	Temperate-Confident	0.52785	0.575524	0.0476748	1	YES	Cter-Tox
NC_013599	MuF-	NA	NA	NA	dsDNA	36674	Xylella	circular	Caudovirales	Podoviridae	NA	NA	Xylella phage Xfas53	Bacteria	Proteobacteria	Temperate-Confident	0.534081	0.57003	0.0359492	1	YES	NA
NC_013644	MuF+	MuF1	yes	yes	dsDNA	37856	Enterococcus	linear	Caudovirales	Siphoviridae	NA	NA	Enterococcus phage phiFL4A	Bacteria	Firmicutes	Temperate-Confident	0.514758	0.555345	0.0405863	1	YES	Cter-Tox
NC_022763	MuF-	NA	NA	NA	dsDNA	164297	Bacillus	linear	Caudovirales	Myoviridae	NA	NA	Bacillus phage Spock	Bacteria	Firmicutes	Lytic-Not-Confident	0.477506	0.531469	0.0539625	0	NO	NA
NC_022764	MuF-	NA	NA	NA	dsDNA	39874	Bacillus	linear	Caudovirales	Podoviridae	NA	NA	Bacillus phage Page	Bacteria	Firmicutes	Temperate-Not-Confident	0.472291	0.514286	0.0419945	0	NO	NA
NC_022765	MuF+	MuF1	no	no	dsDNA	49836	Bacillus	linear	Caudovirales	Siphoviridae	NA	Andromedalikevirus	Bacillus phage Riggi	Bacteria	Firmicutes	Temperate-Not-Confident	0.471354	0.537263	0.0659085	0	NO	Short
NC_022766	MuF+	MuF1	no	no	dsDNA	49246	Bacillus	linear	Caudovirales	Siphoviridae	NA	Andromedalikevirus	Bacillus phage Glittering	Bacteria	Firmicutes	Lytic-Not-Confident	0.484558	0.524775	0.0402174	0	NO	Short
NC_022767	MuF-	NA	NA	NA	dsDNA	81656	Bacillus	linear	Caudovirales	Siphoviridae	NA	NA	Bacillus phage Staley	Bacteria	Firmicutes	Lytic-Not-Confident	0.482834	0.515584	0.0327509	1	YES	NA
NC_022768	MuF-	NA	NA	NA	dsDNA	154701	Salmonella	linear	Caudovirales	Myoviridae	NA	NA	Salmonella phage Maynard	Bacteria	Proteobacteria	Lytic-Not-Confident	0.499493	0.550849	0.0513559	0	NO	NA
NC_022769	MuF-	NA	NA	NA	dsDNA	165238	Bacillus	linear	Caudovirales	Myoviridae	NA	NA	Bacillus phage BigBertha	Bacteria	Firmicutes	Lytic-Not-Confident	0.477159	0.504196	0.0270369	0	NO	NA
NC_022770	MuF-	NA	NA	NA	dsDNA	39844	Bacillus	linear	Caudovirales	Podoviridae	NA	NA	Bacillus phage Pony	Bacteria	Firmicutes	Temperate-Not-Confident	0.461799	0.514286	0.052487	0	NO	NA
NC_022771	MuF-	NA	NA	NA	dsDNA	156648	Bacillus	linear	Caudovirales	Myoviridae	NA	NA	Bacillus phage Grass	Bacteria	Firmicutes	Lytic-Not-Confident	0.497069	0.526873	0.0298038	0	NO	NA
NC_022772	MuF-	NA	NA	NA	dsDNA	156338	Salmonella	linear	Caudovirales	Myoviridae	NA	NA	Salmonella phage Marshall	Bacteria	Proteobacteria	Lytic-Not-Confident	0.49004	0.520879	0.0308388	0	NO	NA
NC_022773	MuF+	MuF1	no	no	dsDNA	50354	Bacillus	linear	Caudovirales	Siphoviridae	NA	Andromedalikevirus	Bacillus phage Blastoid	Bacteria	Firmicutes	Lytic-Not-Confident	0.492114	0.559241	0.0671271	0	NO	Short
NC_022774	MuF-	NA	NA	NA	dsDNA	80382	Bacillus	linear	Caudovirales	Siphoviridae	NA	NA	Bacillus phage Slash	Bacteria	Firmicutes	Lytic-Not-Confident	0.488478	0.521079	0.0326007	1	YES	NA
NC_013645	MuF-	NA	NA	NA	dsDNA	34882	Streptococcus	linear	Caudovirales	Siphoviridae	NA	Sfi21dtunalikevirus	Streptococcus phage Abc2	Bacteria	Firmicutes	Temperate-Confident	0.521462	0.571728	0.0502666	0	NO	NA
NC_022776	MuF+	MuF1	no	no	dsDNA	41757	Streptococcus	linear	Caudovirales	Siphoviridae	NA	NA	Streptococcus phage TP-778L	Bacteria	Firmicutes	Temperate-Not-Confident	0.459875	0.507692	0.0478173	0	NO	Short
NC_013696	MuF+	MuF1	no	no	dsDNA	42822	Enterococcus	linear	Caudovirales	Siphoviridae	NA	NA	Enterococcus phage phiEf11	Bacteria	Firmicutes	Temperate-Confident	0.585719	0.611389	0.0256691	1	YES	Short
NC_022915	MuF-	NA	NA	NA	dsDNA	40471	Ralstonia	linear	Caudovirales	Podoviridae	NA	NA	Ralstonia phage RSK1 DNA	Bacteria	Proteobacteria	Temperate-Not-Confident	0.463758	0.5003	0.0365415	0	NO	NA
NC_013936	MuF+	MuF4	no	no	dsDNA	52141	Mycobacterium	linear	Caudovirales	Siphoviridae	NA	Che8likevirus	Mycobacterium phage Ardmore	Bacteria	Actinobacteria	Temperate-Confident	0.511676	0.548052	0.0363755	1	YES	Short
NC_022917	MuF-	NA	NA	NA	dsDNA	44578	Ralstonia	linear	Caudovirales	Podoviridae	Autographivirinae	Phikmvlikevirus	Ralstonia phage RSB3 DNA	Bacteria	Proteobacteria	Lytic-Not-Confident	0.496059	0.537163	0.0411038	0	NO	NA
NC_022918	MuF-	NA	NA	NA	dsDNA	132123	Staphylococcus	circular	Caudovirales	Myoviridae	Spounavirinae	Twortlikevirus	Staphylococcus phage S25-4 DNA	Bacteria	Firmicutes	Lytic-Not-Confident	0.463156	0.541858	0.0787026	0	NO	NA
NC_014458	MuF+	MuF4	yes	no	dsDNA	59598	Mycobacterium	linear	Caudovirales	Siphoviridae	NA	Tm4likevirus	Mycobacterium phage Angelica	Bacteria	Actinobacteria	Temperate-Confident	0.53811	0.584216	0.0461053	1	YES	Cter-Unk
NC_022965	MuF+	MuF4	no	no	dsDNA	52873	Mycobacterium	linear	Caudovirales	Siphoviridae	NA	NA	Mycobacterium phage CloudWang3	Bacteria	Actinobacteria	Lytic-Not-Confident	0.44917	0.500999	0.0518289	0	NO	Short
NC_022966	MuF-	NA	NA	NA	dsDNA	88135	Pseudomonas	linear	Caudovirales	Myoviridae	NA	NA	Pseudomonas phage PAK_P5	Bacteria	Proteobacteria	Temperate-Not-Confident	0.445152	0.502797	0.0576448	0	NO	NA
NC_022967	MuF-	NA	NA	NA	dsDNA	92495	Pseudomonas	linear	Caudovirales	Myoviridae	NA	NA	Pseudomonas phage PAK_P2	Bacteria	Proteobacteria	Lytic-Not-Confident	0.468388	0.517283	0.0488951	0	NO	NA
NC_022968	MuF-	NA	NA	NA	dsDNA	148567	Enterobacteria	linear	Caudovirales	Myoviridae	NA	NA	Enterobacteria phage 4MG	Bacteria	Proteobacteria	Temperate-Not-Confident	0.452807	0.502098	0.0492913	0	NO	NA
NC_014460	MuF+	MuF1	no	no	dsDNA	41207	Staphylococcus	linear	Caudovirales	Siphoviridae	NA	Phietalikevirus	Staphylococcus phage SAP-26	Bacteria	Firmicutes	Temperate-Confident	0.747592	0.786813	0.0392212	1	YES	Short
NC_014461	MuF+	MuF4	no	no	dsDNA	73453	Mycobacterium	linear	Caudovirales	Siphoviridae	NA	Bronlikevirus	Mycobacterium phage LeBron	Bacteria	Actinobacteria	Temperate-Confident	0.502765	0.561938	0.0591734	1	YES	Short
NC_014900	MuF-	NA	NA	NA	dsDNA	40986	Salmonella	linear	Caudovirales	Podoviridae	NA	P22likevirus	Salmonella phage ST160	Bacteria	Proteobacteria	Temperate-Confident	0.667912	0.735864	0.067952	1	YES	NA
NC_014901	MuF+	MuF4	no	no	dsDNA	59230	Mycobacterium	linear	Caudovirales	Siphoviridae	NA	Che8likevirus	Mycobacterium phage Wee	Bacteria	Actinobacteria	Temperate-Confident	0.609892	0.651848	0.0419561	1	YES	Short
NC_022973	MuF+	MuF4	no	no	dsDNA	50755	Mycobacterium	linear	Caudovirales	Siphoviridae	NA	NA	Mycobacterium phage Conspiracy	Bacteria	Actinobacteria	Temperate-Not-Confident	0.45732	0.509291	0.0519711	1	YES	Short
NC_022974	MuF-	NA	NA	NA	dsDNA	88255	Pseudomonas	linear	Caudovirales	Myoviridae	NA	NA	Pseudomonas phage CHA_P1	Bacteria	Proteobacteria	Lytic-Not-Confident	0.452434	0.504196	0.0517621	0	NO	NA
NC_022975	MuF+	MuF4	no	no	dsDNA	52390	Mycobacterium	linear	Caudovirales	Siphoviridae	NA	NA	Mycobacterium phage HanShotFirst	Bacteria	Actinobacteria	Temperate-Not-Confident	0.490778	0.529271	0.0384923	1	YES	Short
NC_015157	MuF-	NA	NA	NA	dsDNA	125956	Vibrio	linear	Caudovirales	Myoviridae	NA	NA	Vibrio phage ICP1	Bacteria	Proteobacteria	Temperate-Confident	0.516998	0.555544	0.038546	0	NO	NA
NC_022977	MuF+	MuF4	no	no	dsDNA	52344	Mycobacterium	linear	Caudovirales	Siphoviridae	NA	NA	Mycobacterium phage Artemis2UCLA	Bacteria	Actinobacteria	Temperate-Not-Confident	0.496685	0.532667	0.0359819	0	NO	Short
NC_015252	MuF+	MuF1	no	no	dsDNA	36953	Brochothrix	linear	Caudovirales	Siphoviridae	NA	NA	Brochothrix phage NF5	Bacteria	Firmicutes	Temperate-Confident	0.559176	0.605295	0.0461189	1	YES	Short
NC_015254	MuF+	MuF1	no	no	dsDNA	41518	Brochothrix	linear	Caudovirales	Siphoviridae	NA	NA	Brochothrix phage BL3	Bacteria	Firmicutes	Temperate-Confident	0.525351	0.555345	0.0299939	1	YES	Short
NC_015262	MuF-	NA	NA	NA	dsDNA	37664	Clostridium	linear	Caudovirales	Siphoviridae	NA	NA	Clostridium phage phiCD6356	Bacteria	Firmicutes	Temperate-Confident	0.571739	0.599001	0.0272621	1	YES	NA
NC_015273	MuF-	NA	NA	NA	dsDNA	32317	Burkholderia	circular	Caudovirales	Myoviridae	Peduovirinae	P2likevirus	Burkholderia phage KS14	Bacteria	Proteobacteria	Temperate-Confident	0.511113	0.547752	0.0366393	0	NO	NA
NC_022983	MuF+	MuF1	yes	no	dsDNA	68196	Mycobacterium	linear	Caudovirales	Siphoviridae	NA	NA	Mycobacterium phage Bernardo	Bacteria	Actinobacteria	Temperate-Not-Confident	0.459981	0.505395	0.0454138	0	NO	Cter-Unk
NC_022984	MuF+	MuF4	no	no	dsDNA	51319	Mycobacterium	linear	Caudovirales	Siphoviridae	NA	NA	Mycobacterium phage Jovo	Bacteria	Actinobacteria	Lytic-Not-Confident	0.471321	0.511788	0.0404676	1	YES	Short
NC_022985	MuF+	MuF4	no	no	dsDNA	52122	Mycobacterium	linear	Caudovirales	Siphoviridae	NA	NA	Mycobacterium phage Zaka	Bacteria	Actinobacteria	Lytic-Not-Confident	0.460365	0.511489	0.051124	0	NO	Short
NC_022986	MuF-	NA	NA	NA	dsDNA	93147	Pseudomonas	linear	Caudovirales	Myoviridae	NA	NA	Pseudomonas phage PAK_P4	Bacteria	Proteobacteria	Temperate-Not-Confident	0.475995	0.514386	0.0383903	0	NO	NA
NC_022987	MuF-	NA	NA	NA	dsDNA	43940	Xylella	linear	Caudovirales	Podoviridae	Autographivirinae	Phikmvlikevirus	Xylella phage Prado	Bacteria	Proteobacteria	Lytic-Not-Confident	0.476136	0.517882	0.0417466	0	NO	NA
NC_015295	MuF+	MuF1	no	no	dsDNA	47279	Erwinia	linear	Caudovirales	Myoviridae	NA	NA	Erwinia phage phiEt88	Bacteria	Proteobacteria	Temperate-Confident	0.545038	0.593706	0.0486683	1	YES	Short
NC_022989	MuF-	NA	NA	NA	dsDNA	31080	Lactobacillus	circular	Caudovirales	Siphoviridae	NA	C5likevirus	Lactobacillus phage LL-Ku	Bacteria	Firmicutes	Temperate-Not-Confident	0.498743	0.53976	0.0410173	0	NO	NA
NC_015584	MuF+	MuF4	no	no	dsDNA	75960	Mycobacterium	linear	Caudovirales	Siphoviridae	NA	Bronlikevirus	Mycobacterium phage Faith1	Bacteria	Actinobacteria	Temperate-Confident	0.525809	0.571229	0.0454196	1	YES	Short
NC_016160	MuF-	NA	NA	NA	dsDNA	36661	Escherichia	linear	Caudovirales	Siphoviridae	NA	Lambdalikevirus	Escherichia phage HK75	Bacteria	Proteobacteria	Temperate-Confident	0.681477	0.72028	0.0388028	1	YES	NA
NC_016564	MuF-	NA	NA	NA	dsDNA	95299	Planktothrix	linear	Caudovirales	Podoviridae	NA	NA	Planktothrix phage PaV-LD	Bacteria	Cyanobacteria	Temperate-Confident	0.580433	0.611588	0.0311557	1	YES	NA
NC_016568	MuF-	NA	NA	NA	dsDNA	24645	Helicobacter	linear	Caudovirales	Siphoviridae	NA	NA	Helicobacter phage phiHP33	Bacteria	Proteobacteria	Temperate-Confident	0.532731	0.562338	0.0296069	1	YES	NA
NC_016569	MuF-	NA	NA	NA	dsDNA	46140	Nocardia	linear	Caudovirales	Siphoviridae	NA	NA	Nocardia phage NBR1	Bacteria	Actinobacteria	Temperate-Confident	0.534681	0.564935	0.0302545	0	NO	NA
NC_016652	MuF-	NA	NA	NA	unclassified	49330	Rhodococcus	linear	Caudovirales	Siphoviridae	NA	NA	Rhodococcus phage REQ2	Bacteria	Actinobacteria	Temperate-Confident	0.503335	0.527273	0.0239381	1	YES	NA
NC_016655	MuF-	NA	NA	NA	dsDNA	51342	Rhodococcus	linear	Caudovirales	Siphoviridae	NA	NA	Rhodococcus phage REQ1	Bacteria	Actinobacteria	Temperate-Confident	0.5074	0.538062	0.0306621	1	YES	NA
NC_023501	MuF-	NA	NA	NA	dsDNA	159590	Bacillus	linear	Caudovirales	Myoviridae	NA	NA	Bacillus phage BPS10C	Bacteria	Firmicutes	Lytic-Not-Confident	0.496022	0.531069	0.0350464	0	NO	NA
NC_016659	MuF-	NA	NA	NA	dsDNA	47536	Cyanobacteria	circular	Caudovirales	Podoviridae	Autographivirinae	NA	Cyanophage NATL2A-133	Bacteria	Cyanobacteria	Temperate-Confident	0.516883	0.53996	0.0230769	0	NO	NA
NC_016761	MuF-	NA	NA	NA	dsDNA	38684	Salmonella	circular	Caudovirales	Podoviridae	NA	NA	Salmonella phage SPN1S	Bacteria	Proteobacteria	Temperate-Confident	0.516837	0.563137	0.0463003	1	YES	NA
NC_023549	MuF-	NA	NA	NA	dsDNA	56789	Clavibacter	linear	Caudovirales	Siphoviridae	NA	NA	Clavibacter phage CN1A	Bacteria	Actinobacteria	Temperate-Not-Confident	0.481682	0.513886	0.0322037	0	NO	NA
NC_016762	MuF+	MuF1	no	no	dsDNA	49135	Pseudomonas	circular	Caudovirales	Siphoviridae	NA	NA	Pseudomonas phage phi297	Bacteria	Proteobacteria	Temperate-Confident	0.552428	0.598002	0.0455741	1	YES	Short
NC_016763	MuF+	MuF1	yes	no	dsDNA	43221	Salmonella	circular	Caudovirales	Siphoviridae	NA	Jerseylikevirus	Salmonella phage SE2	Bacteria	Proteobacteria	Temperate-Confident	0.514703	0.551548	0.0368457	0	NO	Cter-Unk
NC_016765	MuF-	NA	NA	NA	dsDNA	54024	Pseudomonas	linear	Caudovirales	Siphoviridae	NA	D3likevirus	Pseudomonas phage vB_PaeS_PMG1	Bacteria	Proteobacteria	Temperate-Confident	0.588677	0.631868	0.0431907	1	YES	NA
NC_023553	MuF+	MuF4	no	no	dsDNA	53159	Mycobacterium	linear	Caudovirales	Siphoviridae	NA	NA	Mycobacterium phage Echild	Bacteria	Actinobacteria	Lytic-Not-Confident	0.4812	0.507393	0.0261928	0	NO	Short
NC_017968	MuF+	MuF1	no	no	dsDNA	43786	Staphylococcus	linear	Caudovirales	Siphoviridae	NA	NA	Staphylococcus phage TEM123	Bacteria	Firmicutes	Temperate-Confident	0.58737	0.619181	0.0318109	1	YES	Short
NC_023555	MuF-	NA	NA	NA	dsDNA	43017	Edwardsiella	linear	Caudovirales	Myoviridae	NA	NA	Edwardsiella phage eiAU-183	Bacteria	Proteobacteria	Temperate-Not-Confident	0.465379	0.504196	0.0388172	0	NO	NA
NC_023556	MuF-	NA	NA	NA	dsDNA	72329	Achromobacter	linear	Caudovirales	Podoviridae	NA	N4likevirus	Achromobacter phage JWAlpha	Bacteria	Proteobacteria	Temperate-Not-Confident	0.493627	0.52967	0.0360435	0	NO	NA
NC_023557	MuF-	NA	NA	NA	dsDNA	271084	Erwinia	linear	Caudovirales	Myoviridae	NA	NA	Erwinia phage Ea35-70	Bacteria	Proteobacteria	Lytic-Not-Confident	0.457338	0.502198	0.0448601	0	NO	NA
NC_017973	MuF+	MuF4	no	no	dsDNA	52474	Mycobacterium	linear	Caudovirales	Siphoviridae	NA	L5likevirus	Mycobacterium phage SWU1	Bacteria	Actinobacteria	Temperate-Confident	0.559358	0.621179	0.0618212	1	YES	Short
NC_017984	MuF+	MuF1	no	no	dsDNA	46387	Acinetobacter	circular	Caudovirales	Myoviridae	NA	NA	Acinetobacter bacteriophage AP22	Bacteria	Proteobacteria	Temperate-Confident	0.544794	0.57952	0.0347262	0	NO	Short
NC_017985	MuF-	NA	NA	NA	dsDNA	40128	Salmonella	linear	Caudovirales	Podoviridae	NA	NA	Salmonella phage SPN9CC	Bacteria	Proteobacteria	Temperate-Confident	0.571304	0.638462	0.0671579	1	YES	NA
NC_023563	MuF+	MuF1	yes	no	dsDNA	68262	Mycobacterium	linear	Caudovirales	Siphoviridae	NA	NA	Mycobacterium phage Suffolk	Bacteria	Actinobacteria	Temperate-Not-Confident	0.481433	0.521479	0.040046	0	NO	Cter-Unk
NC_023564	MuF+	MuF4	no	no	dsDNA	52974	Mycobacterium	linear	Caudovirales	Siphoviridae	NA	NA	Mycobacterium phage EagleEye	Bacteria	Actinobacteria	Lytic-Not-Confident	0.481544	0.531768	0.0502247	0	NO	Short
NC_023565	MuF+	MuF4	no	no	dsDNA	51250	Mycobacterium	linear	Caudovirales	Siphoviridae	NA	NA	Mycobacterium phage Nyxis	Bacteria	Actinobacteria	Temperate-Not-Confident	0.494697	0.53047	0.0357724	1	YES	Short
NC_023566	MuF+	MuF1	no	no	dsDNA	56024	Rhizobium	linear	Caudovirales	Siphoviridae	NA	NA	Rhizobium phage vB_RglS_P106B	Bacteria	Proteobacteria	Lytic-Not-Confident	0.468461	0.506294	0.0378327	0	NO	Short
NC_023567	MuF-	NA	NA	NA	dsDNA	43766	Klebsiella	linear	Caudovirales	Podoviridae	NA	NA	Klebsiella phage F19	Bacteria	Proteobacteria	Temperate-Not-Confident	0.452326	0.500599	0.0482735	0	NO	NA
NC_018085	MuF-	NA	NA	NA	dsDNA	41992	Bacillus	linear	Caudovirales	Siphoviridae	NA	NA	Bacillus phage BtCS33	Bacteria	Firmicutes	Temperate-Confident	0.557165	0.589311	0.032146	3	YES	NA
NC_023569	MuF-	NA	NA	NA	dsDNA	77837	Vibrio	linear	Caudovirales	Siphoviridae	NA	NA	Vibrio phage SHOU24	Bacteria	Proteobacteria	Temperate-Not-Confident	0.48605	0.526873	0.0408226	0	NO	NA
NC_023570	MuF-	NA	NA	NA	dsDNA	40739	Acinetobacter	linear	Caudovirales	Podoviridae	Autographivirinae	Phikmvlikevirus	Acinetobacter phage Petty	Bacteria	Proteobacteria	Lytic-Not-Confident	0.493082	0.552348	0.0592656	0	NO	NA
NC_023572	MuF-	NA	NA	NA	dsDNA	42240	Mycobacterium	linear	Caudovirales	Siphoviridae	NA	NA	Mycobacterium phage MichelleMyBell	Bacteria	Actinobacteria	Temperate-Not-Confident	0.490986	0.536264	0.0452778	1	YES	NA
NC_018264	MuF-	NA	NA	NA	dsDNA	41938	Thermoanaerobacterium	circular	Caudovirales	Siphoviridae	NA	NA	Thermoanaerobacterium phage THSA-485A	Bacteria	Firmicutes	Temperate-Confident	0.513213	0.53966	0.026447	1	YES	NA
NC_023574	MuF-	NA	NA	NA	dsDNA	128546	Lactococcus	linear	Caudovirales	Siphoviridae	NA	NA	Lactococcus phage phiL47	Bacteria	Firmicutes	Temperate-Not-Confident	0.483962	0.514386	0.0304234	2	YES	NA
NC_018274	MuF+	MuF1	yes	no	dsDNA	36847	Pseudomonas	linear	Caudovirales	Siphoviridae	NA	Lambdalikevirus	Pseudomonas phage MP42	Bacteria	Proteobacteria	Temperate-Confident	0.603808	0.659441	0.0556329	0	NO	Cter-Unk
NC_018275	MuF-	NA	NA	NA	dsDNA	39783	Salmonella	linear	Caudovirales	Podoviridae	NA	P22likevirus	Salmonella phage vB_SemP_Emek	Bacteria	Proteobacteria	Temperate-Confident	0.611718	0.639161	0.027443	1	YES	NA
NC_018277	MuF+	MuF1	no	no	dsDNA	42784	Staphylococcus	linear	Caudovirales	Siphoviridae	NA	NA	Staphylococcus phage SpaA1	Bacteria	Firmicutes	Temperate-Confident	0.575954	0.61009	0.0341355	2	YES	Short
NC_023579	MuF-	NA	NA	NA	dsDNA	75568	Erwinia	linear	Caudovirales	Podoviridae	NA	N4likevirus	Erwinia phage Ea9-2	Bacteria	Proteobacteria	Temperate-Not-Confident	0.480517	0.51029	0.0297725	0	NO	NA
NC_018279	MuF+	MuF1	no	no	dsDNA	49116	Salmonella	linear	Caudovirales	Siphoviridae	NA	NA	Salmonella phage vB_SosS_Oslo	Bacteria	Proteobacteria	Temperate-Confident	0.562189	0.599001	0.0368118	1	YES	Short
NC_023581	MuF-	NA	NA	NA	dsDNA	77792	Acinetobacter	linear	Caudovirales	Podoviridae	NA	N4likevirus	Acinetobacter phage Presley	Bacteria	Proteobacteria	Temperate-Not-Confident	0.478478	0.51998	0.0415017	0	NO	NA
NC_023582	MuF-	NA	NA	NA	dsDNA	92417	Staphylococcus	linear	Caudovirales	Siphoviridae	NA	NA	Staphylococcus phage vB_SepS_SEP9	Bacteria	Firmicutes	Temperate-Not-Confident	0.478323	0.53047	0.0521462	1	YES	NA
NC_018281	MuF+	MuF1	no	no	dsDNA	43581	Staphylococcus	linear	Caudovirales	Siphoviridae	NA	Phietalikevirus	Staphylococcus phage vB_SepiS-phiIPLA5	Bacteria	Firmicutes	Temperate-Confident	0.635897	0.668232	0.0323352	1	YES	Short
NC_018282	MuF+	MuF1	yes	no	dsDNA	61167	Pseudomonas	linear	Caudovirales	Siphoviridae	NA	NA	Pseudomonas phage MP1412	Bacteria	Proteobacteria	Temperate-Confident	0.518956	0.553147	0.0341907	0	NO	Cter-Unk
NC_018284	MuF+	MuF1	no	no	dsDNA	42123	Staphylococcus	linear	Caudovirales	Siphoviridae	NA	Phietalikevirus	Staphylococcus phage vB_SepiS-phiIPLA7	Bacteria	Firmicutes	Temperate-Confident	0.570495	0.612887	0.0423925	1	YES	Short
NC_018285	MuF-	NA	NA	NA	dsDNA	40758	Streptococcus	circular	Caudovirales	Siphoviridae	NA	NA	Streptococcus phage YMC-2011	Bacteria	Firmicutes	Temperate-Confident	0.570469	0.62048	0.0500109	1	YES	NA
NC_018452	MuF-	NA	NA	NA	dsDNA	61847	Burkholderia	linear	Caudovirales	Podoviridae	NA	Bcep22likevirus	Burkholderia phage DC1	Bacteria	Proteobacteria	Temperate-Confident	0.510567	0.54006	0.0294934	1	YES	NA
NC_023589	MuF-	NA	NA	NA	dsDNA	71629	Shigella	circular	Caudovirales	Podoviridae	NA	NA	Shigella phage pSb-1	Bacteria	Proteobacteria	Temperate-Not-Confident	0.467286	0.51978	0.0524939	0	NO	NA
NC_023590	MuF-	NA	NA	NA	dsDNA	43050	Acinetobacter	circular	Caudovirales	Siphoviridae	NA	NA	Acinetobacter phage IME_AB3	Bacteria	Proteobacteria	Lytic-Not-Confident	0.469054	0.518781	0.0497277	0	NO	NA
NC_023591	MuF-	NA	NA	NA	dsDNA	95705	Mycobacterium	circular	Caudovirales	Siphoviridae	NA	NA	Mycobacterium phage Adler	Bacteria	Actinobacteria	Temperate-Not-Confident	0.46425	0.505594	0.0413442	0	NO	NA
NC_023593	MuF-	NA	NA	NA	dsDNA	76184	Escherichia	circular	Caudovirales	Podoviridae	NA	NA	Escherichia phage KBNP1711	Bacteria	Proteobacteria	Lytic-Not-Confident	0.492915	0.521179	0.0282641	0	NO	NA
NC_023594	MuF-	NA	NA	NA	dsDNA	54789	Shewanella	circular	Caudovirales	Myoviridae	NA	NA	Shewanella phage Spp001	Bacteria	Proteobacteria	Lytic-Not-Confident	0.488677	0.515684	0.0270071	0	NO	NA
NC_023595	MuF-	NA	NA	NA	dsDNA	41687	Enterococcus	circular	Caudovirales	Siphoviridae	NA	NA	Enterococcus phage IME_EF3	Bacteria	Firmicutes	Temperate-Not-Confident	0.47344	0.518681	0.045241	0	NO	NA
NC_023597	MuF+	MuF4	no	no	dsDNA	53124	Mycobacterium	linear	Caudovirales	Siphoviridae	NA	NA	Mycobacterium phage 20ES	Bacteria	Actinobacteria	Lytic-Not-Confident	0.460208	0.504695	0.0444872	0	NO	Short
NC_023599	MuF-	NA	NA	NA	dsDNA	38772	Bacillus	linear	Caudovirales	Siphoviridae	NA	NA	Bacillus phage phiCM3	Bacteria	Firmicutes	Temperate-Not-Confident	0.477249	0.525674	0.0484256	1	YES	NA
NC_023600	MuF+	MuF1	yes	no	dsDNA	71058	Mycobacterium	linear	Caudovirales	Siphoviridae	NA	NA	Mycobacterium phage Jolie1	Bacteria	Actinobacteria	Temperate-Not-Confident	0.466107	0.511089	0.0449814	0	NO	Cter-Unk
NC_018454	MuF+	MuF1	no	no	dsDNA	39974	Cronobacter	circular	Caudovirales	Siphoviridae	NA	NA	Cronobacter phage phiES15	Bacteria	Proteobacteria	Temperate-Confident	0.525306	0.560739	0.035433	1	YES	Short
NC_023602	MuF-	NA	NA	NA	dsDNA	50781	Mycobacterium	linear	Caudovirales	Siphoviridae	NA	NA	Mycobacterium phage 32HC	Bacteria	Actinobacteria	Temperate-Not-Confident	0.470896	0.50979	0.0388942	1	YES	NA
NC_023603	MuF+	MuF1	yes	no	dsDNA	71565	Mycobacterium	linear	Caudovirales	Siphoviridae	NA	NA	Mycobacterium phage 39HC	Bacteria	Actinobacteria	Temperate-Not-Confident	0.471952	0.52008	0.0481279	0	NO	Cter-Unk
NC_023604	MuF+	MuF4	yes	no	dsDNA	44306	Mycobacterium	linear	Caudovirales	Siphoviridae	NA	NA	Mycobacterium phage Jolie2	Bacteria	Actinobacteria	Temperate-Not-Confident	0.458689	0.516184	0.0574945	0	NO	Cter-Unk
NC_023605	MuF-	NA	NA	NA	dsDNA	41529	Vibrio	linear	Caudovirales	Podoviridae	NA	NA	Vibrio phage PVA1	Bacteria	Proteobacteria	Temperate-Not-Confident	0.484225	0.501998	0.0177727	0	NO	NA
NC_023606	MuF+	MuF4	no	no	dsDNA	52963	Mycobacterium	linear	Caudovirales	Siphoviridae	NA	NA	Mycobacterium phage CRB1	Bacteria	Actinobacteria	Lytic-Not-Confident	0.47692	0.500999	0.0240787	0	NO	Short
NC_023607	MuF+	MuF4	no	no	dsDNA	53396	Mycobacterium	linear	Caudovirales	Siphoviridae	NA	NA	Mycobacterium phage 40AC	Bacteria	Actinobacteria	Lytic-Not-Confident	0.453918	0.505894	0.0519762	0	NO	Short
NC_018846	MuF-	NA	NA	NA	dsDNA	60894	Escherichia	linear	Caudovirales	Podoviridae	NA	NA	Escherichia phage P13374	Bacteria	Proteobacteria	Temperate-Confident	0.645228	0.684515	0.0392878	1	YES	NA
NC_023609	MuF+	MuF4	no	no	dsDNA	46739	Mycobacterium	linear	Caudovirales	Siphoviridae	NA	NA	Mycobacterium phage RhynO	Bacteria	Actinobacteria	Lytic-Not-Confident	0.471967	0.515684	0.0437178	1	YES	Short
NC_023610	MuF-	NA	NA	NA	dsDNA	218339	Erwinia	linear	Caudovirales	Siphoviridae	NA	NA	Erwinia phage PhiEaH1	Bacteria	Proteobacteria	Temperate-Not-Confident	0.492248	0.523776	0.0315281	0	NO	NA
NC_018850	MuF-	NA	NA	NA	dsDNA	45517	Pseudomonas	linear	Caudovirales	Podoviridae	NA	NA	Pseudomonas phage UFV-P2	Bacteria	Proteobacteria	Temperate-Confident	0.502455	0.551149	0.0486934	0	NO	NA
NC_019407	MuF-	NA	NA	NA	dsDNA	218929	Caulobacter	linear	Caudovirales	Siphoviridae	NA	Phicbklikevirus	Caulobacter phage CcrMagneto	Bacteria	Proteobacteria	Temperate-Confident	0.500299	0.527073	0.0267737	1	YES	NA
NC_023686	MuF+	MuF1	yes	no	dsDNA	67949	Mycobacterium	linear	Caudovirales	Siphoviridae	NA	Pgonelikevirus	Mycobacterium phage Gadjet	Bacteria	Actinobacteria	Lytic-Not-Confident	0.454386	0.511688	0.0573028	0	NO	Cter-Unk
NC_023687	MuF+	MuF4	no	no	dsDNA	53003	Mycobacterium	linear	Caudovirales	Siphoviridae	NA	L5likevirus	Mycobacterium phage Bruns	Bacteria	Actinobacteria	Temperate-Not-Confident	0.455069	0.514186	0.0591168	1	YES	Short
NC_019410	MuF-	NA	NA	NA	dsDNA	221828	Caulobacter	linear	Caudovirales	Siphoviridae	NA	Phicbklikevirus	Caulobacter phage CcrKarma	Bacteria	Proteobacteria	Temperate-Confident	0.501071	0.535664	0.0345929	1	YES	NA
NC_019417	MuF-	NA	NA	NA	dsDNA	59203	Salmonella	circular	Caudovirales	Siphoviridae	NA	Chilikevirus	Salmonella phage SPN19	Bacteria	Proteobacteria	Temperate-Confident	0.513614	0.536863	0.0232491	0	NO	NA
NC_019421	MuF-	NA	NA	NA	dsDNA	48396	Clostridium	circular	Caudovirales	Myoviridae	NA	NA	Clostridium phage phiMMP02	Bacteria	Firmicutes	Temperate-Confident	0.544898	0.597503	0.0526045	1	YES	NA
NC_023691	MuF+	MuF1	no	no	dsDNA	70506	Mycobacterium	linear	Caudovirales	Siphoviridae	NA	Barnyardlikevirus	Mycobacterium phage Patience	Bacteria	Actinobacteria	Lytic-Not-Confident	0.497122	0.533666	0.0365446	0	NO	Short
NC_019422	MuF-	NA	NA	NA	dsDNA	31674	Clostridium	circular	Caudovirales	Myoviridae	NA	NA	Clostridium phage phiMMP04	Bacteria	Firmicutes	Temperate-Confident	0.546416	0.58012	0.033704	1	YES	NA
NC_023693	MuF-	NA	NA	NA	dsDNA	148612	Enterobacteria	linear	Caudovirales	Myoviridae	NA	NA	Enterobacteria phage phi92	Bacteria	Proteobacteria	Temperate-Not-Confident	0.458213	0.506294	0.0480809	0	NO	NA
NC_023694	MuF-	NA	NA	NA	dsDNA	78064	Rhodococcus	linear	Caudovirales	Siphoviridae	NA	NA	Rhodococcus phage ReqiPoco6	Bacteria	Actinobacteria	Temperate-Not-Confident	0.493706	0.528372	0.0346655	0	NO	NA
NC_023695	MuF+	MuF4	no	no	dsDNA	52481	Mycobacterium	linear	Caudovirales	Siphoviridae	NA	L5likevirus	Mycobacterium phage Violet	Bacteria	Actinobacteria	Temperate-Not-Confident	0.479205	0.531768	0.0525636	1	YES	Short
NC_023696	MuF-	NA	NA	NA	dsDNA	157568	Mycobacterium	linear	Caudovirales	Myoviridae	NA	I3likevirus	Mycobacterium phage Dandelion	Bacteria	Actinobacteria	Lytic-Not-Confident	0.474529	0.504995	0.0304663	1	YES	NA
NC_019442	MuF-	NA	NA	NA	dsDNA	60523	Escherichia	linear	Caudovirales	Podoviridae	NA	NA	Escherichia phage TL-2011c	Bacteria	Proteobacteria	Temperate-Confident	0.538037	0.583317	0.0452794	0	NO	NA
NC_019445	MuF-	NA	NA	NA	dsDNA	44784	Escherichia	linear	Caudovirales	Podoviridae	NA	Epsilon15likevirus	Escherichia phage TL-2011b	Bacteria	Proteobacteria	Temperate-Confident	0.563055	0.594306	0.0312504	1	YES	NA
NC_019446	MuF-	NA	NA	NA	dsDNA	41148	Brucella	circular	Caudovirales	Podoviridae	NA	NA	Brucella phage Tb	Bacteria	Proteobacteria	Temperate-Confident	0.508876	0.548452	0.0395752	0	NO	NA
NC_019447	MuF-	NA	NA	NA	dsDNA	38253	Brucella	circular	Caudovirales	Podoviridae	NA	NA	Brucella phage Pr	Bacteria	Proteobacteria	Temperate-Confident	0.509337	0.552847	0.0435103	0	NO	NA
NC_019455	MuF+	MuF1	yes	no	dsDNA	37151	Haemophilus	linear	Caudovirales	Myoviridae	NA	Mulikevirus	Haemophilus phage SuMu	Bacteria	Proteobacteria	Temperate-Confident	0.511685	0.541758	0.0300736	0	NO	Cter-Unk
NC_023702	MuF+	MuF4	no	no	dsDNA	52379	Mycobacterium	linear	Caudovirales	Siphoviridae	NA	L5likevirus	Mycobacterium phage Kugel	Bacteria	Actinobacteria	Temperate-Not-Confident	0.492958	0.545854	0.0528961	1	YES	Short
NC_019456	MuF-	NA	NA	NA	dsDNA	49433	Lactobacillus	linear	Caudovirales	Siphoviridae	NA	NA	Lactobacillus phage JCL1032	Bacteria	Firmicutes	Temperate-Confident	0.566529	0.614186	0.047657	1	YES	NA
NC_023704	MuF+	MuF4	no	no	dsDNA	51421	Mycobacterium	linear	Caudovirales	Siphoviridae	NA	L5likevirus	Mycobacterium phage Doom	Bacteria	Actinobacteria	Lytic-Not-Confident	0.448409	0.506294	0.0578842	1	YES	Short
NC_019486	MuF-	NA	NA	NA	dsDNA	42606	Lactobacillus	linear	Caudovirales	Siphoviridae	NA	NA	Lactobacillus phage LF1	Bacteria	Firmicutes	Temperate-Confident	0.599426	0.632168	0.0327419	1	YES	NA
NC_023706	MuF-	NA	NA	NA	dsDNA	75772	Rhodococcus	linear	Caudovirales	Siphoviridae	NA	NA	Rhodococcus phage ReqiDocB7	Bacteria	Actinobacteria	Temperate-Not-Confident	0.497434	0.538661	0.041227	1	YES	NA
NC_019488	MuF-	NA	NA	NA	dsDNA	34117	Salmonella	linear	Caudovirales	Myoviridae	NA	NA	Salmonella phage RE-2010	Bacteria	Proteobacteria	Temperate-Confident	0.526544	0.554545	0.0280016	1	YES	NA
NC_023708	MuF+	MuF4	no	no	dsDNA	51083	Mycobacterium	linear	Caudovirales	Siphoviridae	NA	NA	Mycobacterium phage Dreamboat	Bacteria	Actinobacteria	Temperate-Not-Confident	0.455035	0.506394	0.0513586	1	YES	Short
NC_023709	MuF+	MuF4	no	no	dsDNA	51308	Mycobacterium	linear	Caudovirales	Siphoviridae	NA	NA	Mycobacterium phage Wile	Bacteria	Actinobacteria	Temperate-Not-Confident	0.488775	0.517682	0.028907	1	YES	Short
NC_023710	MuF+	MuF4	no	no	dsDNA	50844	Mycobacterium	linear	Caudovirales	Siphoviridae	NA	L5likevirus	Mycobacterium phage RidgeCB	Bacteria	Actinobacteria	Temperate-Not-Confident	0.489903	0.524376	0.034473	1	YES	Short
NC_019489	MuF-	NA	NA	NA	dsDNA	41726	Lactobacillus	linear	Caudovirales	Siphoviridae	NA	NA	Lactobacillus phage Sha1	Bacteria	Firmicutes	Temperate-Confident	0.551205	0.582218	0.031013	1	YES	NA
NC_019490	MuF-	NA	NA	NA	dsDNA	49329	Riemerella	linear	Caudovirales	Siphoviridae	NA	NA	Riemerella phage RAP44	Bacteria	Bacteroidetes	Temperate-Confident	0.510494	0.556444	0.0459492	1	YES	NA
NC_023713	MuF+	MuF4	no	no	dsDNA	52288	Mycobacterium	linear	Caudovirales	Siphoviridae	NA	NA	Mycobacterium phage Blue7	Bacteria	Actinobacteria	Temperate-Not-Confident	0.491801	0.525175	0.0333734	0	NO	Short
NC_023714	MuF-	NA	NA	NA	dsDNA	153882	Mycobacterium	linear	Caudovirales	Myoviridae	NA	I3likevirus	Mycobacterium phage LinStu	Bacteria	Actinobacteria	Lytic-Not-Confident	0.45566	0.502398	0.0467375	1	YES	NA
NC_019496	MuF-	NA	NA	NA	dsDNA	39188	Clostridium	linear	Caudovirales	Siphoviridae	NA	NA	Clostridium phage phiCP26F	Bacteria	Firmicutes	Temperate-Confident	0.524415	0.562338	0.0379224	0	NO	NA
NC_023716	MuF+	MuF4	no	no	dsDNA	53177	Mycobacterium	linear	Caudovirales	Siphoviridae	NA	L5likevirus	Mycobacterium phage Alma	Bacteria	Actinobacteria	Lytic-Not-Confident	0.457905	0.51049	0.0525845	0	NO	Short
NC_019501	MuF-	NA	NA	NA	dsDNA	39646	Enterobacteria	linear	Caudovirales	Podoviridae	NA	NA	Enterobacteria phage IME10	Bacteria	Proteobacteria	Temperate-Confident	0.594777	0.647552	0.0527757	1	YES	NA
NC_023719	MuF-	NA	NA	NA	dsDNA	497513	Bacillus	linear	Caudovirales	Myoviridae	NA	NA	Bacillus phage G	Bacteria	Firmicutes	Temperate-Not-Confident	0.49989	0.533167	0.0332769	0	NO	NA
NC_019502	MuF-	NA	NA	NA	dsDNA	44401	Bacillus	linear	Caudovirales	Siphoviridae	NA	NA	Bacillus phage phIS3501	Bacteria	Firmicutes	Temperate-Confident	0.604343	0.648452	0.0441083	2	YES	NA
NC_019512	MuF-	NA	NA	NA	dsDNA	26836	Helicobacter	linear	Caudovirales	Podoviridae	NA	NA	Helicobacter phage 1961P	Bacteria	Proteobacteria	Temperate-Confident	0.532989	0.572128	0.0391387	1	YES	NA
NC_023722	MuF+	MuF1	yes	no	dsDNA	59231	Rhodococcus	linear	Caudovirales	Siphoviridae	NA	NA	Rhodococcus phage ReqiPine5	Bacteria	Actinobacteria	Lytic-Not-Confident	0.480576	0.516184	0.0356078	0	NO	Cter-Unk
NC_023723	MuF+	MuF4	no	no	dsDNA	53684	Mycobacterium	linear	Caudovirales	Siphoviridae	NA	NA	Mycobacterium phage Aeneas	Bacteria	Actinobacteria	Temperate-Not-Confident	0.489401	0.527173	0.0377718	1	YES	Short
NC_023724	MuF+	MuF4	yes	no	dsDNA	62991	Mycobacterium	linear	Caudovirales	Siphoviridae	NA	Tm4likevirus	Mycobacterium phage Larva	Bacteria	Actinobacteria	Temperate-Not-Confident	0.483167	0.517283	0.0341152	1	YES	Cter-Unk
NC_023725	MuF-	NA	NA	NA	dsDNA	156646	Mycobacterium	linear	Caudovirales	Myoviridae	NA	I3likevirus	Mycobacterium phage Nappy	Bacteria	Actinobacteria	Lytic-Not-Confident	0.473158	0.519081	0.0459232	1	YES	NA
NC_019513	MuF-	NA	NA	NA	dsDNA	45552	Staphylococcus	linear	Caudovirales	Siphoviridae	NA	NA	Staphylococcus phage SMSAP5	Bacteria	Firmicutes	Temperate-Confident	0.624732	0.672128	0.0473957	1	YES	NA
NC_023727	MuF+	MuF1	yes	no	dsDNA	68494	Mycobacterium	linear	Caudovirales	Siphoviridae	NA	NA	Mycobacterium phage Vista	Bacteria	Actinobacteria	Lytic-Not-Confident	0.465739	0.52957	0.063831	0	NO	Cter-Unk
NC_019518	MuF+	MuF1	no	no	dsDNA	44485	Vibrio	linear	Caudovirales	Myoviridae	NA	NA	Vibrio phage vB_VchM-138	Bacteria	Proteobacteria	Temperate-Confident	0.502388	0.526973	0.0245846	0	NO	Short
NC_019541	MuF+	MuF1	yes	no	dsDNA	45364	Acinetobacter	linear	Caudovirales	Podoviridae	NA	NA	Acinetobacter phage YMC/09/02/B1251_ABA_BP	Bacteria	Proteobacteria	Temperate-Confident	0.511084	0.550749	0.0396649	0	NO	Cter-Unk
NC_019549	MuF-	NA	NA	NA	dsDNA	40048	Liberibacter	circular	Caudovirales	Podoviridae	NA	NA	Liberibacter phage SC1	Bacteria	Proteobacteria	Temperate-Confident	0.50166	0.538861	0.0372014	0	NO	NA
NC_019550	MuF-	NA	NA	NA	dsDNA	38997	Liberibacter	circular	Caudovirales	Podoviridae	NA	NA	Liberibacter phage SC2	Bacteria	Proteobacteria	Temperate-Confident	0.538385	0.57003	0.0316445	0	NO	NA
NC_019704	MuF-	NA	NA	NA	dsDNA	44375	Enterobacteria	linear	Caudovirales	Siphoviridae	NA	Lambdalikevirus	Enterobacteria phage mEp237	Bacteria	Proteobacteria	Temperate-Confident	0.549946	0.618881	0.0689355	1	YES	NA
NC_023733	MuF-	NA	NA	NA	dsDNA	154573	Mycobacterium	linear	Caudovirales	Myoviridae	NA	I3likevirus	Mycobacterium phage MoMoMixon	Bacteria	Actinobacteria	Lytic-Not-Confident	0.469658	0.507792	0.0381341	1	YES	NA
NC_019705	MuF-	NA	NA	NA	dsDNA	38759	Enterobacteria	linear	Caudovirales	Siphoviridae	NA	Lambdalikevirus	Enterobacteria phage mEpX2	Bacteria	Proteobacteria	Temperate-Confident	0.59738	0.637363	0.0399822	1	YES	NA
NC_019706	MuF-	NA	NA	NA	dsDNA	42780	Enterobacteria	linear	Caudovirales	Siphoviridae	NA	Lambdalikevirus	Enterobacteria phage mEp043 c-1	Bacteria	Proteobacteria	Temperate-Confident	0.557857	0.593506	0.0356496	1	YES	NA
NC_019708	MuF-	NA	NA	NA	dsDNA	37595	Enterobacteria	linear	Caudovirales	Siphoviridae	NA	Lambdalikevirus	Enterobacteria phage mEp235	Bacteria	Proteobacteria	Temperate-Confident	0.614861	0.649251	0.0343893	1	YES	NA
NC_023737	MuF-	NA	NA	NA	dsDNA	155586	Mycobacterium	linear	Caudovirales	Myoviridae	NA	I3likevirus	Mycobacterium phage Pleione	Bacteria	Actinobacteria	Lytic-Not-Confident	0.479367	0.515485	0.0361179	1	YES	NA
NC_019709	MuF-	NA	NA	NA	dsDNA	41567	Enterobacteria	linear	Caudovirales	Siphoviridae	NA	Lambdalikevirus	Enterobacteria phage mEpX1	Bacteria	Proteobacteria	Temperate-Confident	0.645522	0.675524	0.0300026	1	YES	NA
NC_019710	MuF-	NA	NA	NA	dsDNA	40710	Enterobacteria	linear	Caudovirales	Siphoviridae	NA	Lambdalikevirus	Enterobacteria phage HK140	Bacteria	Proteobacteria	Temperate-Confident	0.556445	0.614486	0.0580404	1	YES	NA
NC_023740	MuF+	MuF1	yes	no	dsDNA	68311	Mycobacterium	linear	Caudovirales	Siphoviridae	NA	NA	Mycobacterium phage JacAttac	Bacteria	Actinobacteria	Lytic-Not-Confident	0.485855	0.52997	0.0441153	0	NO	Cter-Unk
NC_023741	MuF-	NA	NA	NA	dsDNA	69641	Mycobacterium	linear	Caudovirales	Siphoviridae	NA	Pgonelikevirus	Mycobacterium phage Stinger	Bacteria	Actinobacteria	Temperate-Not-Confident	0.470689	0.508591	0.037902	0	NO	NA
NC_019711	MuF-	NA	NA	NA	dsDNA	47288	Enterobacteria	linear	Caudovirales	Siphoviridae	NA	Lambdalikevirus	Enterobacteria phage HK629	Bacteria	Proteobacteria	Temperate-Confident	0.585714	0.638262	0.0525475	1	YES	NA
NC_019713	MuF+	MuF1	no	no	dsDNA	78751	Vibrio	linear	Caudovirales	Siphoviridae	NA	NA	Vibrio phage vB_VpaS_MAR10	Bacteria	Proteobacteria	Temperate-Confident	0.501511	0.551548	0.0500376	0	NO	Short
NC_023744	MuF+	MuF4	yes	no	dsDNA	60588	Mycobacterium	linear	Caudovirales	Siphoviridae	NA	NA	Mycobacterium phage DS6A	Bacteria	Actinobacteria	Temperate-Not-Confident	0.498905	0.534965	0.0360603	1	YES	Cter-Unk
NC_023746	MuF+	MuF4	no	no	dsDNA	57387	Mycobacterium	linear	Caudovirales	Siphoviridae	NA	Che8likevirus	Mycobacterium phage GUmbie	Bacteria	Actinobacteria	Temperate-Not-Confident	0.494255	0.526873	0.0326177	1	YES	Short
NC_023747	MuF+	MuF4	yes	no	dsDNA	59672	Mycobacterium	linear	Caudovirales	Siphoviridae	NA	NA	Mycobacterium phage BarrelRoll	Bacteria	Actinobacteria	Temperate-Not-Confident	0.483168	0.51978	0.036612	1	YES	Cter-Unk
NC_019714	MuF-	NA	NA	NA	dsDNA	39026	Enterobacteria	linear	Caudovirales	Siphoviridae	NA	Lambdalikevirus	Enterobacteria phage HK446	Bacteria	Proteobacteria	Temperate-Confident	0.669034	0.714286	0.0452513	1	YES	NA
NC_019715	MuF-	NA	NA	NA	dsDNA	39578	Enterobacteria	linear	Caudovirales	Siphoviridae	NA	Lambdalikevirus	Enterobacterial phage mEp234	Bacteria	Proteobacteria	Temperate-Confident	0.640138	0.681219	0.0410806	1	YES	NA
NC_019716	MuF-	NA	NA	NA	dsDNA	44510	Enterobacteria	linear	Caudovirales	Siphoviridae	NA	Lambdalikevirus	Enterobacteria phage mEp460	Bacteria	Proteobacteria	Temperate-Confident	0.565463	0.607692	0.0422295	1	YES	NA
NC_023862	MuF+	MuF4	no	no	dsDNA	52136	Mycobacterium	linear	Caudovirales	Siphoviridae	NA	NA	Mycobacterium phage Alsfro	Bacteria	Actinobacteria	Temperate-Not-Confident	0.465657	0.517782	0.052125	1	YES	Short
NC_019717	MuF-	NA	NA	NA	dsDNA	45366	Enterobacteria	linear	Caudovirales	Siphoviridae	NA	Lambdalikevirus	Enterobacteria phage HK225	Bacteria	Proteobacteria	Temperate-Confident	0.523674	0.567333	0.0436585	1	YES	NA
NC_023865	MuF-	NA	NA	NA	dsDNA	55098	Pectobacterium	linear	Caudovirales	Myoviridae	NA	NA	Pectobacterium phage PM1	Bacteria	Proteobacteria	Temperate-Not-Confident	0.477632	0.518681	0.0410491	0	NO	NA
NC_019719	MuF-	NA	NA	NA	dsDNA	41528	Enterobacteria	linear	Caudovirales	Siphoviridae	NA	Lambdalikevirus	Enterobacteria phage HK633	Bacteria	Proteobacteria	Temperate-Confident	0.696449	0.726474	0.0300247	1	YES	NA
NC_019720	MuF-	NA	NA	NA	dsDNA	44120	Enterobacteria	linear	Caudovirales	Siphoviridae	NA	Lambdalikevirus	Enterobacterial phage mEp213	Bacteria	Proteobacteria	Temperate-Confident	0.607534	0.651049	0.043515	1	YES	NA
NC_024123	MuF-	NA	NA	NA	dsDNA	64113	Pseudomonas	circular	Caudovirales	Podoviridae	NA	NA	Pseudomonas phage KPP25 DNA	Bacteria	Proteobacteria	Lytic-Not-Confident	0.491658	0.544955	0.0532972	0	NO	NA
NC_019721	MuF-	NA	NA	NA	dsDNA	40029	Enterobacteria	linear	Caudovirales	Siphoviridae	NA	Lambdalikevirus	Enterobacterial phage mEp390	Bacteria	Proteobacteria	Temperate-Confident	0.540865	0.58971	0.0488457	1	YES	NA
NC_019722	MuF-	NA	NA	NA	dsDNA	41351	Vibrio	linear	Caudovirales	Myoviridae	NA	NA	Vibrio phage vB_VpaM_MAR	Bacteria	Proteobacteria	Temperate-Confident	0.521443	0.572727	0.0512843	0	NO	NA
NC_024134	MuF-	NA	NA	NA	dsDNA	139020	Escherichia	linear	Caudovirales	Myoviridae	NA	NA	Escherichia phage vB_EcoM_FFH2	Bacteria	Proteobacteria	Lytic-Not-Confident	0.472909	0.513986	0.0410773	0	NO	NA
NC_019723	MuF-	NA	NA	NA	dsDNA	47090	Enterobacteria	linear	Caudovirales	Siphoviridae	NA	Lambdalikevirus	Enterobacteria phage HK630	Bacteria	Proteobacteria	Temperate-Confident	0.599111	0.663037	0.0639257	1	YES	NA
NC_019767	MuF-	NA	NA	NA	dsDNA	40155	Enterobacteria	linear	Caudovirales	Siphoviridae	NA	NA	Enterobacteria phage HK544	Bacteria	Proteobacteria	Temperate-Confident	0.640498	0.710589	0.0700917	1	YES	NA
NC_024137	MuF-	NA	NA	NA	dsDNA	152778	Bacillus	linear	Caudovirales	Myoviridae	NA	NA	Bacillus phage Bcp1	Bacteria	Firmicutes	Lytic-Not-Confident	0.466332	0.513187	0.0468551	0	NO	NA
NC_024138	MuF+	MuF4	no	no	dsDNA	65243	Mycobacterium	linear	Caudovirales	Siphoviridae	NA	NA	Mycobacterium phage MosMoris	Bacteria	Actinobacteria	Temperate-Not-Confident	0.48555	0.531269	0.0457189	0	NO	Short
NC_019768	MuF-	NA	NA	NA	dsDNA	41468	Enterobacteria	linear	Caudovirales	Siphoviridae	NA	NA	Enterobacteria phage HK106	Bacteria	Proteobacteria	Temperate-Confident	0.681893	0.727872	0.0459787	1	YES	NA
NC_019769	MuF-	NA	NA	NA	dsDNA	38964	Enterobacteria	linear	Caudovirales	Siphoviridae	NA	NA	Enterobacteria phage HK542	Bacteria	Proteobacteria	Temperate-Confident	0.618578	0.654246	0.0356682	1	YES	NA
NC_019782	MuF-	NA	NA	NA	dsDNA	36566	Lactobacillus	circular	Caudovirales	Myoviridae	NA	NA	Lactobacillus phage AQ113	Bacteria	Firmicutes	Temperate-Confident	0.512384	0.552747	0.0403633	0	NO	NA
NC_024142	MuF-	NA	NA	NA	dsDNA	72583	Enterobacteria	circular	Caudovirales	Podoviridae	NA	N4likevirus	Enterobacteria phage Bp4	Bacteria	Proteobacteria	Temperate-Not-Confident	0.478955	0.53037	0.0514148	0	NO	NA
NC_024143	MuF+	MuF4	no	no	dsDNA	53255	Mycobacterium	linear	Caudovirales	Siphoviridae	NA	NA	Mycobacterium phage Lamina13	Bacteria	Actinobacteria	Lytic-Not-Confident	0.470498	0.502997	0.0324987	1	YES	Short
NC_019911	MuF-	NA	NA	NA	dsDNA	42081	Yersinia	linear	Caudovirales	Podoviridae	Autographivirinae	NA	Yersinia phage phi80-18 complete genome.	Bacteria	Proteobacteria	Temperate-Confident	0.504034	0.55025	0.0462158	0	NO	NA
NC_019912	MuF+	MuF1	no	no	dsDNA	36932	Bacillus	linear	Caudovirales	Siphoviridae	NA	Tp2unalikevirus	Bacillus phage BMBtp2	Bacteria	Firmicutes	Temperate-Confident	0.506781	0.532168	0.025387	1	YES	Short
NC_024146	MuF-	NA	NA	NA	dsDNA	56702	Enterobacteria	linear	Caudovirales	Siphoviridae	NA	NA	Enterobacteria phage 9g	Bacteria	Proteobacteria	Lytic-Not-Confident	0.467283	0.508192	0.0409091	0	NO	NA
NC_019914	MuF+	MuF1	no	no	dsDNA	40071	Staphylococcus	linear	Caudovirales	Siphoviridae	NA	NA	Staphylococcus phage StB27	Bacteria	Firmicutes	Temperate-Confident	0.518621	0.557143	0.0385218	1	YES	Short
NC_019915	MuF-	NA	NA	NA	dsDNA	40917	Staphylococcus	linear	Caudovirales	Siphoviridae	NA	NA	Staphylococcus phage StB20	Bacteria	Firmicutes	Temperate-Confident	0.52011	0.552547	0.0324379	1	YES	NA
NC_019916	MuF+	MuF1	no	no	dsDNA	38002	Lactobacillus	linear	Caudovirales	Siphoviridae	NA	Phijlunalikevirus	Lactobacillus phage ATCC 8014-B1	Bacteria	Firmicutes	Temperate-Confident	0.500681	0.525075	0.0243942	0	NO	Short
NC_024203	MuF-	NA	NA	NA	dsDNA	53513	Lactococcus	linear	Caudovirales	Siphoviridae	NA	NA	Lactococcus phage P092	Bacteria	Firmicutes	Temperate-Not-Confident	0.482921	0.536164	0.0532427	0	NO	NA
NC_019917	MuF-	NA	NA	NA	dsDNA	62952	Burkholderia	linear	Caudovirales	Podoviridae	NA	Bcep22likevirus	Burkholderia phage BcepMigl	Bacteria	Proteobacteria	Temperate-Confident	0.515866	0.540559	0.0246935	1	YES	NA
NC_024205	MuF-	NA	NA	NA	dsDNA	159837	Bacillus	linear	Caudovirales	Myoviridae	NA	NA	Bacillus phage Hoody T	Bacteria	Firmicutes	Lytic-Not-Confident	0.477845	0.528571	0.0507265	0	NO	NA
NC_019921	MuF-	NA	NA	NA	dsDNA	42461	Staphylococcus	linear	Caudovirales	Siphoviridae	NA	NA	Staphylococcus phage phi5967PVL DNA	Bacteria	Firmicutes	Temperate-Confident	0.623685	0.659441	0.0357551	1	YES	NA
NC_024207	MuF-	NA	NA	NA	dsDNA	159656	Bacillus	linear	Caudovirales	Myoviridae	NA	NA	Bacillus phage Evoli	Bacteria	Firmicutes	Lytic-Not-Confident	0.449252	0.5002	0.0509481	0	NO	NA
NC_019927	MuF+	MuF1	no	no	dsDNA	47611	Cronobacter	circular	Caudovirales	Myoviridae	NA	NA	Cronobacter phage ENT47670	Bacteria	Proteobacteria	Temperate-Confident	0.609139	0.645455	0.0363152	1	YES	Short
NC_024209	MuF-	NA	NA	NA	dsDNA	67383	Mycobacterium	linear	Caudovirales	Siphoviridae	NA	NA	Mycobacterium phage Hawkeye	Bacteria	Actinobacteria	Lytic-Not-Confident	0.492058	0.519181	0.0271229	0	NO	NA
NC_019928	MuF-	NA	NA	NA	dsDNA	26215	Helicobacter	circular	Caudovirales	Podoviridae	NA	NA	Helicobacter phage KHP30 DNA	Bacteria	Proteobacteria	Temperate-Confident	0.587353	0.613487	0.0261334	1	YES	NA
NC_019931	MuF-	NA	NA	NA	dsDNA	26449	Helicobacter	circular	Caudovirales	Podoviridae	NA	NA	Helicobacter phage KHP40 DNA	Bacteria	Proteobacteria	Temperate-Confident	0.520886	0.575025	0.0541393	1	YES	NA
NC_024212	MuF-	NA	NA	NA	dsDNA	55726	Enterococcus	linear	Caudovirales	Siphoviridae	NA	Sap6likevirus	Enterococcus phage VD13	Bacteria	Firmicutes	Temperate-Not-Confident	0.479286	0.508591	0.0293057	0	NO	NA
NC_019932	MuF-	NA	NA	NA	dsDNA	29564	Erwinia	circular	Caudovirales	Myoviridae	NA	NA	Erwinia phage ENT90	Bacteria	Proteobacteria	Temperate-Confident	0.517364	0.549351	0.0319869	1	YES	NA
NC_024214	MuF-	NA	NA	NA	dsDNA	55584	Lactococcus	linear	Caudovirales	Siphoviridae	NA	NA	Lactococcus phage P162	Bacteria	Firmicutes	Temperate-Not-Confident	0.491618	0.526873	0.0352547	0	NO	NA
NC_024215	MuF-	NA	NA	NA	dsDNA	54452	Lactococcus	linear	Caudovirales	Siphoviridae	NA	NA	Lactococcus phage P078	Bacteria	Firmicutes	Lytic-Not-Confident	0.490317	0.535165	0.0448477	0	NO	NA
NC_024216	MuF-	NA	NA	NA	dsDNA	160541	Bacillus	linear	Caudovirales	Myoviridae	NA	NA	Bacillus phage CAM003	Bacteria	Firmicutes	Lytic-Not-Confident	0.487081	0.52038	0.0332982	0	NO	NA
NC_024217	MuF-	NA	NA	NA	dsDNA	82438	Nitrincola	circular	Caudovirales	NA	NA	NA	Nitrincola phage 1M3-16	Bacteria	Proteobacteria	Lytic-Not-Confident	0.471145	0.511089	0.0399439	0	NO	NA
NC_019934	MuF-	NA	NA	NA	dsDNA	39012	Cronobacter	circular	Caudovirales	Siphoviridae	NA	NA	Cronobacter phage ENT39118	Bacteria	Proteobacteria	Temperate-Confident	0.519084	0.541558	0.0224742	1	YES	NA
NC_024354	MuF-	NA	NA	NA	dsDNA	149162	Cronobacter	linear	Caudovirales	Myoviridae	NA	NA	Cronobacter phage CR8	Bacteria	Proteobacteria	Temperate-Not-Confident	0.472473	0.517283	0.04481	0	NO	NA
NC_024355	MuF-	NA	NA	NA	dsDNA	93794	Staphylococcus	linear	Caudovirales	Siphoviridae	NA	NA	Staphylococcus phage 6ec	Bacteria	Firmicutes	Temperate-Not-Confident	0.474796	0.507792	0.0329958	1	YES	NA
NC_020197	MuF+	MuF1	no	no	dsDNA	45606	Streptococcus	linear	Caudovirales	Siphoviridae	NA	NA	Streptococcus phage TP-J34	Bacteria	Firmicutes	Temperate-Confident	0.620755	0.646853	0.0260986	1	YES	Short
NC_024358	MuF-	NA	NA	NA	dsDNA	41750	Anabaena	linear	Caudovirales	Podoviridae	NA	NA	Anabaena phage A-4L	Bacteria	Cyanobacteria	Lytic-Not-Confident	0.476475	0.505095	0.0286194	0	NO	NA
NC_020198	MuF+	MuF1	yes	no	dsDNA	36947	Pseudomonas	linear	Caudovirales	Siphoviridae	NA	NA	Pseudomonas phage JBD30	Bacteria	Proteobacteria	Temperate-Confident	0.651972	0.68951	0.0375385	0	NO	Cter-Unk
NC_020199	MuF-	NA	NA	NA	dsDNA	47252	Staphylococcus	linear	Caudovirales	Siphoviridae	NA	NA	Staphylococcus phage phi7401PVL DNA	Bacteria	Firmicutes	Temperate-Confident	0.572494	0.608691	0.0361978	2	YES	NA
NC_020200	MuF+	MuF1	yes	no	dsDNA	36429	Pseudomonas	linear	Caudovirales	Siphoviridae	NA	NA	Pseudomonas phage JBD88a	Bacteria	Proteobacteria	Temperate-Confident	0.578557	0.634266	0.0557086	0	NO	Cter-Unk
NC_024363	MuF+	MuF1	yes	no	dsDNA	68807	Mycobacterium	linear	Caudovirales	Siphoviridae	NA	NA	Mycobacterium phage Manad	Bacteria	Actinobacteria	Lytic-Not-Confident	0.490478	0.527872	0.0373946	0	NO	Cter-Unk
NC_020202	MuF+	MuF1	yes	no	dsDNA	37740	Pseudomonas	linear	Caudovirales	Siphoviridae	NA	NA	Pseudomonas phage JBD5	Bacteria	Proteobacteria	Temperate-Confident	0.562466	0.617782	0.0553166	0	NO	Cter-Unk
NC_020488	MuF-	NA	NA	NA	dsDNA	38682	Vibrio	circular	Caudovirales	Podoviridae	NA	NA	Vibrio phage VvAW1	Bacteria	Proteobacteria	Temperate-Confident	0.528608	0.568032	0.0394242	0	NO	NA
NC_024366	MuF+	MuF4	yes	no	dsDNA	62661	Mycobacterium	linear	Caudovirales	Siphoviridae	NA	NA	Mycobacterium phage OkiRoe	Bacteria	Actinobacteria	Lytic-Not-Confident	0.482653	0.525874	0.0432213	1	YES	Cter-Unk
NC_024367	MuF-	NA	NA	NA	dsDNA	75028	Dinoroseobacter	linear	Caudovirales	Podoviridae	NA	N4likevirus	Dinoroseobacter phage DFL12phi1	Bacteria	Proteobacteria	Temperate-Not-Confident	0.459296	0.502298	0.0430017	0	NO	NA
NC_024368	MuF+	MuF4	no	no	dsDNA	50610	Mycobacterium	linear	Caudovirales	Siphoviridae	NA	NA	Mycobacterium phage Pinto	Bacteria	Actinobacteria	Temperate-Not-Confident	0.467193	0.509291	0.0420973	1	YES	Short
NC_020490	MuF+	MuF1	yes	yes	dsDNA	44714	Staphylococcus	linear	Caudovirales	Siphoviridae	NA	NA	Staphylococcus phage StB12	Bacteria	Firmicutes	Temperate-Confident	0.53423	0.586114	0.0518841	1	YES	Cter-Tox
NC_024371	MuF-	NA	NA	NA	dsDNA	68386	Mycobacterium	linear	Caudovirales	Siphoviridae	NA	NA	Mycobacterium phage Damien	Bacteria	Actinobacteria	Temperate-Not-Confident	0.49482	0.535065	0.0402454	0	NO	NA
NC_024375	MuF+	MuF1	no	no	dsDNA	67150	Listeria	circular	Caudovirales	Siphoviridae	NA	NA	Listeria phage LP-026	Bacteria	Firmicutes	Lytic-Not-Confident	0.469248	0.507592	0.0383441	0	NO	Short
NC_024378	MuF-	NA	NA	NA	dsDNA	28015	Leuconostoc	linear	Caudovirales	Siphoviridae	NA	NA	Leuconostoc phage phiLNTR3	Bacteria	Firmicutes	Temperate-Not-Confident	0.494364	0.526673	0.0323089	0	NO	NA
NC_020841	MuF+	MuF1	no	no	dsDNA	40803	Psychrobacter	linear	Caudovirales	Myoviridae	NA	NA	Psychrobacter phage pOW20-A	Bacteria	Proteobacteria	Temperate-Confident	0.571982	0.614785	0.0428037	1	YES	Short
NC_024380	MuF-	NA	NA	NA	dsDNA	25740	Leuconostoc	linear	Caudovirales	Siphoviridae	NA	NA	Leuconostoc phage phiLN6B	Bacteria	Firmicutes	Lytic-Not-Confident	0.479002	0.51958	0.0405781	0	NO	NA
NC_024381	MuF-	NA	NA	NA	dsDNA	43056	Pseudomonas	linear	Caudovirales	Siphoviridae	NA	NA	Pseudomonas phage vB_PaeS_SCH_Ab26	Bacteria	Proteobacteria	Lytic-Not-Confident	0.485738	0.534865	0.0491267	0	NO	NA
NC_020842	MuF-	NA	NA	NA	dsDNA	79114	Cellulophaga	linear	Caudovirales	Siphoviridae	NA	NA	Cellulophaga phage phiST	Bacteria	Bacteroidetes	Temperate-Confident	0.515952	0.558142	0.0421901	0	NO	NA
NC_021061	MuF-	NA	NA	NA	dsDNA	41491	Mycobacterium	linear	Caudovirales	Siphoviridae	NA	NA	Mycobacterium phage Butters	Bacteria	Actinobacteria	Temperate-Confident	0.570315	0.601199	0.030884	1	YES	NA
NC_024385	MuF-	NA	NA	NA	dsDNA	28193	Leuconostoc	linear	Caudovirales	Siphoviridae	NA	NA	Leuconostoc phage phiLN12	Bacteria	Firmicutes	Temperate-Not-Confident	0.476209	0.513087	0.036878	0	NO	NA
NC_024386	MuF-	NA	NA	NA	dsDNA	28427	Leuconostoc	linear	Caudovirales	Siphoviridae	NA	NA	Leuconostoc phage phiLN25	Bacteria	Firmicutes	Lytic-Not-Confident	0.485083	0.515784	0.0307013	0	NO	NA
NC_021190	MuF-	NA	NA	NA	dsDNA	46150	Enterobacteria	linear	Caudovirales	Siphoviridae	NA	Lambdalikevirus	Enterobacteria phage phi80	Bacteria	Proteobacteria	Temperate-Confident	0.579806	0.61988	0.0400744	1	YES	NA
NC_024388	MuF-	NA	NA	NA	dsDNA	28022	Leuconostoc	linear	Caudovirales	Siphoviridae	NA	NA	Leuconostoc phage phiLN34	Bacteria	Firmicutes	Lytic-Not-Confident	0.47911	0.526474	0.0473634	0	NO	NA
NC_024389	MuF-	NA	NA	NA	dsDNA	28336	Leuconostoc	linear	Caudovirales	Siphoviridae	NA	NA	Leuconostoc phage phiLNTR2	Bacteria	Firmicutes	Lytic-Not-Confident	0.485594	0.518781	0.0331868	0	NO	NA
NC_024390	MuF-	NA	NA	NA	dsDNA	26752	Leuconostoc	linear	Caudovirales	Siphoviridae	NA	NA	Leuconostoc phage phiLN03	Bacteria	Firmicutes	Lytic-Not-Confident	0.454744	0.504595	0.0498511	0	NO	NA
NC_021302	MuF-	NA	NA	NA	dsDNA	47109	Mycobacterium	linear	Caudovirales	Siphoviridae	NA	NA	Mycobacterium phage Fishburne	Bacteria	Actinobacteria	Temperate-Confident	0.558434	0.59021	0.031776	1	YES	NA
NC_024392	MuF+	MuF1	no	no	dsDNA	66676	Listeria	circular	Caudovirales	Siphoviridae	NA	NA	Listeria phage LP-114	Bacteria	Firmicutes	Temperate-Not-Confident	0.490939	0.523077	0.0321382	0	NO	Short
NC_021305	MuF-	NA	NA	NA	dsDNA	76179	Mycobacterium	linear	Caudovirales	Siphoviridae	NA	NA	Mycobacterium phage Murphy	Bacteria	Actinobacteria	Temperate-Confident	0.541917	0.643257	0.10134	1	YES	NA
NC_021306	MuF-	NA	NA	NA	dsDNA	75736	Mycobacterium	linear	Caudovirales	Siphoviridae	NA	NA	Mycobacterium phage Dumbo	Bacteria	Actinobacteria	Temperate-Confident	0.594463	0.698202	0.103738	1	YES	NA
NC_024784	MuF-	NA	NA	NA	dsDNA	46440	Escherichia	linear	Caudovirales	Siphoviridae	NA	NA	Escherichia phage bV_EcoS_AHS24	Bacteria	Proteobacteria	Lytic-Not-Confident	0.483222	0.532867	0.0496454	0	NO	NA
NC_021309	MuF-	NA	NA	NA	dsDNA	74711	Mycobacterium	linear	Caudovirales	Siphoviridae	NA	NA	Mycobacterium phage Phrux	Bacteria	Actinobacteria	Temperate-Confident	0.586496	0.656543	0.070047	1	YES	NA
NC_021311	MuF-	NA	NA	NA	dsDNA	76479	Mycobacterium	linear	Caudovirales	Siphoviridae	NA	NA	Mycobacterium phage Phaux	Bacteria	Actinobacteria	Temperate-Confident	0.572729	0.645854	0.0731256	1	YES	NA
NC_021323	MuF-	NA	NA	NA	dsDNA	45572	Staphylococcus	linear	Caudovirales	Siphoviridae	NA	NA	Staphylococcus phage StauST398-2	Bacteria	Firmicutes	Temperate-Confident	0.685237	0.74985	0.0646127	1	YES	NA
NC_021326	MuF+	MuF1	no	no	dsDNA	45242	Staphylococcus	linear	Caudovirales	Siphoviridae	NA	NA	Staphylococcus phage StauST398-1	Bacteria	Firmicutes	Temperate-Confident	0.759703	0.797802	0.0380997	1	YES	Short
NC_024789	MuF-	NA	NA	NA	dsDNA	45746	Escherichia	linear	Caudovirales	Siphoviridae	NA	NA	Escherichia phage bV_EcoS_AKS96	Bacteria	Proteobacteria	Lytic-Not-Confident	0.49587	0.547752	0.0518819	0	NO	NA
NC_024790	MuF-	NA	NA	NA	dsDNA	71778	Escherichia	linear	Caudovirales	Podoviridae	NA	N4likevirus	Escherichia phage vB_EcoP_PhAPEC7	Bacteria	Proteobacteria	Lytic-Not-Confident	0.487742	0.521179	0.0334364	0	NO	NA
NC_024791	MuF-	NA	NA	NA	dsDNA	50440	Vibrio	linear	Caudovirales	Podoviridae	NA	NA	Vibrio phage ICP2_2013_A_Haiti	Bacteria	Proteobacteria	Lytic-Not-Confident	0.458819	0.508991	0.0501721	0	NO	NA
NC_024792	MuF-	NA	NA	NA	dsDNA	160281	Bacillus	linear	Caudovirales	Myoviridae	NA	NA	Bacillus phage Bobb	Bacteria	Firmicutes	Lytic-Not-Confident	0.474918	0.511189	0.0362712	0	NO	NA
NC_021332	MuF+	MuF1	no	no	dsDNA	41392	Staphylococcus	linear	Caudovirales	Siphoviridae	NA	NA	Staphylococcus phage StauST398-3	Bacteria	Firmicutes	Temperate-Confident	0.748504	0.784815	0.0363114	1	YES	Short
NC_021334	MuF+	MuF4	no	no	dsDNA	53359	Mycobacterium	linear	Caudovirales	Siphoviridae	NA	NA	Mycobacterium phage WIVsmall	Bacteria	Actinobacteria	Temperate-Confident	0.56709	0.605295	0.038205	1	YES	Short
NC_021535	MuF+	MuF4	no	no	dsDNA	50679	Mycobacterium	linear	Caudovirales	Siphoviridae	NA	NA	Mycobacterium phage Jobu08	Bacteria	Actinobacteria	Temperate-Confident	0.558833	0.594106	0.0352731	1	YES	Short
NC_021538	MuF+	MuF4	no	no	dsDNA	59626	Mycobacterium	linear	Caudovirales	Siphoviridae	NA	NA	Mycobacterium phage Job42	Bacteria	Actinobacteria	Temperate-Confident	0.585147	0.619281	0.0341336	1	YES	Short
NC_025415	MuF-	NA	NA	NA	dsDNA	32799	Lactobacillus	linear	Caudovirales	Siphoviridae	NA	NA	Lactobacillus phage Ld25A	Bacteria	Firmicutes	Temperate-Not-Confident	0.461388	0.507093	0.0457053	0	NO	NA
NC_025416	MuF-	NA	NA	NA	dsDNA	141907	Staphylococcus	linear	Caudovirales	Myoviridae	Spounavirinae	Twortlikevirus	Staphylococcus phage MCE-2014	Bacteria	Firmicutes	Lytic-Not-Confident	0.484527	0.550849	0.0663218	0	NO	NA
NC_021539	MuF-	NA	NA	NA	dsDNA	38275	Listeria	linear	Caudovirales	Siphoviridae	NA	NA	Listeria phage LP-030-2	Bacteria	Firmicutes	Temperate-Confident	0.613768	0.666533	0.0527652	1	YES	NA
NC_025418	MuF-	NA	NA	NA	dsDNA	43871	Klebsiella	linear	Caudovirales	Podoviridae	NA	NA	Klebsiella phage NTUH-K2044-K1-1 DNA	Bacteria	Proteobacteria	Lytic-Not-Confident	0.458529	0.51049	0.0519609	0	NO	NA
NC_021560	MuF-	NA	NA	NA	dsDNA	53102	Rhizobium	linear	Caudovirales	Myoviridae	NA	NA	Rhizobium phage RR1-A	Bacteria	Proteobacteria	Temperate-Confident	0.526835	0.566633	0.0397982	1	YES	NA
NC_025420	MuF-	NA	NA	NA	dsDNA	32975	Lactobacillus	linear	Caudovirales	Siphoviridae	NA	NA	Lactobacillus phage Ld17	Bacteria	Firmicutes	Lytic-Not-Confident	0.476882	0.514885	0.0380035	0	NO	NA
NC_025421	MuF-	NA	NA	NA	dsDNA	29616	Lactobacillus	linear	Caudovirales	Siphoviridae	NA	NA	Lactobacillus phage Ld3	Bacteria	Firmicutes	Lytic-Not-Confident	0.460547	0.517383	0.0568357	0	NO	NA
NC_021773	MuF-	NA	NA	NA	dsDNA	43458	Staphylococcus	linear	Caudovirales	Siphoviridae	NA	NA	Staphylococcus phage JS01	Bacteria	Firmicutes	Temperate-Confident	0.711809	0.744755	0.032946	1	YES	NA
NC_025423	MuF-	NA	NA	NA	dsDNA	138658	Bacillus	linear	Caudovirales	Myoviridae	Spounavirinae	Spounalikevirus	Bacillus phage CP-51	Bacteria	Firmicutes	Lytic-Not-Confident	0.457849	0.503696	0.0458473	0	NO	NA
NC_021774	MuF-	NA	NA	NA	dsDNA	29742	Salmonella	linear	Caudovirales	Myoviridae	Peduovirinae	P2likevirus	Salmonella phage FSL SP-004	Bacteria	Proteobacteria	Temperate-Confident	0.567069	0.606094	0.0390252	1	YES	NA
NC_021776	MuF-	NA	NA	NA	dsDNA	42313	Vibrio	linear	Caudovirales	Podoviridae	NA	NA	Vibrio phage vpms1	Bacteria	Proteobacteria	Temperate-Confident	0.503773	0.537762	0.033989	0	NO	NA
NC_025426	MuF-	NA	NA	NA	dsDNA	140807	Staphylococcus	linear	Caudovirales	Myoviridae	Spounavirinae	Twortlikevirus	Staphylococcus phage P108	Bacteria	Firmicutes	Lytic-Not-Confident	0.443951	0.512188	0.0682367	0	NO	NA
NC_025427	MuF-	NA	NA	NA	dsDNA	54506	Rhizobium	linear	Caudovirales	Myoviridae	NA	NA	Rhizobium phage vB_RleM_PPF1	Bacteria	Proteobacteria	Temperate-Not-Confident	0.474049	0.518981	0.0449322	1	YES	NA
NC_021784	MuF+	MuF1	yes	yes	dsDNA	38099	Thermus	linear	Caudovirales	NA	NA	NA	Phage phi OH2 DNA	Bacteria	Deinococcus-Thermus	Temperate-Confident	0.579904	0.636064	0.0561598	1	YES	Cter-Tox
NC_025429	MuF-	NA	NA	NA	dsDNA	156446	Rhizobium	linear	Caudovirales	Myoviridae	NA	NA	Rhizobium phage vB_RleM_P10VF	Bacteria	Proteobacteria	Temperate-Not-Confident	0.475718	0.505694	0.0299767	0	NO	NA
NC_025430	MuF-	NA	NA	NA	dsDNA	42351	Escherichia	linear	Caudovirales	Myoviridae	NA	NA	Escherichia phage vB_EcoM-ep3	Bacteria	Proteobacteria	Temperate-Not-Confident	0.482502	0.511389	0.0288865	0	NO	NA
NC_025431	MuF-	NA	NA	NA	dsDNA	45718	Mesorhizobium	linear	Caudovirales	Podoviridae	NA	NA	Mesorhizobium phagevB_MloP_Lo5R7ANS	Bacteria	Proteobacteria	Lytic-Not-Confident	0.465673	0.5001	0.0344271	1	YES	NA
NC_021792	MuF-	NA	NA	NA	dsDNA	72961	Cellulophaga	circular	Caudovirales	Podoviridae	NA	NA	Cellulophaga phage phi46	Bacteria	Bacteroidetes	Temperate-Confident	0.50118	0.534665	0.0334853	1	YES	NA
NC_021800	MuF-	NA	NA	NA	dsDNA	34844	Cellulophaga	circular	Caudovirales	Siphoviridae	NA	NA	Cellulophaga phage phi46	Bacteria	Bacteroidetes	Temperate-Confident	0.518381	0.550749	0.0323681	2	YES	NA
NC_025436	MuF-	NA	NA	NA	dsDNA	133824	Shewanella	linear	Caudovirales	Myoviridae	NA	NA	Shewanella sp. phage 1/4	Bacteria	Proteobacteria	Temperate-Not-Confident	0.454892	0.5003	0.0454074	1	YES	NA
NC_021801	MuF+	MuF1	no	no	dsDNA	42902	Staphylococcus	circular	Caudovirales	Siphoviridae	NA	NA	Staphylococcus phage SA12	Bacteria	Firmicutes	Temperate-Confident	0.668195	0.691508	0.0233138	1	YES	Short
NC_025438	MuF+	MuF1	yes	no	dsDNA	67744	Mycobacterium	linear	Caudovirales	Siphoviridae	NA	NA	Mycobacterium phage Soto	Bacteria	Actinobacteria	Lytic-Not-Confident	0.488701	0.525974	0.037273	0	NO	Cter-Unk
NC_025440	MuF-	NA	NA	NA	dsDNA	134369	Listeria	linear	Caudovirales	Myoviridae	NA	NA	Listeria phage WIL-1	Bacteria	Firmicutes	Lytic-Not-Confident	0.482227	0.519081	0.036854	0	NO	NA
NC_025441	MuF+	MuF1	no	no	dsDNA	66854	Escherichia	linear	Caudovirales	Myoviridae	NA	NA	Escherichia phage ECML-117	Bacteria	Proteobacteria	Temperate-Not-Confident	0.471961	0.506094	0.0341328	0	NO	Short
NC_025442	MuF-	NA	NA	NA	dsDNA	59578	Salmonella	linear	Caudovirales	Siphoviridae	NA	Chilikevirus	Salmonella phage Chi	Bacteria	Proteobacteria	Temperate-Not-Confident	0.470405	0.522378	0.0519725	0	NO	NA
NC_025443	MuF+	MuF1	no	no	dsDNA	52869	Salmonella	linear	Caudovirales	Siphoviridae	NA	NA	Salmonella phage 9NA	Bacteria	Proteobacteria	Lytic-Not-Confident	0.462251	0.502098	0.0398467	0	NO	Short
NC_025444	MuF+	MuF4	no	no	dsDNA	53332	Mycobacterium	linear	Caudovirales	Siphoviridae	NA	L5likevirus	Mycobacteriophage RedRock	Bacteria	Actinobacteria	Temperate-Not-Confident	0.450616	0.503896	0.0532805	0	NO	Short
NC_021802	MuF+	MuF1	no	no	dsDNA	53664	Cellulophaga	circular	Caudovirales	Siphoviridae	NA	NA	Cellulophaga phage phi10	Bacteria	Bacteroidetes	Temperate-Confident	0.559941	0.594106	0.0341648	0	NO	Short
NC_021803	MuF-	NA	NA	NA	dsDNA	72369	Cellulophaga	circular	Caudovirales	Podoviridae	NA	NA	Cellulophaga phage phi13	Bacteria	Bacteroidetes	Temperate-Confident	0.524481	0.558142	0.0336612	1	YES	NA
NC_025447	MuF-	NA	NA	NA	dsDNA	348532	Escherichia	linear	Caudovirales	Myoviridae	NA	NA	Escherichia phage 121Q	Bacteria	Proteobacteria	Temperate-Not-Confident	0.466131	0.502797	0.0366665	0	NO	NA
NC_021804	MuF-	NA	NA	NA	dsDNA	28760	Cellulophaga	circular	Caudovirales	Siphoviridae	NA	NA	Cellulophaga phage phi39	Bacteria	Bacteroidetes	Temperate-Confident	0.521246	0.561239	0.0399928	0	NO	NA
NC_021857	MuF-	NA	NA	NA	dsDNA	41475	Shigella	linear	Caudovirales	Myoviridae	NA	NA	Shigella phage SfII	Bacteria	Proteobacteria	Temperate-Confident	0.541933	0.570729	0.0287965	1	YES	NA
NC_025450	MuF-	NA	NA	NA	dsDNA	44366	Lelliottia	linear	Caudovirales	Podoviridae	Autographivirinae	Sp6likevirus	Lelliottia phage phD2B	Bacteria	Proteobacteria	Temperate-Not-Confident	0.482742	0.507592	0.0248502	0	NO	NA
NC_021863	MuF+	MuF1	no	no	dsDNA	42652	Staphylococcus	circular	Caudovirales	Siphoviridae	NA	NA	Staphylococcus phage SA13	Bacteria	Firmicutes	Temperate-Confident	0.713789	0.75005	0.0362613	1	YES	Short
NC_025452	MuF-	NA	NA	NA	dsDNA	155346	Dickeya	linear	Caudovirales	Myoviridae	NA	NA	Dickeya phage RC-2014	Bacteria	Proteobacteria	Lytic-Not-Confident	0.47374	0.529171	0.0554304	0	NO	NA
NC_021865	MuF-	NA	NA	NA	dsDNA	41294	Paenibacillus	linear	Caudovirales	NA	NA	NA	Paenibacillus phage phiIBB_Pl23	Bacteria	Firmicutes	Temperate-Confident	0.591537	0.611588	0.0200509	1	YES	NA
NC_025454	MuF-	NA	NA	NA	ssDNA	7679	Ralstonia	circular	Unclassified	Inoviridae	NA	Inovirus	Ralstonia phage RS603 DNA	Bacteria	Proteobacteria	Lytic-Not-Confident	0.468126	0.51049	0.0423631	0	NO	NA
NC_025456	MuF-	NA	NA	NA	dsDNA	46547	Synechococcus	circular	Caudovirales	Podoviridae	Autographivirinae	NA	Synechococcus phage S-CBP1	Bacteria	Cyanobacteria	Temperate-Not-Confident	0.468308	0.505195	0.0368866	1	YES	NA
NC_025457	MuF-	NA	NA	NA	dsDNA	42654	Acinetobacter	circular	Caudovirales	Podoviridae	NA	NA	Acinetobacter phage vB_AbaP_Acibel007	Bacteria	Proteobacteria	Temperate-Not-Confident	0.47744	0.514486	0.0370455	0	NO	NA
NC_025458	MuF-	NA	NA	NA	dsDNA	43510	Shewanella	circular	Caudovirales	Myoviridae	NA	NA	Shewanella sp. phage 1/41	Bacteria	Proteobacteria	Temperate-Not-Confident	0.476486	0.514785	0.0382995	0	NO	NA
NC_025459	MuF-	NA	NA	NA	dsDNA	53744	Aeromonas	circular	Caudovirales	Myoviridae	NA	NA	Aeromonas phage pAh6-C	Bacteria	Proteobacteria	Lytic-Not-Confident	0.487718	0.525175	0.0374564	0	NO	NA
NC_022052	MuF+	MuF4	no	no	dsDNA	76050	Mycobacterium	linear	Caudovirales	Siphoviridae	NA	NA	Mycobacterium phage Whirlwind	Bacteria	Actinobacteria	Temperate-Confident	0.529652	0.565135	0.0354831	1	YES	Short
NC_025462	MuF-	NA	NA	NA	dsDNA	99730	Acinetobacter	circular	Caudovirales	Myoviridae	NA	NA	Acinetobacter phage vB_AbaM_Acibel004	Bacteria	Proteobacteria	Lytic-Not-Confident	0.472963	0.503297	0.0303334	0	NO	NA
NC_022054	MuF+	MuF4	no	no	dsDNA	48228	Mycobacterium	linear	Caudovirales	Siphoviridae	NA	NA	Mycobacterium phage Muddy	Bacteria	Actinobacteria	Temperate-Confident	0.513304	0.56014	0.0468361	0	NO	Short
NC_025464	MuF-	NA	NA	NA	dsDNA	44147	Synechococcus	circular	Caudovirales	Podoviridae	NA	NA	Synechococcus phage S-CBP4	Bacteria	Cyanobacteria	Lytic-Not-Confident	0.473132	0.518781	0.0456491	0	NO	NA
NC_025465	MuF-	NA	NA	NA	dsDNA	40923	Enterococcus	circular	Caudovirales	Siphoviridae	NA	NA	Enterococcus phage EfaCPT1	Bacteria	Firmicutes	Temperate-Not-Confident	0.49797	0.544955	0.0469855	0	NO	NA
NC_025466	MuF+	MuF1	no	no	dsDNA	40161	Shewanella	circular	Caudovirales	Myoviridae	NA	NA	Shewanella sp. phage 3/49	Bacteria	Proteobacteria	Temperate-Not-Confident	0.48762	0.532667	0.045047	0	NO	Short
NC_022055	MuF+	MuF4	no	no	dsDNA	59179	Mycobacterium	linear	Caudovirales	Siphoviridae	NA	NA	Mycobacterium phage Bobi	Bacteria	Actinobacteria	Temperate-Confident	0.56098	0.596004	0.0350243	1	YES	Short
NC_025470	MuF-	NA	NA	NA	dsDNA	139004	Shewanella	linear	Caudovirales	Myoviridae	NA	NA	Shewanella sp. phage 1/40	Bacteria	Proteobacteria	Lytic-Not-Confident	0.488323	0.536663	0.0483408	1	YES	NA
NC_022056	MuF+	MuF4	no	no	dsDNA	57155	Mycobacterium	linear	Caudovirales	Siphoviridae	NA	NA	Mycobacterium phage Hamulus	Bacteria	Actinobacteria	Temperate-Confident	0.521634	0.592807	0.0711736	1	YES	Short
NC_025822	MuF-	NA	NA	NA	dsDNA	42544	Vibrio	circular	Caudovirales	Podoviridae	NA	NA	Vibrio phage phi-A318	Bacteria	Proteobacteria	Temperate-Not-Confident	0.453692	0.508292	0.0545995	0	NO	NA
NC_025824	MuF-	NA	NA	NA	ssDNA	6408	Enterobacteria	circular	Unclassified	Inoviridae	NA	Inovirus	Enterobacteria phage fd strain 478	Bacteria	Proteobacteria	Lytic-Not-Confident	0.469088	0.518881	0.0497926	0	NO	NA
NC_022058	MuF+	MuF4	no	no	dsDNA	52519	Mycobacterium	linear	Caudovirales	Siphoviridae	NA	NA	Myobacteriophage Adzzy	Bacteria	Actinobacteria	Temperate-Confident	0.520261	0.550549	0.0302882	1	YES	Short
NC_025830	MuF-	NA	NA	NA	dsDNA	120938	Escherichia	circular	Caudovirales	Myoviridae	NA	NA	Escherichia phage Av-05	Bacteria	Proteobacteria	Lytic-Not-Confident	0.492727	0.540959	0.0482316	0	NO	NA
NC_022059	MuF-	NA	NA	NA	dsDNA	77367	Mycobacterium	linear	Caudovirales	Siphoviridae	NA	NA	Mycobacterium phage DrDrey	Bacteria	Actinobacteria	Temperate-Confident	0.552033	0.628971	0.0769385	1	YES	NA
NC_022060	MuF+	MuF4	no	no	dsDNA	54314	Mycobacterium	linear	Caudovirales	Siphoviridae	NA	NA	Mycobacteriophage Velveteen	Bacteria	Actinobacteria	Temperate-Confident	0.596363	0.616783	0.0204203	1	YES	Short
NC_022065	MuF-	NA	NA	NA	dsDNA	74533	Mycobacterium	linear	Caudovirales	Siphoviridae	NA	NA	Mycobacterium phage Contagion	Bacteria	Actinobacteria	Temperate-Confident	0.546447	0.654246	0.107799	1	YES	NA
NC_026017	MuF+	MuF1	yes	no	dsDNA	41880	Salmonella	circular	Caudovirales	Siphoviridae	NA	NA	Salmonella phage LSPA1	Bacteria	Proteobacteria	Temperate-Not-Confident	0.485828	0.520579	0.0347517	0	NO	Cter-Unk
NC_022066	MuF-	NA	NA	NA	dsDNA	108297	Mycobacterium	linear	Caudovirales	Siphoviridae	NA	NA	Mycobacterium phage Redno2	Bacteria	Actinobacteria	Temperate-Confident	0.531279	0.56983	0.038551	1	YES	NA
NC_022067	MuF-	NA	NA	NA	dsDNA	109960	Mycobacterium	linear	Caudovirales	Siphoviridae	NA	NA	Mycobacterium phage Wanda	Bacteria	Actinobacteria	Temperate-Confident	0.510756	0.55025	0.0394933	1	YES	NA
NC_022068	MuF+	MuF4	no	no	dsDNA	58043	Mycobacterium	linear	Caudovirales	Siphoviridae	NA	NA	Mycobacteriophage Daenerys	Bacteria	Actinobacteria	Temperate-Confident	0.571717	0.613786	0.0420694	1	YES	Short
NC_026586	MuF+	MuF1	no	no	dsDNA	66299	Pseudomonas	linear	Caudovirales	Myoviridae	NA	NA	Pseudomonas phage vB_PaeM_PAO1_Ab27	Bacteria	Proteobacteria	Lytic-Not-Confident	0.465009	0.505694	0.0406855	0	NO	Short
NC_026587	MuF-	NA	NA	NA	dsDNA	86246	Pseudomonas	linear	Caudovirales	Myoviridae	NA	NA	Pseudomonas phage vB_PaeM_PAO1_Ab03	Bacteria	Proteobacteria	Temperate-Not-Confident	0.465288	0.523077	0.0577891	0	NO	NA
NC_022069	MuF+	MuF4	no	no	dsDNA	55213	Mycobacterium	linear	Caudovirales	Siphoviridae	NA	NA	Mycobacterium phage Jabbawokkie	Bacteria	Actinobacteria	Temperate-Confident	0.529274	0.589311	0.060037	1	YES	Short
NC_022070	MuF+	MuF4	no	no	dsDNA	53588	Mycobacterium	linear	Caudovirales	Siphoviridae	NA	NA	Mycobacteriophage Wheeler	Bacteria	Actinobacteria	Temperate-Confident	0.52753	0.581319	0.0537885	1	YES	Short
NC_022071	MuF+	MuF4	no	no	dsDNA	76129	Mycobacterium	linear	Caudovirales	Siphoviridae	NA	NA	Mycobacterium phage Crossroads	Bacteria	Actinobacteria	Temperate-Confident	0.505567	0.545455	0.0398878	1	YES	Short
NC_026591	MuF+	MuF4	no	no	dsDNA	44716	Mycobacterium	linear	Caudovirales	Siphoviridae	NA	NA	Mycobacterium phage Trike	Bacteria	Actinobacteria	Lytic-Not-Confident	0.477134	0.515285	0.0381509	1	YES	Short
NC_022085	MuF-	NA	NA	NA	dsDNA	76483	Mycobacterium	linear	Caudovirales	Siphoviridae	NA	NA	Myobacteriophage Goku	Bacteria	Actinobacteria	Temperate-Confident	0.547516	0.604196	0.0566801	1	YES	NA
NC_022094	MuF-	NA	NA	NA	dsDNA	14319	Bacillus	linear	Unclassified	Tectiviridae	NA	Tectivirus	Bacillus phage Wip1	Bacteria	Firmicutes	Temperate-Confident	0.505617	0.538861	0.033244	0	NO	NA
NC_022324	MuF+	MuF4	no	no	dsDNA	53701	Mycobacterium	linear	Caudovirales	Siphoviridae	NA	NA	Mycobacterium phage Sarfire	Bacteria	Actinobacteria	Temperate-Confident	0.510208	0.573526	0.0633182	1	YES	Short
NC_022330	MuF-	NA	NA	NA	dsDNA	76586	Mycobacterium	circular	Caudovirales	Siphoviridae	NA	NA	Mycobacterium phage Quink	Bacteria	Actinobacteria	Temperate-Confident	0.537555	0.614985	0.0774298	1	YES	NA
NC_022747	MuF-	NA	NA	NA	dsDNA	34145	Vibrio	linear	Caudovirales	Myoviridae	NA	NA	Vibrio phage VPUSM 8	Bacteria	Proteobacteria	Temperate-Confident	0.591062	0.616084	0.0250218	1	YES	NA
NC_022749	MuF-	NA	NA	NA	dsDNA	39758	Shigella	linear	Caudovirales	Myoviridae	NA	NA	Shigella phage SfIV	Bacteria	Proteobacteria	Temperate-Confident	0.555185	0.612388	0.0572024	1	YES	NA
NC_022750	MuF-	NA	NA	NA	dsDNA	33628	Enterobacteria	linear	Caudovirales	Myoviridae	Peduovirinae	P2likevirus	Enterobacteria phage fiAA91-ss	Bacteria	Proteobacteria	Temperate-Confident	0.565123	0.62997	0.0648474	1	YES	NA
NC_026600	MuF-	NA	NA	NA	dsDNA	66181	Pseudomonas	linear	Caudovirales	Myoviridae	NA	NA	Pseudomonas phage vB_PaeM_C1-14_Ab28	Bacteria	Proteobacteria	Lytic-Not-Confident	0.492113	0.515984	0.0238706	0	NO	NA
NC_022756	MuF-	NA	NA	NA	dsDNA	40931	Lactobacillus	linear	Caudovirales	Siphoviridae	NA	NA	Lactobacillus phage J-1	Bacteria	Firmicutes	Temperate-Confident	0.551202	0.601499	0.0502962	1	YES	NA
NC_022757	MuF-	NA	NA	NA	dsDNA	38880	Lactobacillus	linear	Caudovirales	Siphoviridae	NA	NA	Lactobacillus phage PL-1	Bacteria	Firmicutes	Temperate-Confident	0.549626	0.595105	0.0454787	1	YES	NA
NC_022758	MuF-	NA	NA	NA	dsDNA	44459	Staphylococcus	linear	Caudovirales	Siphoviridae	NA	NA	Staphylococcus phage YMC/09/04/R1988	Bacteria	Firmicutes	Temperate-Confident	0.662989	0.70979	0.0468011	1	YES	NA
NC_022762	MuF-	NA	NA	NA	dsDNA	33996	Lactobacillus	linear	Caudovirales	Siphoviridae	NA	NA	Lactobacillus phage phiLdb	Bacteria	Firmicutes	Temperate-Confident	0.553852	0.586314	0.0324618	0	NO	NA
NC_022775	MuF+	MuF2	no	no	dsDNA	36969	Lactobacillus	linear	Caudovirales	Siphoviridae	NA	NA	Lactobacillus phage phiJB	Bacteria	Firmicutes	Temperate-Confident	0.549546	0.572527	0.0229816	1	YES	Short
NC_026606	MuF-	NA	NA	NA	dsDNA	71200	Arthrobacter	linear	Caudovirales	Myoviridae	NA	NA	Arthrobacter phage vB_ArtM-ArV1	Bacteria	Actinobacteria	Lytic-Not-Confident	0.4569	0.502498	0.0455979	0	NO	NA
NC_022914	MuF-	NA	NA	NA	dsDNA	43394	Staphylococcus	linear	Caudovirales	Siphoviridae	NA	NA	Staphylococcus phage phiRS7	Bacteria	Firmicutes	Temperate-Confident	0.56845	0.613087	0.0446371	1	YES	NA
NC_026608	MuF+	MuF1	no	no	dsDNA	42093	Paracoccus	circular	Caudovirales	Siphoviridae	NA	NA	Paracoccus phage vB_PmaS_IMEP1	Bacteria	Proteobacteria	Temperate-Not-Confident	0.477719	0.506394	0.0286746	0	NO	Short
NC_026609	MuF-	NA	NA	NA	dsDNA	74806	Lactobacillus	circular	Caudovirales	Siphoviridae	NA	NA	Lactobacillus phage Ldl1	Bacteria	Firmicutes	Lytic-Not-Confident	0.492359	0.541558	0.0491995	1	YES	NA
NC_026610	MuF-	NA	NA	NA	dsDNA	56637	Vibrio	linear	Caudovirales	Siphoviridae	NA	NA	Vibrio phage VpKK5	Bacteria	Proteobacteria	Temperate-Not-Confident	0.471438	0.505195	0.0337566	0	NO	NA
NC_022969	MuF-	NA	NA	NA	dsDNA	76217	Mycobacterium	linear	Caudovirales	Siphoviridae	NA	NA	Mycobacterium phage PhatBacter	Bacteria	Actinobacteria	Temperate-Confident	0.622861	0.681718	0.0588577	1	YES	NA
NC_022970	MuF-	NA	NA	NA	dsDNA	88097	Pseudomonas	linear	Caudovirales	Myoviridae	NA	NA	Pseudomonas phage PAK_P3	Bacteria	Proteobacteria	Temperate-Confident	0.505916	0.534366	0.0284494	0	NO	NA
NC_026924	MuF-	NA	NA	NA	dsDNA	174885	Synechococcus	circular	Caudovirales	Myoviridae	Tevenvirinae	T4likevirus	Synechococcus phage ACG-2014g isolate Syn7803US105	Bacteria	Cyanobacteria	Lytic-Not-Confident	0.493352	0.54016	0.0468077	0	NO	NA
NC_022972	MuF+	MuF4	no	no	dsDNA	37372	Arthrobacter	linear	Caudovirales	Siphoviridae	NA	NA	Arthrobacter phage vB_ArS-ArV2	Bacteria	Actinobacteria	Temperate-Confident	0.566717	0.592408	0.0256907	1	YES	Short
NC_022976	MuF-	NA	NA	NA	dsDNA	75894	Mycobacterium	linear	Caudovirales	Siphoviridae	NA	NA	Mycobacterium phage Nala	Bacteria	Actinobacteria	Temperate-Confident	0.602728	0.683317	0.0805888	1	YES	NA
NC_022979	MuF+	MuF4	no	no	dsDNA	52823	Mycobacterium	linear	Caudovirales	Siphoviridae	NA	NA	Mycobacterium phage Graduation	Bacteria	Actinobacteria	Temperate-Confident	0.529641	0.556144	0.0265025	1	YES	Short
NC_027118	MuF-	NA	NA	NA	dsDNA	39422	Vibrio	linear	Caudovirales	Podoviridae	NA	NA	Vibrio phage phiVC8	Bacteria	Proteobacteria	Temperate-Not-Confident	0.463038	0.517383	0.0543443	0	NO	NA
NC_027119	MuF-	NA	NA	NA	dsDNA	157498	Salmonella	linear	Caudovirales	Myoviridae	NA	NA	Salmonella phage Det7	Bacteria	Proteobacteria	Lytic-Not-Confident	0.482482	0.51998	0.0374984	0	NO	NA
NC_027120	MuF+	MuF1	no	no	dsDNA	36892	Lactococcus	linear	Caudovirales	Siphoviridae	NA	NA	Lactococcus phage 1358	Bacteria	Firmicutes	Temperate-Not-Confident	0.483432	0.518881	0.0354491	0	NO	Short
NC_027125	MuF-	NA	NA	NA	dsDNA	47142	Flavobacterium	linear	Caudovirales	Myoviridae	NA	NA	Flavobacterium phage FCL-2	Bacteria	Bacteroidetes	Temperate-Not-Confident	0.493525	0.510989	0.0174643	0	NO	NA
NC_022980	MuF+	MuF1	no	no	dsDNA	45798	Brevibacillus	linear	Caudovirales	Myoviridae	NA	NA	Brevibacillus phage Davies	Bacteria	Firmicutes	Temperate-Confident	0.597068	0.621578	0.0245103	1	YES	Short
NC_022981	MuF-	NA	NA	NA	dsDNA	76323	Mycobacterium	linear	Caudovirales	Siphoviridae	NA	NA	Mycobacterium phage HufflyPuff	Bacteria	Actinobacteria	Temperate-Confident	0.569308	0.631269	0.0619603	1	YES	NA
NC_022988	MuF-	NA	NA	NA	dsDNA	74210	Mycobacterium	linear	Caudovirales	Siphoviridae	NA	NA	Mycobacterium phage Bruin	Bacteria	Actinobacteria	Temperate-Confident	0.51886	0.5997	0.0808403	1	YES	NA
NC_023006	MuF-	NA	NA	NA	dsDNA	43564	Pseudomonas	linear	Caudovirales	Myoviridae	NA	NA	Pseudomonas phage PPpW-3 DNA	Bacteria	Proteobacteria	Temperate-Confident	0.518548	0.555045	0.0364972	1	YES	NA
NC_027294	MuF+	MuF4	no	no	dsDNA	29438	Propionibacterium	linear	Caudovirales	Siphoviridae	NA	NA	Propionibacterium phage PHL150M00	Bacteria	Actinobacteria	Lytic-Not-Confident	0.468142	0.507193	0.0390507	0	NO	Short
NC_023007	MuF-	NA	NA	NA	dsDNA	168876	Bacillus	circular	Caudovirales	Siphoviridae	NA	NA	Bacillus phage vB_BanS-Tsamsa	Bacteria	Firmicutes	Temperate-Confident	0.507539	0.548252	0.0407127	3	YES	NA
NC_023498	MuF+	MuF4	yes	no	dsDNA	62466	Mycobacterium	linear	Caudovirales	Siphoviridae	NA	NA	Mycobacterium phage Validus	Bacteria	Actinobacteria	Temperate-Confident	0.500948	0.561538	0.0605904	1	YES	Cter-Unk
NC_023499	MuF-	NA	NA	NA	dsDNA	42906	Staphylococcus	linear	Caudovirales	Siphoviridae	NA	NA	Staphylococcus phage StauST398-4	Bacteria	Firmicutes	Temperate-Confident	0.710993	0.754645	0.0436528	1	YES	NA
NC_023500	MuF+	MuF1	no	no	dsDNA	43301	Staphylococcus	linear	Caudovirales	Siphoviridae	NA	NA	Staphylococcus phage StauST398-5	Bacteria	Firmicutes	Temperate-Confident	0.761902	0.805694	0.0437924	1	YES	Short
NC_023551	MuF-	NA	NA	NA	dsDNA	40692	Enterococcus	linear	Caudovirales	Siphoviridae	NA	NA	Enterococcus phage IME-EF4	Bacteria	Firmicutes	Temperate-Confident	0.544354	0.564735	0.0203814	0	NO	NA
NC_023552	MuF-	NA	NA	NA	dsDNA	47162	Mycobacterium	linear	Caudovirales	Siphoviridae	NA	NA	Mycobacterium phage Donovan	Bacteria	Actinobacteria	Temperate-Confident	0.504468	0.54995	0.0454817	1	YES	NA
NC_027332	MuF-	NA	NA	NA	dsDNA	98170	Acinetobacter	linear	Caudovirales	Myoviridae	NA	NA	Acinetobacter phage YMC13/03/R2096	Bacteria	Proteobacteria	Lytic-Not-Confident	0.479061	0.518382	0.0393207	0	NO	NA
NC_027333	MuF+	MuF4	no	no	dsDNA	29421	Propionibacterium	linear	Caudovirales	Siphoviridae	NA	NA	Propionibacterium phage PHL070N00	Bacteria	Actinobacteria	Temperate-Not-Confident	0.475261	0.525574	0.0503138	0	NO	Short
NC_023562	MuF+	MuF4	no	no	dsDNA	51236	Mycobacterium	linear	Caudovirales	Siphoviridae	NA	NA	Mycobacterium phage BellusTerra	Bacteria	Actinobacteria	Temperate-Confident	0.586301	0.619381	0.0330795	1	YES	Short
NC_027335	MuF-	NA	NA	NA	dsDNA	145518	Enterococcus	linear	Caudovirales	Myoviridae	NA	NA	Enterococcus phage ECP3	Bacteria	Firmicutes	Lytic-Not-Confident	0.483908	0.545155	0.0612468	0	NO	NA
NC_027336	MuF+	MuF4	no	no	dsDNA	29503	Propionibacterium	linear	Caudovirales	Siphoviridae	NA	NA	Propionibacterium phage PHL009M11	Bacteria	Actinobacteria	Temperate-Not-Confident	0.465954	0.504495	0.0385418	0	NO	Short
NC_023577	MuF+	MuF4	no	no	dsDNA	51797	Mycobacterium	linear	Caudovirales	Siphoviridae	NA	L5likevirus	Mycobacterium phage Obama12	Bacteria	Actinobacteria	Temperate-Confident	0.539031	0.585415	0.046384	1	YES	Short
NC_023578	MuF-	NA	NA	NA	dsDNA	69099	Mycobacterium	linear	Caudovirales	Siphoviridae	NA	NA	Mycobacterium phage Oaker	Bacteria	Actinobacteria	Temperate-Confident	0.513841	0.557443	0.0436014	0	NO	NA
NC_023580	MuF+	MuF4	no	no	dsDNA	57775	Mycobacterium	linear	Caudovirales	Siphoviridae	NA	NA	Mycobacterium phage Saal	Bacteria	Actinobacteria	Temperate-Confident	0.562914	0.615684	0.0527699	1	YES	Short
NC_027341	MuF-	NA	NA	NA	dsDNA	130008	Lactococcus	linear	Caudovirales	Siphoviridae	NA	NA	Lactococcus phage WRP3	Bacteria	Firmicutes	Lytic-Not-Confident	0.470492	0.519081	0.0485889	2	YES	NA
NC_023588	MuF-	NA	NA	NA	dsDNA	33525	Stenotrophomonas	circular	Caudovirales	Myoviridae	Peduovirinae	P2likevirus	Stenotrophomonas phage Smp131	Bacteria	Proteobacteria	Temperate-Confident	0.546485	0.578621	0.0321369	1	YES	NA
NC_023608	MuF+	MuF1	no	no	dsDNA	42093	Salmonella	linear	Caudovirales	Siphoviridae	NA	NA	Salmonella phage vB_SenS-Ent2	Bacteria	Proteobacteria	Temperate-Confident	0.500074	0.546354	0.0462797	0	NO	Short
NC_023612	MuF+	MuF1	no	no	dsDNA	39078	Geobacillus	circular	Caudovirales	Siphoviridae	NA	NA	Geobacillus phage GBK2	Bacteria	Firmicutes	Temperate-Confident	0.561046	0.607792	0.0467464	0	NO	Short
NC_023689	MuF-	NA	NA	NA	dsDNA	76260	Mycobacterium	linear	Caudovirales	Siphoviridae	NA	NA	Mycobacterium phage Lilac	Bacteria	Actinobacteria	Temperate-Confident	0.56381	0.652647	0.0888369	1	YES	NA
NC_027348	MuF-	NA	NA	NA	dsDNA	73990	Delftia	linear	Caudovirales	Podoviridae	NA	NA	Delftia phage RG-2014	Bacteria	Proteobacteria	Lytic-Not-Confident	0.473051	0.512687	0.0396363	0	NO	NA
NC_023690	MuF-	NA	NA	NA	dsDNA	110569	Mycobacterium	linear	Caudovirales	Siphoviridae	NA	Omegalikevirus	Mycobacterium phage Courthouse	Bacteria	Actinobacteria	Temperate-Confident	0.501112	0.538961	0.0378487	1	YES	NA
NC_027350	MuF-	NA	NA	NA	dsDNA	49816	Citrobacter	linear	Caudovirales	Siphoviridae	NA	NA	Citrobacter phage Stevie	Bacteria	Proteobacteria	Temperate-Not-Confident	0.468443	0.504995	0.036552	0	NO	NA
NC_027351	MuF-	NA	NA	NA	dsDNA	147745	Salmonella	linear	Caudovirales	Myoviridae	NA	NA	Salmonella phage SSE-121	Bacteria	Proteobacteria	Lytic-Not-Confident	0.478497	0.532468	0.0539707	0	NO	NA
NC_027352	MuF-	NA	NA	NA	dsDNA	159492	Bacillus	linear	Caudovirales	Myoviridae	Spounavirinae	Spounalikevirus	Bacillus phage JBP901	Bacteria	Firmicutes	Lytic-Not-Confident	0.491804	0.536963	0.0451587	0	NO	NA
NC_023692	MuF-	NA	NA	NA	dsDNA	48984	Mycobacterium	linear	Caudovirales	Siphoviridae	NA	Bignuzlikevirus	Mycobacterium phage BigNuz	Bacteria	Actinobacteria	Temperate-Confident	0.530735	0.57003	0.0392946	1	YES	NA
NC_027354	MuF+	MuF4	no	no	dsDNA	29323	Propionibacterium	linear	Caudovirales	Siphoviridae	NA	NA	Propionibacterium phage PHL301M00	Bacteria	Actinobacteria	Lytic-Not-Confident	0.477452	0.522777	0.0453249	0	NO	Short
NC_027355	MuF-	NA	NA	NA	dsDNA	159071	Bacillus	linear	Caudovirales	Myoviridae	Spounavirinae	Spounalikevirus	Bacillus phage BCP8-2	Bacteria	Firmicutes	Lytic-Not-Confident	0.4743	0.527173	0.0528728	0	NO	NA
NC_027356	MuF-	NA	NA	NA	dsDNA	108065	Enterobacteria	linear	Caudovirales	Siphoviridae	NA	T5likevirus	Enterobacteria phage DT57C	Bacteria	Proteobacteria	Lytic-Not-Confident	0.453093	0.507293	0.0541999	0	NO	NA
NC_027357	MuF+	MuF4	no	no	dsDNA	29496	Propionibacterium	linear	Caudovirales	Siphoviridae	NA	NA	Propionibacterium phage PHL025M00	Bacteria	Actinobacteria	Lytic-Not-Confident	0.490681	0.528871	0.0381898	0	NO	Short
NC_027358	MuF-	NA	NA	NA	dsDNA	28527	Leuconostoc	linear	Caudovirales	Siphoviridae	NA	NA	Leuconostoc phage Ln-9	Bacteria	Firmicutes	Lytic-Not-Confident	0.461462	0.512587	0.0511249	0	NO	NA
NC_027359	MuF+	MuF4	no	no	dsDNA	29491	Propionibacterium	linear	Caudovirales	Siphoviridae	NA	NA	Propionibacterium phage PHL082M00	Bacteria	Actinobacteria	Temperate-Not-Confident	0.473821	0.51019	0.0363689	0	NO	Short
NC_023697	MuF-	NA	NA	NA	dsDNA	48420	Mycobacterium	linear	Caudovirales	Siphoviridae	NA	Che9clikevirus	Mycobacterium phage Babsiella	Bacteria	Actinobacteria	Temperate-Confident	0.53917	0.564935	0.0257651	1	YES	NA
NC_027361	MuF+	MuF4	no	no	dsDNA	29454	Propionibacterium	linear	Caudovirales	Siphoviridae	NA	NA	Propionibacterium phage PHL085N00	Bacteria	Actinobacteria	Lytic-Not-Confident	0.467	0.505594	0.0385949	0	NO	Short
NC_023698	MuF+	MuF4	no	no	dsDNA	54470	Mycobacterium	linear	Caudovirales	Siphoviridae	NA	Che8likevirus	Mycobacterium phage Avani	Bacteria	Actinobacteria	Temperate-Confident	0.541056	0.599401	0.0583445	1	YES	Short
NC_023699	MuF+	MuF4	no	no	dsDNA	59016	Mycobacterium	linear	Caudovirales	Siphoviridae	NA	Che8likevirus	Mycobacterium phage SG4	Bacteria	Actinobacteria	Temperate-Confident	0.544437	0.591209	0.0467716	1	YES	Short
NC_027364	MuF-	NA	NA	NA	dsDNA	348113	Escherichia	linear	Caudovirales	Myoviridae	NA	NA	Escherichia phage PBECO 4	Bacteria	Proteobacteria	Lytic-Not-Confident	0.489872	0.543756	0.0538845	0	NO	NA
NC_023700	MuF+	MuF1	yes	no	dsDNA	34553	Pseudomonas	linear	Caudovirales	Siphoviridae	NA	D3112likevirus	Pseudomonas phage PA1/KOR/2010	Bacteria	Proteobacteria	Temperate-Confident	0.568396	0.61049	0.0420938	0	NO	Cter-Unk
NC_027367	MuF+	MuF4	no	no	dsDNA	29003	Propionibacterium	linear	Caudovirales	Siphoviridae	NA	NA	Propionibacterium phage PHL132N00	Bacteria	Actinobacteria	Lytic-Not-Confident	0.48382	0.536464	0.0526435	0	NO	Short
NC_027368	MuF-	NA	NA	NA	dsDNA	33828	Vibrio	linear	Caudovirales	Myoviridae	NA	NA	Vibrio phage PV94	Bacteria	Proteobacteria	Lytic-Not-Confident	0.496317	0.513786	0.0174694	0	NO	NA
NC_023703	MuF-	NA	NA	NA	dsDNA	64613	Mycobacterium	linear	Caudovirales	Siphoviridae	NA	NA	Mycobacterium phage Dori	Bacteria	Actinobacteria	Temperate-Confident	0.579344	0.622677	0.0433337	1	YES	NA
NC_027370	MuF+	MuF4	no	no	dsDNA	29428	Propionibacterium	linear	Caudovirales	Siphoviridae	NA	NA	Propionibacterium phage PHL179M00	Bacteria	Actinobacteria	Lytic-Not-Confident	0.490862	0.531069	0.0402068	0	NO	Short
NC_027371	MuF+	MuF4	no	no	dsDNA	29741	Propionibacterium	linear	Caudovirales	Siphoviridae	NA	NA	Propionibacterium phage Pacnes 2012-15	Bacteria	Actinobacteria	Temperate-Not-Confident	0.480998	0.51009	0.0290921	0	NO	Short
NC_027373	MuF+	MuF4	no	no	dsDNA	29423	Propionibacterium	linear	Caudovirales	Siphoviridae	NA	NA	Propionibacterium phage PHL030N00	Bacteria	Actinobacteria	Temperate-Not-Confident	0.460169	0.506294	0.0461246	0	NO	Short
NC_023707	MuF+	MuF4	no	no	dsDNA	53169	Mycobacterium	linear	Caudovirales	Siphoviridae	NA	L5likevirus	Mycobacterium phage Turbido	Bacteria	Actinobacteria	Temperate-Confident	0.500318	0.544356	0.0440378	1	YES	Short
NC_027377	MuF-	NA	NA	NA	dsDNA	28921	Leuconostoc	linear	Caudovirales	Siphoviridae	NA	NA	Leuconostoc phage Ln-8	Bacteria	Firmicutes	Temperate-Not-Confident	0.459916	0.507892	0.0479756	0	NO	NA
NC_027379	MuF-	NA	NA	NA	dsDNA	43642	Proteus	linear	Caudovirales	Podoviridae	NA	NA	Proteus phage PM 85	Bacteria	Proteobacteria	Lytic-Not-Confident	0.45487	0.500499	0.0456295	0	NO	NA
NC_027381	MuF-	NA	NA	NA	dsDNA	68365	Escherichia	linear	Caudovirales	Podoviridae	NA	NA	Escherichia phage Pollock	Bacteria	Proteobacteria	Temperate-Not-Confident	0.482957	0.523377	0.0404193	0	NO	NA
NC_023717	MuF-	NA	NA	NA	dsDNA	151924	Cronobacter	linear	Caudovirales	Myoviridae	NA	NA	Cronobacter phage CR9	Bacteria	Proteobacteria	Temperate-Confident	0.509206	0.535065	0.0258594	0	NO	NA
NC_027383	MuF-	NA	NA	NA	dsDNA	44613	Escherichia	linear	Caudovirales	Siphoviridae	NA	NA	Escherichia phage YD-2008.s	Bacteria	Proteobacteria	Temperate-Not-Confident	0.467703	0.512987	0.0452838	0	NO	NA
NC_023720	MuF+	MuF4	no	no	dsDNA	53142	Mycobacterium	linear	Caudovirales	Siphoviridae	NA	L5likevirus	Mycobacterium phage Perseus	Bacteria	Actinobacteria	Temperate-Confident	0.510192	0.547453	0.0372603	1	YES	Short
NC_027385	MuF+	MuF4	no	no	dsDNA	29261	Propionibacterium	linear	Caudovirales	Siphoviridae	NA	NA	Propionibacterium phage PHL092M00	Bacteria	Actinobacteria	Temperate-Not-Confident	0.473091	0.527273	0.0541815	0	NO	Short
NC_027386	MuF+	MuF4	no	no	dsDNA	29247	Propionibacterium	linear	Caudovirales	Siphoviridae	NA	NA	Propionibacterium phage PHL152M00	Bacteria	Actinobacteria	Lytic-Not-Confident	0.468166	0.514685	0.0465196	0	NO	Short
NC_023721	MuF+	MuF4	no	no	dsDNA	54411	Mycobacterium	linear	Caudovirales	Siphoviridae	NA	Che8likevirus	Mycobacterium phage Drago	Bacteria	Actinobacteria	Temperate-Confident	0.544987	0.597902	0.0529151	1	YES	Short
NC_027388	MuF-	NA	NA	NA	dsDNA	73050	Pseudomonas	linear	Caudovirales	Podoviridae	NA	N4likevirus	Pseudomonas phage YH6	Bacteria	Proteobacteria	Temperate-Not-Confident	0.491892	0.514186	0.0222939	0	NO	NA
NC_027389	MuF+	MuF4	no	no	dsDNA	29494	Propionibacterium	linear	Caudovirales	Siphoviridae	NA	NA	Propionibacterium phage PHL141N00	Bacteria	Actinobacteria	Lytic-Not-Confident	0.467702	0.508492	0.0407895	0	NO	Short
NC_027390	MuF-	NA	NA	NA	dsDNA	45169	Proteus	linear	Caudovirales	Podoviridae	NA	NA	Proteus phage PM 93	Bacteria	Proteobacteria	Lytic-Not-Confident	0.487129	0.518581	0.0314521	0	NO	NA
NC_027391	MuF+	MuF4	no	no	dsDNA	29412	Propionibacterium	linear	Caudovirales	Siphoviridae	NA	NA	Propionibacterium phage PHL041M10	Bacteria	Actinobacteria	Lytic-Not-Confident	0.497636	0.54036	0.042724	0	NO	Short
NC_027393	MuF-	NA	NA	NA	dsDNA	39530	Vibrio	linear	Caudovirales	Podoviridae	NA	NA	Vibrio phage J2	Bacteria	Proteobacteria	Temperate-Not-Confident	0.453091	0.536464	0.0833725	0	NO	NA
NC_027395	MuF-	NA	NA	NA	dsDNA	77327	Escherichia	linear	Caudovirales	Podoviridae	NA	NA	Phage vB_EcoP_SU10	Bacteria	Proteobacteria	Lytic-Not-Confident	0.472045	0.518981	0.0469359	0	NO	NA
NC_023726	MuF+	MuF4	no	no	dsDNA	53597	Mycobacterium	linear	Caudovirales	Siphoviridae	NA	L5likevirus	Mycobacterium phage Euphoria	Bacteria	Actinobacteria	Temperate-Confident	0.529818	0.565435	0.035617	1	YES	Short
NC_023728	MuF+	MuF4	no	no	dsDNA	56461	Mycobacterium	linear	Caudovirales	Siphoviridae	NA	Che8likevirus	Mycobacterium phage DeadP	Bacteria	Actinobacteria	Temperate-Confident	0.549633	0.605594	0.0559615	1	YES	Short
NC_023729	MuF-	NA	NA	NA	dsDNA	43036	Mycobacterium	linear	Caudovirales	Siphoviridae	NA	Charlielikevirus	Mycobacterium phage Charlie	Bacteria	Actinobacteria	Temperate-Confident	0.592458	0.623976	0.0315181	1	YES	NA
NC_027399	MuF-	NA	NA	NA	dsDNA	346602	Klebsiella	linear	Caudovirales	Myoviridae	NA	NA	Klebsiella phage K64-1 DNA	Bacteria	Proteobacteria	Temperate-Not-Confident	0.487478	0.529171	0.0416931	0	NO	NA
NC_027400	MuF+	MuF4	no	no	dsDNA	29264	Propionibacterium	linear	Caudovirales	Siphoviridae	NA	NA	Propionibacterium phage PHL055N00	Bacteria	Actinobacteria	Lytic-Not-Confident	0.495429	0.525375	0.0299458	0	NO	Short
NC_027401	MuF+	MuF4	no	no	dsDNA	29751	Propionibacterium	linear	Caudovirales	Siphoviridae	NA	NA	Propionibacterium phage PHL095N00	Bacteria	Actinobacteria	Lytic-Not-Confident	0.489967	0.518681	0.0287146	0	NO	Short
NC_023730	MuF-	NA	NA	NA	dsDNA	42594	Mycobacterium	linear	Caudovirales	Siphoviridae	NA	Charlielikevirus	Mycobacterium phage Redi	Bacteria	Actinobacteria	Temperate-Confident	0.551901	0.586014	0.0341133	1	YES	NA
NC_023731	MuF+	MuF4	no	no	dsDNA	53526	Mycobacterium	linear	Caudovirales	Siphoviridae	NA	L5likevirus	Mycobacterium phage Trixie	Bacteria	Actinobacteria	Temperate-Confident	0.540939	0.592907	0.0519678	1	YES	Short
NC_027620	MuF+	MuF4	no	no	dsDNA	29726	Propionibacterium	linear	Caudovirales	Siphoviridae	NA	NA	Propionibacterium phage MrAK	Bacteria	Actinobacteria	Temperate-Not-Confident	0.484713	0.532268	0.0475545	0	NO	Short
NC_027621	MuF+	MuF4	no	no	dsDNA	29463	Propionibacterium	linear	Caudovirales	Siphoviridae	NA	NA	Propionibacterium phage Wizzo	Bacteria	Actinobacteria	Lytic-Not-Confident	0.482674	0.52967	0.0469963	0	NO	Short
NC_027622	MuF+	MuF4	no	no	dsDNA	29330	Propionibacterium	linear	Caudovirales	Siphoviridae	NA	NA	Propionibacterium phage Stormborn	Bacteria	Actinobacteria	Lytic-Not-Confident	0.477057	0.518282	0.0412243	0	NO	Short
NC_023732	MuF+	MuF4	no	no	dsDNA	69279	Mycobacterium	linear	Caudovirales	Siphoviridae	NA	Bronlikevirus	Mycobacterium phage Rumpelstiltskin	Bacteria	Actinobacteria	Temperate-Confident	0.573422	0.606094	0.0326716	1	YES	Short
NC_027624	MuF+	MuF4	no	no	dsDNA	29594	Propionibacterium	linear	Caudovirales	Siphoviridae	NA	NA	Propionibacterium phage SKKY	Bacteria	Actinobacteria	Lytic-Not-Confident	0.463574	0.512088	0.0485135	0	NO	Short
NC_027625	MuF+	MuF4	no	no	dsDNA	29461	Propionibacterium	linear	Caudovirales	Siphoviridae	NA	NA	Propionibacterium phage Kubed	Bacteria	Actinobacteria	Temperate-Not-Confident	0.468483	0.527672	0.0591894	0	NO	Short
NC_027626	MuF+	MuF4	no	no	dsDNA	29347	Propionibacterium	linear	Caudovirales	Siphoviridae	NA	NA	Propionibacterium phage Procrass1	Bacteria	Actinobacteria	Lytic-Not-Confident	0.481222	0.523776	0.0425539	0	NO	Short
NC_023734	MuF-	NA	NA	NA	dsDNA	35725	Psychrobacter	linear	Caudovirales	Siphoviridae	NA	NA	Psychrobacter phage Psymv2	Bacteria	Proteobacteria	Temperate-Confident	0.524102	0.548252	0.0241502	1	YES	NA
NC_027628	MuF+	MuF4	no	no	dsDNA	29517	Propionibacterium	linear	Caudovirales	Siphoviridae	NA	NA	Propionibacterium phage Lauchelly	Bacteria	Actinobacteria	Lytic-Not-Confident	0.489905	0.523776	0.0338714	0	NO	Short
NC_027629	MuF+	MuF4	no	no	dsDNA	28876	Propionibacterium	linear	Caudovirales	Siphoviridae	NA	NA	Propionibacterium phage Attacne	Bacteria	Actinobacteria	Lytic-Not-Confident	0.484478	0.521578	0.0371006	0	NO	Short
NC_027630	MuF+	MuF4	no	no	dsDNA	29506	Propionibacterium	linear	Caudovirales	Siphoviridae	NA	NA	Propionibacterium phage Ouroboros	Bacteria	Actinobacteria	Lytic-Not-Confident	0.495004	0.528372	0.0333681	0	NO	Short
NC_023735	MuF-	NA	NA	NA	dsDNA	76797	Rhodococcus	linear	Caudovirales	Siphoviridae	NA	NA	Rhodococcus phage ReqiPepy6	Bacteria	Actinobacteria	Temperate-Confident	0.501792	0.531269	0.0294768	0	NO	NA
NC_027981	MuF-	NA	NA	NA	dsDNA	42612	Vibrio	linear	Caudovirales	Myoviridae	NA	NA	Vibrio phage VP58.5	Bacteria	Proteobacteria	Temperate-Not-Confident	0.47634	0.527972	0.0516317	0	NO	NA
NC_023738	MuF-	NA	NA	NA	dsDNA	106327	Mycobacterium	linear	Caudovirales	Siphoviridae	NA	Omegalikevirus	Mycobacterium phage Thibault	Bacteria	Actinobacteria	Temperate-Confident	0.5419	0.585215	0.0433151	1	YES	NA
NC_023739	MuF+	MuF4	no	no	dsDNA	51821	Mycobacterium	linear	Caudovirales	Siphoviridae	NA	L5likevirus	Mycobacterium phage BillKnuckles	Bacteria	Actinobacteria	Temperate-Confident	0.530718	0.599301	0.0685826	1	YES	Short
NC_023748	MuF+	MuF4	no	no	dsDNA	53137	Mycobacterium	linear	Caudovirales	Siphoviridae	NA	L5likevirus	Mycobacterium phage SkiPole	Bacteria	Actinobacteria	Temperate-Confident	0.524086	0.551249	0.0271627	1	YES	Short
NC_027985	MuF+	MuF1	yes	no	dsDNA	68016	Mycobacterium	linear	Caudovirales	Siphoviridae	NA	NA	Mycobacterium phage UncleHowie	Bacteria	Actinobacteria	Lytic-Not-Confident	0.461492	0.50959	0.0480985	0	NO	Cter-Unk
NC_027987	MuF-	NA	NA	NA	dsDNA	29508	Leuconostoc	linear	Caudovirales	Siphoviridae	NA	NA	Leuconostoc phage 1-A4	Bacteria	Firmicutes	Lytic-Not-Confident	0.45985	0.502498	0.0426475	0	NO	NA
NC_027988	MuF-	NA	NA	NA	unclassified	47636	Citrobacter	linear	Caudovirales	Podoviridae	NA	NA	Citrobacter phage CVT22	Bacteria	Proteobacteria	Lytic-Not-Confident	0.490924	0.544256	0.0533316	0	NO	NA
NC_023859	MuF-	NA	NA	NA	dsDNA	59254	Microbacterium	linear	Caudovirales	Siphoviridae	NA	NA	Microbacterium phage vB_MoxS-ISF9	Bacteria	Actinobacteria	Temperate-Confident	0.514826	0.53966	0.0248339	0	NO	NA
NC_024135	MuF+	MuF4	yes	no	dsDNA	42392	Mycobacterium	linear	Caudovirales	Siphoviridae	NA	NA	Mycobacterium phage Bernal13	Bacteria	Actinobacteria	Temperate-Confident	0.503741	0.548951	0.0452102	1	YES	Cter-Unk
NC_024136	MuF+	MuF4	no	no	dsDNA	51781	Mycobacterium	linear	Caudovirales	Siphoviridae	NA	NA	Mycobacterium phage Seabiscuit	Bacteria	Actinobacteria	Temperate-Confident	0.523457	0.562737	0.0392801	1	YES	Short
NC_027994	MuF+	MuF1	yes	no	dsDNA	41632	Escherichia	circular	Caudovirales	Siphoviridae	NA	NA	Escherichia phage K1H	Bacteria	Proteobacteria	Temperate-Not-Confident	0.476031	0.522378	0.0463468	0	NO	Cter-Unk
NC_024140	MuF-	NA	NA	NA	dsDNA	72028	Pseudomonas	linear	Caudovirales	Podoviridae	NA	N4likevirus	Pseudomonas phage vB_PaeP_C2-10_Ab09	Bacteria	Proteobacteria	Temperate-Confident	0.502916	0.542358	0.0394418	0	NO	NA
NC_027996	MuF-	NA	NA	NA	dsDNA	175720	Campylobacter	circular	Caudovirales	Myoviridae	NA	Cp220likevirus	Campylobacter phage CPt10	Bacteria	Proteobacteria	Lytic-Not-Confident	0.492823	0.520679	0.027856	0	NO	NA
NC_027997	MuF-	NA	NA	NA	dsDNA	177534	Campylobacter	circular	Caudovirales	Myoviridae	NA	Cp220likevirus	Campylobacter phage CP220	Bacteria	Proteobacteria	Lytic-Not-Confident	0.490553	0.518182	0.0276292	0	NO	NA
NC_028248	MuF-	NA	NA	NA	dsDNA	136896	Escherichia	linear	Caudovirales	Myoviridae	NA	NA	Escherichia phage slur16	Bacteria	Proteobacteria	Temperate-Not-Confident	0.476423	0.515285	0.0388621	0	NO	NA
NC_024141	MuF+	MuF4	no	no	dsDNA	51378	Mycobacterium	linear	Caudovirales	Siphoviridae	NA	NA	Mycobacterium phage Kampy	Bacteria	Actinobacteria	Temperate-Confident	0.557293	0.588312	0.0310189	1	YES	Short
NC_024144	MuF+	MuF1	yes	no	dsDNA	54279	Clostridium	linear	Caudovirales	Myoviridae	NA	NA	Clostridium phage CDMH1	Bacteria	Firmicutes	Temperate-Confident	0.541632	0.577722	0.0360904	1	YES	Cter-Unk
NC_028652	MuF-	NA	NA	NA	dsDNA	94109	Pseudomonas	linear	Caudovirales	Myoviridae	NA	NA	Pseudomonas phage C11	Bacteria	Proteobacteria	Lytic-Not-Confident	0.469943	0.506793	0.0368505	0	NO	NA
NC_028653	MuF-	NA	NA	NA	dsDNA	67617	Gordonia	linear	Caudovirales	Podoviridae	NA	NA	Gordonia phage GTE8	Bacteria	Actinobacteria	Temperate-Not-Confident	0.466433	0.505295	0.0388621	0	NO	NA
NC_028654	MuF+	MuF4	no	no	dsDNA	56275	Mycobacterium	linear	Caudovirales	Siphoviridae	NA	NA	Mycobacterium phage Sparkdehlily	Bacteria	Actinobacteria	Temperate-Not-Confident	0.487315	0.537662	0.0503476	1	YES	Short
NC_024145	MuF+	MuF1	yes	no	dsDNA	70667	Mycobacterium	linear	Caudovirales	Siphoviridae	NA	NA	Mycobacterium phage Hosp	Bacteria	Actinobacteria	Temperate-Confident	0.511999	0.546054	0.0340547	0	NO	Cter-Unk
NC_024147	MuF+	MuF4	yes	unknown	dsDNA	57315	Mycobacterium	linear	Caudovirales	Siphoviridae	NA	NA	Mycobacterium phage ZoeJ	Bacteria	Actinobacteria	Temperate-Confident	0.543588	0.572927	0.029339	1	YES	Cter-Unk
NC_024148	MuF+	MuF4	no	no	dsDNA	50101	Mycobacterium	linear	Caudovirales	Siphoviridae	NA	NA	Mycobacterium phage Phantastic	Bacteria	Actinobacteria	Temperate-Confident	0.506959	0.551249	0.0442898	1	YES	Short
NC_028658	MuF+	MuF1	yes	no	dsDNA	68735	Mycobacterium	linear	Caudovirales	Siphoviridae	NA	NA	Mycobacterium phage Swish	Bacteria	Actinobacteria	Lytic-Not-Confident	0.465619	0.523177	0.0575581	0	NO	Cter-Unk
NC_028659	MuF-	NA	NA	NA	dsDNA	142987	Klebsiella	linear	Caudovirales	Myoviridae	NA	NA	Klebsiella phage vB_KpnM_KB57	Bacteria	Proteobacteria	Temperate-Not-Confident	0.481505	0.523277	0.0417721	0	NO	NA
NC_024204	MuF+	MuF1	no	no	dsDNA	42764	Salmonella	linear	Caudovirales	Siphoviridae	NA	NA	Salmonella phage vB_SenS-Ent3	Bacteria	Proteobacteria	Temperate-Confident	0.526918	0.55984	0.0329223	0	NO	Short
NC_024206	MuF+	MuF1	yes	yes	dsDNA	38269	Lactobacillus	linear	Caudovirales	Myoviridae	NA	NA	Lactobacillus phage phi jlb1	Bacteria	Firmicutes	Temperate-Confident	0.53456	0.589311	0.0547509	1	YES	Cter-Tox
NC_028662	MuF+	MuF4	no	no	dsDNA	50418	Mycobacterium	linear	Caudovirales	Podoviridae	NA	NA	Mycobacterium phage Phlei	Bacteria	Actinobacteria	Temperate-Not-Confident	0.483207	0.512388	0.0291806	0	NO	Short
NC_024208	MuF-	NA	NA	NA	dsDNA	54173	Lactococcus	linear	Caudovirales	Siphoviridae	NA	NA	Lactococcus phage P118	Bacteria	Firmicutes	Temperate-Confident	0.50469	0.542058	0.0373679	0	NO	NA
NC_028664	MuF-	NA	NA	NA	dsDNA	43963	Klebsiella	linear	Caudovirales	Podoviridae	Autographivirinae	NA	Klebsiella phage vB_Kp2	Bacteria	Proteobacteria	Lytic-Not-Confident	0.464656	0.512188	0.0475318	0	NO	NA
NC_028665	MuF+	MuF1	yes	no	dsDNA	56982	Gordonia	linear	Caudovirales	Podoviridae	NA	NA	Gordonia phage GTE6	Bacteria	Actinobacteria	Temperate-Not-Confident	0.451543	0.513686	0.0621432	0	NO	Cter-Unk
NC_024330	MuF+	MuF1	yes	no	dsDNA	37380	Pseudomonas	linear	Caudovirales	Siphoviridae	NA	NA	Pseudomonas phage JD024	Bacteria	Proteobacteria	Temperate-Confident	0.537105	0.604196	0.0670908	0	NO	Cter-Unk
NC_028667	MuF+	MuF1	yes	no	dsDNA	39593	Pseudomonas	linear	Caudovirales	Siphoviridae	NA	NA	Pseudomonas phage vB_PaeS_PM105	Bacteria	Proteobacteria	Temperate-Not-Confident	0.466935	0.510889	0.043954	0	NO	Cter-Unk
NC_024356	MuF-	NA	NA	NA	dsDNA	42597	Enterococcus	linear	Caudovirales	Siphoviridae	NA	NA	Enterococcus phage IME-EFm1	Bacteria	Firmicutes	Temperate-Confident	0.519423	0.547852	0.028429	0	NO	NA
NC_024365	MuF+	MuF1	no	no	dsDNA	51090	Pseudomonas	linear	Caudovirales	Siphoviridae	NA	NA	Pseudomonas phage phiPSA1	Bacteria	Proteobacteria	Temperate-Confident	0.53082	0.561838	0.031018	1	YES	Short
NC_028670	MuF-	NA	NA	NA	dsDNA	44203	Klebsiella	linear	Caudovirales	Podoviridae	NA	NA	Klebsiella phage vB_KpnP_KpV41	Bacteria	Proteobacteria	Lytic-Not-Confident	0.470852	0.512987	0.0421354	0	NO	NA
NC_024369	MuF-	NA	NA	NA	dsDNA	41569	Vibrio	linear	Caudovirales	Myoviridae	NA	NA	Vibrio phage X29	Bacteria	Proteobacteria	Temperate-Confident	0.510743	0.542957	0.0322142	2	YES	NA
NC_028672	MuF-	NA	NA	NA	dsDNA	149732	Cronobacter	linear	Caudovirales	Myoviridae	NA	NA	Cronobacter phage PBES 02	Bacteria	Proteobacteria	Lytic-Not-Confident	0.478712	0.534965	0.0562529	0	NO	NA
NC_028673	MuF-	NA	NA	NA	dsDNA	73419	Gordonia	linear	Caudovirales	Podoviridae	NA	NA	Gordonia phage GMA7	Bacteria	Actinobacteria	Lytic-Not-Confident	0.489601	0.521279	0.0316781	0	NO	NA
NC_028674	MuF+	MuF1	yes	no	dsDNA	68355	Mycobacterium	linear	Caudovirales	Siphoviridae	NA	NA	Mycobacterium phage ShiVal	Bacteria	Actinobacteria	Lytic-Not-Confident	0.455617	0.509391	0.053774	0	NO	Cter-Unk
NC_028675	MuF-	NA	NA	NA	dsDNA	41526	Acinetobacter	linear	Caudovirales	Podoviridae	NA	NA	Acinetobacter phage phiAB1	Bacteria	Proteobacteria	Temperate-Not-Confident	0.458486	0.500799	0.0423135	0	NO	NA
NC_028676	MuF-	NA	NA	NA	dsDNA	149218	Sinorhizobium	linear	Caudovirales	Myoviridae	NA	NA	Sinorhizobium phage phiM9	Bacteria	Proteobacteria	Lytic-Not-Confident	0.496314	0.539461	0.0431464	0	NO	NA
NC_028677	MuF+	MuF4	no	no	dsDNA	46596	Rhodococcus	linear	Caudovirales	Siphoviridae	NA	NA	Rhodococcus phage CosmicSans	Bacteria	Actinobacteria	Lytic-Not-Confident	0.46281	0.51039	0.0475793	1	YES	Short
NC_024384	MuF+	MuF2	no	no	dsDNA	41156	Listeria	linear	Caudovirales	Siphoviridae	NA	NA	Listeria phage LP-030-3	Bacteria	Firmicutes	Temperate-Confident	0.537629	0.590809	0.0531805	1	YES	Short
NC_028679	MuF-	NA	NA	NA	dsDNA	40938	Acinetobacter	linear	Caudovirales	Podoviridae	NA	NA	Acinetobacter phage vB_AbaP_PD-AB9	Bacteria	Proteobacteria	Lytic-Not-Confident	0.494119	0.531069	0.0369501	0	NO	NA
NC_028680	MuF+	MuF4	no	no	dsDNA	50515	Mycobacterium	linear	Caudovirales	Siphoviridae	NA	NA	Mycobacterium phage Pepe	Bacteria	Actinobacteria	Lytic-Not-Confident	0.461452	0.503696	0.0422446	1	YES	Short
NC_028681	MuF+	MuF1	yes	no	dsDNA	68367	Mycobacterium	linear	Caudovirales	Siphoviridae	NA	NA	Mycobacterium phage Pops	Bacteria	Actinobacteria	Lytic-Not-Confident	0.475309	0.530969	0.0556604	0	NO	Cter-Unk
NC_028682	MuF+	MuF1	yes	no	dsDNA	69030	Mycobacterium	linear	Caudovirales	Siphoviridae	NA	NA	Mycobacterium phage Badfish	Bacteria	Actinobacteria	Temperate-Not-Confident	0.463754	0.504096	0.0403417	0	NO	Cter-Unk
NC_024387	MuF-	NA	NA	NA	dsDNA	43767	Listeria	linear	Caudovirales	Siphoviridae	NA	NA	Listeria phage LP-101	Bacteria	Firmicutes	Temperate-Confident	0.565608	0.610889	0.0452813	1	YES	NA
NC_024391	MuF+	MuF1	no	no	dsDNA	41941	Staphylococcus	circular	Caudovirales	Siphoviridae	NA	NA	Staphylococcus phage DW2	Bacteria	Firmicutes	Temperate-Confident	0.621639	0.663137	0.0414978	1	YES	Short
NC_024782	MuF+	MuF1	yes	no	dsDNA	36838	Pseudomonas	linear	Caudovirales	Siphoviridae	NA	Lambdalikevirus	Pseudomonas phage MP48	Bacteria	Proteobacteria	Temperate-Confident	0.601421	0.65015	0.0487292	0	NO	Cter-Unk
NC_024785	MuF+	MuF1	no	no	dsDNA	44844	Acinetobacter	linear	Caudovirales	Myoviridae	NA	NA	Acinetobacter phage YMC-13-01-C62	Bacteria	Proteobacteria	Temperate-Confident	0.551287	0.581818	0.0305316	0	NO	Short
NC_028687	MuF+	MuF4	no	no	dsDNA	51637	Mycobacterium	linear	Caudovirales	Siphoviridae	NA	NA	Mycobacterium phage Iracema64	Bacteria	Actinobacteria	Temperate-Not-Confident	0.493123	0.554745	0.0616223	1	YES	Short
NC_024786	MuF-	NA	NA	NA	dsDNA	71248	Escherichia	linear	Caudovirales	Podoviridae	NA	N4likevirus	Escherichia phage vB_EcoP_PhAPEC5	Bacteria	Proteobacteria	Temperate-Confident	0.501812	0.527173	0.0253608	0	NO	NA
NC_028689	MuF+	MuF1	yes	no	dsDNA	67774	Mycobacterium	linear	Caudovirales	Siphoviridae	NA	NA	Mycobacterium phage Colbert	Bacteria	Actinobacteria	Lytic-Not-Confident	0.483724	0.512188	0.0284635	0	NO	Cter-Unk
NC_028690	MuF+	MuF1	yes	no	dsDNA	68472	Mycobacterium	linear	Caudovirales	Siphoviridae	NA	NA	Mycobacterium phage Eremos	Bacteria	Actinobacteria	Temperate-Not-Confident	0.460288	0.504096	0.0438075	0	NO	Cter-Unk
NC_028691	MuF+	MuF1	yes	no	dsDNA	68227	Mycobacterium	linear	Caudovirales	Siphoviridae	NA	NA	Mycobacterium phage Apizium	Bacteria	Actinobacteria	Lytic-Not-Confident	0.461113	0.504895	0.0437821	0	NO	Cter-Unk
NC_028692	MuF-	NA	NA	NA	dsDNA	15524	Arthrobacter	linear	Caudovirales	Siphoviridae	NA	NA	Arthrobacter phage Decurro	Bacteria	Actinobacteria	Temperate-Not-Confident	0.464796	0.512687	0.0478914	0	NO	NA
NC_025115	MuF-	NA	NA	NA	dsDNA	40002	Ralstonia	circular	Caudovirales	Myoviridae	Peduovirinae	P2likevirus	Ralstonia phage RSY1 DNA	Bacteria	Proteobacteria	Temperate-Confident	0.516762	0.560639	0.0438773	1	YES	NA
NC_028694	MuF+	MuF4	no	no	dsDNA	29407	Propionibacterium	linear	Caudovirales	Siphoviridae	NA	NA	Propionibacterium phage PA1-14	Bacteria	Actinobacteria	Temperate-Not-Confident	0.499581	0.519281	0.0196994	0	NO	Short
NC_025424	MuF+	MuF1	no	no	dsDNA	45648	Bacillus	linear	Caudovirales	Siphoviridae	NA	NA	Bacillus phage Waukesha92	Bacteria	Firmicutes	Temperate-Confident	0.552834	0.596004	0.04317	1	YES	Short
NC_025428	MuF-	NA	NA	NA	dsDNA	59601	Ruegeria	linear	Caudovirales	Siphoviridae	NA	NA	Ruegeria phage DSS3-P1	Bacteria	Proteobacteria	Temperate-Confident	0.523731	0.570829	0.0470985	1	YES	NA
NC_028697	MuF+	MuF2	no	no	dsDNA	33900	Streptococcus	circular	Caudovirales	Podoviridae	NA	NA	Streptococcus phage A25	Bacteria	Firmicutes	Temperate-Not-Confident	0.495688	0.54955	0.0538626	0	NO	Short
NC_028698	MuF+	MuF1	yes	no	dsDNA	41868	Salmonella	circular	Caudovirales	Siphoviridae	NA	NA	Salmonella phage f18SE	Bacteria	Proteobacteria	Temperate-Not-Confident	0.499765	0.520879	0.0211144	0	NO	Cter-Unk
NC_028699	MuF+	MuF1	no	no	dsDNA	40740	Salmonella	circular	Caudovirales	Podoviridae	NA	NA	Salmonella phage SEN34	Bacteria	Proteobacteria	Temperate-Not-Confident	0.484987	0.525075	0.040088	1	YES	Short
NC_025433	MuF+	MuF4	no	no	dsDNA	58550	Mycobacterium	linear	Caudovirales	Siphoviridae	NA	Che8likevirus	Mycobacteriophage Taj	Bacteria	Actinobacteria	Temperate-Confident	0.610414	0.661239	0.0508247	1	YES	Short
NC_025434	MuF-	NA	NA	NA	dsDNA	62699	Shigella	linear	Caudovirales	Podoviridae	NA	NA	Shigella phage POCJ13	Bacteria	Proteobacteria	Temperate-Confident	0.554646	0.587113	0.0324673	1	YES	NA
NC_025460	MuF-	NA	NA	NA	dsDNA	42600	Staphylococcus	circular	Caudovirales	Siphoviridae	NA	NA	Staphylococcus phage phiSa119	Bacteria	Firmicutes	Temperate-Confident	0.656532	0.697203	0.0406709	1	YES	NA
NC_028742	MuF+	MuF1	yes	no	dsDNA	70270	Mycobacterium	linear	Caudovirales	Siphoviridae	NA	NA	Mycobacterium phage Baee	Bacteria	Actinobacteria	Temperate-Not-Confident	0.473947	0.52008	0.0461328	0	NO	Cter-Unk
NC_028743	MuF+	MuF1	no	no	dsDNA	48594	Mannheimia	linear	Caudovirales	Siphoviridae	NA	Lambdalikevirus	Mannheimia phage vB_MhS_587AP2	Bacteria	Proteobacteria	Temperate-Not-Confident	0.46505	0.511988	0.0469383	1	YES	Short
NC_028744	MuF+	MuF4	no	no	dsDNA	53141	Mycobacterium	linear	Caudovirales	Siphoviridae	NA	NA	Mycobacterium phage LadyBird	Bacteria	Actinobacteria	Temperate-Not-Confident	0.488298	0.534266	0.045968	0	NO	Short
NC_028745	MuF+	MuF1	no	no	dsDNA	66103	Pseudomonas	linear	Caudovirales	Myoviridae	NA	NA	Pseudomonas phage DL60	Bacteria	Proteobacteria	Lytic-Not-Confident	0.459396	0.506194	0.0467982	0	NO	Short
NC_025471	MuF+	MuF1	no	no	dsDNA	36844	Idiomarinaceae	linear	Caudovirales	Siphoviridae	NA	NA	Idiomarinaceae phage Phi1M2-2	Bacteria	Proteobacteria	Temperate-Confident	0.528134	0.553946	0.0258124	0	NO	Short
NC_026014	MuF-	NA	NA	NA	dsDNA	35814	Enterobacteria	circular	Caudovirales	Myoviridae	NA	NA	Enterobacteria phage P88	Bacteria	Proteobacteria	Temperate-Confident	0.525965	0.562438	0.0364723	1	YES	NA
NC_026016	MuF-	NA	NA	NA	dsDNA	43748	Staphylococcus	circular	Caudovirales	Siphoviridae	NA	NA	Staphylococcus phage phiBU01	Bacteria	Firmicutes	Temperate-Confident	0.637363	0.674725	0.037362	1	YES	NA
NC_028749	MuF-	NA	NA	NA	dsDNA	134270	Brevibacillus	linear	Caudovirales	Siphoviridae	NA	NA	Brevibacillus phage Sundance	Bacteria	Firmicutes	Temperate-Not-Confident	0.468631	0.516883	0.0482522	2	YES	NA
NC_026583	MuF+	MuF4	no	no	dsDNA	49577	Mycobacterium	linear	Caudovirales	Siphoviridae	NA	NA	Mycobacterium phage Alvin	Bacteria	Actinobacteria	Temperate-Confident	0.52102	0.551848	0.030828	1	YES	Short
NC_028754	MuF-	NA	NA	NA	dsDNA	120098	Salmonella	linear	Caudovirales	Siphoviridae	NA	NA	Salmonella phage Shivani	Bacteria	Proteobacteria	Lytic-Not-Confident	0.461575	0.525874	0.0642996	0	NO	NA
NC_026584	MuF-	NA	NA	NA	dsDNA	109871	Mycobacterium	linear	Caudovirales	Siphoviridae	NA	NA	Mycobacterium phage Minerva	Bacteria	Actinobacteria	Temperate-Confident	0.512931	0.56034	0.0474089	1	YES	NA
NC_026585	MuF+	MuF4	no	no	dsDNA	60727	Mycobacterium	linear	Caudovirales	Siphoviridae	NA	NA	Mycobacteriophage Estave1	Bacteria	Actinobacteria	Temperate-Confident	0.560461	0.618781	0.0583201	1	YES	Short
NC_026588	MuF+	MuF4	no	no	dsDNA	60285	Mycobacterium	linear	Caudovirales	Siphoviridae	NA	NA	Mycobacterium phage Squirty	Bacteria	Actinobacteria	Temperate-Confident	0.547972	0.617283	0.0693112	1	YES	Short
NC_028760	MuF+	MuF1	no	no	dsDNA	49037	Klebsiella	linear	Caudovirales	Siphoviridae	NA	NA	Klebsiella phage KLPN1	Bacteria	Proteobacteria	Lytic-Not-Confident	0.477247	0.522777	0.0455299	0	NO	Short
NC_026589	MuF-	NA	NA	NA	dsDNA	55832	Mycobacterium	linear	Caudovirales	Siphoviridae	NA	NA	Mycobacterium phage Sbash	Bacteria	Actinobacteria	Temperate-Confident	0.587369	0.624575	0.0372061	1	YES	NA
NC_028763	MuF-	NA	NA	NA	dsDNA	49847	Polaribacter	linear	Caudovirales	Siphoviridae	NA	NA	Polaribacter phage P12002S	Bacteria	Bacteroidetes	Temperate-Not-Confident	0.452365	0.505594	0.0532289	0	NO	NA
NC_026590	MuF-	NA	NA	NA	dsDNA	90460	Mycobacterium	linear	Caudovirales	Siphoviridae	NA	NA	Mycobacterium phage Gaia	Bacteria	Actinobacteria	Temperate-Confident	0.522242	0.558142	0.0358994	1	YES	NA
NC_028765	MuF-	NA	NA	NA	dsDNA	142348	Staphylococcus	linear	Caudovirales	Myoviridae	NA	NA	Staphylococcus phage phiIPLA-RODI	Bacteria	Firmicutes	Lytic-Not-Confident	0.492276	0.546154	0.0538783	0	NO	NA
NC_028766	MuF+	MuF1	yes	no	dsDNA	33755	Mannheimia	linear	Caudovirales	Myoviridae	NA	Mulikevirus	Mannheimia phage vB_MhM_3927AP2	Bacteria	Proteobacteria	Lytic-Not-Confident	0.484323	0.525275	0.0409517	0	NO	Cter-Unk
NC_026593	MuF+	MuF4	no	no	dsDNA	59419	Mycobacterium	linear	Caudovirales	Siphoviridae	NA	NA	Mycobacterium phage BuzzLyseyear	Bacteria	Actinobacteria	Temperate-Confident	0.52063	0.554446	0.0338155	1	YES	Short
NC_026595	MuF+	MuF4	no	no	dsDNA	54986	Mycobacterium	linear	Caudovirales	Siphoviridae	NA	NA	Mycobacterium phage Hades	Bacteria	Actinobacteria	Temperate-Confident	0.578035	0.613686	0.0356514	1	YES	Short
NC_028770	MuF+	MuF1	yes	no	dsDNA	59878	Pseudomonas	linear	Caudovirales	Siphoviridae	NA	NA	Pseudomonas phage PaMx11	Bacteria	Proteobacteria	Lytic-Not-Confident	0.488045	0.525475	0.0374296	0	NO	Cter-Unk
NC_026596	MuF+	MuF4	no	no	dsDNA	57052	Mycobacterium	linear	Caudovirales	Siphoviridae	NA	NA	Mycobacterium phage Inventum	Bacteria	Actinobacteria	Temperate-Confident	0.547328	0.597702	0.0503746	1	YES	Short
NC_026597	MuF+	MuF4	no	no	dsDNA	63334	Mycobacterium	linear	Caudovirales	Siphoviridae	NA	NA	Mycobacterium phage Sparky	Bacteria	Actinobacteria	Temperate-Confident	0.504993	0.535864	0.0308711	1	YES	Short
NC_026598	MuF+	MuF4	yes	unknown	dsDNA	58211	Mycobacterium	linear	Caudovirales	Siphoviridae	NA	NA	Mycobacterium phage Milly	Bacteria	Actinobacteria	Temperate-Confident	0.533797	0.563037	0.0292404	1	YES	Cter-Unk
NC_026601	MuF+	MuF1	yes	no	dsDNA	37238	Pseudomonas	linear	Caudovirales	Siphoviridae	NA	NA	Pseudomonas phage vB_PaeS_PAO1_Ab30	Bacteria	Proteobacteria	Temperate-Confident	0.578723	0.634466	0.0557424	0	NO	Cter-Unk
NC_028776	MuF-	NA	NA	NA	dsDNA	59670	Enterobacteria	linear	Caudovirales	Siphoviridae	NA	NA	Enterobacteria phage CAjan	Bacteria	Proteobacteria	Lytic-Not-Confident	0.480519	0.522677	0.0421579	0	NO	NA
NC_026603	MuF+	MuF4	yes	no	dsDNA	61251	Mycobacterium	linear	Caudovirales	Siphoviridae	NA	NA	Mycobacterium phage Keshu	Bacteria	Actinobacteria	Temperate-Confident	0.514964	0.536963	0.0219995	1	YES	Cter-Unk
NC_026604	MuF+	MuF4	no	no	dsDNA	53636	Mycobacterium	linear	Caudovirales	Siphoviridae	NA	NA	Mycobacterium phage Cerasum	Bacteria	Actinobacteria	Temperate-Confident	0.571407	0.604396	0.0329889	1	YES	Short
NC_026605	MuF-	NA	NA	NA	dsDNA	46869	Mycobacterium	linear	Caudovirales	Siphoviridae	NA	NA	Mycobacterium phage Malithi	Bacteria	Actinobacteria	Temperate-Confident	0.567921	0.603996	0.0360755	1	YES	NA
NC_028782	MuF-	NA	NA	NA	dsDNA	40024	Bacillus	linear	Caudovirales	Podoviridae	NA	NA	Bacillus phage Pavlov	Bacteria	Firmicutes	Temperate-Not-Confident	0.458986	0.510789	0.0518028	0	NO	NA
NC_026611	MuF+	MuF1	no	no	dsDNA	43129	Edwardsiella	circular	Caudovirales	Myoviridae	NA	NA	Edwardsiella phage GF-2 DNA	Bacteria	Proteobacteria	Temperate-Confident	0.510246	0.551249	0.0410032	1	YES	Short
NC_027298	MuF+	MuF1	yes	no	dsDNA	36814	Pseudomonas	linear	Caudovirales	Siphoviridae	NA	D3112likevirus	Pseudomonas phage LPB1	Bacteria	Proteobacteria	Temperate-Confident	0.539355	0.592108	0.0527531	0	NO	Cter-Unk
NC_027330	MuF-	NA	NA	NA	dsDNA	45403	Escherichia	linear	Caudovirales	Podoviridae	NA	NA	Escherichia phage ECBP5	Bacteria	Proteobacteria	Temperate-Confident	0.53332	0.577223	0.0439025	0	NO	NA
NC_027339	MuF-	NA	NA	NA	dsDNA	38389	Enterobacteria	linear	Caudovirales	Myoviridae	NA	NA	Enterobacteria phage SfI	Bacteria	Proteobacteria	Temperate-Confident	0.575068	0.611588	0.0365203	1	YES	NA
NC_027345	MuF-	NA	NA	NA	dsDNA	73008	Pseudomonas	linear	Caudovirales	Podoviridae	NA	N4likevirus	Pseudomonas phage Pa2	Bacteria	Proteobacteria	Temperate-Confident	0.501221	0.525375	0.0241532	0	NO	NA
NC_028789	MuF-	NA	NA	NA	dsDNA	18609	Bacillus	linear	Caudovirales	Podoviridae	NA	NA	Bacillus phage VMY22	Bacteria	Firmicutes	Temperate-Not-Confident	0.499941	0.525275	0.0253334	0	NO	NA
NC_028791	MuF+	MuF4	yes	no	dsDNA	44492	Mycobacterium	linear	Caudovirales	Siphoviridae	NA	NA	Mycobacterium phage MOOREtheMARYer	Bacteria	Actinobacteria	Temperate-Not-Confident	0.473547	0.516583	0.0430369	0	NO	Cter-Unk
NC_027365	MuF+	MuF4	yes	no	dsDNA	58076	Mycobacterium	linear	Caudovirales	Siphoviridae	NA	Tm4likevirus	Mycobacterium phage Fionnbharth	Bacteria	Actinobacteria	Temperate-Confident	0.515078	0.542358	0.0272794	1	YES	Cter-Unk
NC_027382	MuF+	MuF1	yes	no	dsDNA	37146	Enterobacteria	linear	Caudovirales	Myoviridae	NA	Mulikevirus	Enterobacteria phage SfMu	Bacteria	Proteobacteria	Temperate-Confident	0.54051	0.585914	0.0454036	0	NO	Cter-Unk
NC_027384	MuF+	MuF1	yes	no	dsDNA	37359	Pseudomonas	linear	Caudovirales	Siphoviridae	NA	NA	Pseudomonas phage H70	Bacteria	Proteobacteria	Temperate-Confident	0.544393	0.60979	0.0653974	0	NO	Cter-Unk
NC_027396	MuF-	NA	NA	NA	dsDNA	33756	Streptococcus	linear	Caudovirales	Siphoviridae	NA	NA	Streptococcus phage SpSL1	Bacteria	Firmicutes	Temperate-Confident	0.535938	0.582717	0.0467793	2	YES	NA
NC_027397	MuF-	NA	NA	NA	dsDNA	39725	Vibrio	linear	Caudovirales	Podoviridae	NA	NA	Vibrio phage QH	Bacteria	Proteobacteria	Temperate-Confident	0.507446	0.615285	0.107839	0	NO	NA
NC_028799	MuF-	NA	NA	NA	dsDNA	66708	Vibrio	linear	Caudovirales	Podoviridae	NA	NA	Vibrio phage phi 1	Bacteria	Proteobacteria	Temperate-Not-Confident	0.489846	0.528372	0.0385259	0	NO	NA
NC_027398	MuF-	NA	NA	NA	dsDNA	38742	Enterobacteria	linear	Caudovirales	Podoviridae	NA	NA	Enterobacteria phage Sf101	Bacteria	Proteobacteria	Temperate-Confident	0.629919	0.666334	0.0364145	1	YES	NA
NC_028801	MuF+	MuF1	yes	no	dsDNA	68346	Mycobacterium	linear	Caudovirales	Siphoviridae	NA	NA	Mycobacterium phage Vortex	Bacteria	Actinobacteria	Temperate-Not-Confident	0.469576	0.50979	0.0402147	0	NO	Cter-Unk
NC_027402	MuF-	NA	NA	NA	dsDNA	240413	Salmonella	linear	Caudovirales	Myoviridae	NA	NA	Salmonella phage SPN3US	Bacteria	Proteobacteria	Temperate-Confident	0.529831	0.562438	0.0326068	0	NO	NA
NC_028803	MuF+	MuF1	yes	no	dsDNA	69118	Mycobacterium	linear	Caudovirales	Siphoviridae	NA	NA	Mycobacterium phage OSmaximus	Bacteria	Actinobacteria	Lytic-Not-Confident	0.472645	0.506194	0.033549	0	NO	Cter-Unk
NC_027982	MuF-	NA	NA	NA	dsDNA	32847	Lactobacillus	linear	Caudovirales	Siphoviridae	NA	NA	Lactobacillus phage phiPYB5	Bacteria	Firmicutes	Temperate-Confident	0.524939	0.567632	0.0426937	1	YES	NA
NC_027984	MuF-	NA	NA	NA	dsDNA	57677	Escherichia	linear	Caudovirales	Podoviridae	NA	NA	Stx2 converting phage vB_EcoP_24B	Bacteria	Proteobacteria	Temperate-Confident	0.611517	0.665734	0.0542171	1	YES	NA
NC_028807	MuF+	MuF4	no	no	dsDNA	43150	Streptomyces	linear	Caudovirales	Siphoviridae	NA	NA	Streptomyces phage SF1	Bacteria	Actinobacteria	Temperate-Not-Confident	0.458836	0.521978	0.0631424	0	NO	Short
NC_027990	MuF+	MuF1	no	no	dsDNA	48211	Lactobacillus	linear	Caudovirales	Myoviridae	NA	NA	Lactobacillus phage LBR48	Bacteria	Firmicutes	Temperate-Confident	0.560037	0.603397	0.0433591	1	YES	Short
NC_028809	MuF+	MuF1	yes	no	dsDNA	58637	Pseudomonas	linear	Caudovirales	Siphoviridae	NA	NA	Pseudomonas phage PaMx74	Bacteria	Proteobacteria	Temperate-Not-Confident	0.447977	0.505395	0.0574181	0	NO	Cter-Unk
NC_028810	MuF+	MuF4	no	no	dsDNA	52357	Mycobacterium	linear	Caudovirales	Siphoviridae	NA	NA	Mycobacterium phage Rufus	Bacteria	Actinobacteria	Temperate-Not-Confident	0.48683	0.553147	0.0663165	1	YES	Short
NC_027993	MuF+	MuF1	no	no	dsDNA	43587	Escherichia	circular	Caudovirales	Siphoviridae	NA	NA	Escherichia phage K1G	Bacteria	Proteobacteria	Temperate-Confident	0.520358	0.567832	0.0474738	0	NO	Short
NC_028449	MuF-	NA	NA	NA	dsDNA	63569	Escherichia	linear	Caudovirales	Podoviridae	NA	NA	Escherichia phage PA2	Bacteria	Proteobacteria	Temperate-Confident	0.541773	0.583616	0.0418437	1	YES	NA
NC_028656	MuF-	NA	NA	NA	dsDNA	65955	Enterobacteria	linear	Caudovirales	Podoviridae	NA	NA	Enterobacteria phage VT2phi_272	Bacteria	Proteobacteria	Temperate-Confident	0.556077	0.604396	0.0483183	2	YES	NA
NC_028816	MuF-	NA	NA	NA	dsDNA	43809	Klebsiella	linear	Caudovirales	Podoviridae	Autographivirinae	NA	Klebsiella phage vB_KpnP_SU503	Bacteria	Proteobacteria	Lytic-Not-Confident	0.484576	0.552148	0.0675721	0	NO	NA
NC_028817	MuF-	NA	NA	NA	dsDNA	93879	Pseudomonas	linear	Caudovirales	Myoviridae	NA	NA	Pseudomonas phage K8	Bacteria	Proteobacteria	Lytic-Not-Confident	0.47901	0.523576	0.044566	0	NO	NA
NC_028818	MuF+	MuF1	yes	no	dsDNA	57168	Streptomyces	linear	Caudovirales	Siphoviridae	NA	NA	Streptomyces phage TP1604	Bacteria	Actinobacteria	Temperate-Not-Confident	0.494084	0.515684	0.0216004	0	NO	Cter-Unk
NC_028819	MuF+	MuF1	no	no	dsDNA	43190	Pseudoalteromonas	linear	Caudovirales	NA	NA	NA	Pseudoalteromonas Phage H103	Bacteria	Proteobacteria	Lytic-Not-Confident	0.467009	0.508591	0.0415823	0	NO	Short
NC_028657	MuF+	MuF1	no	no	dsDNA	60919	Pseudomonas	linear	Caudovirales	Siphoviridae	NA	NA	Pseudomonas phage YMC11/02/R656	Bacteria	Proteobacteria	Temperate-Confident	0.552488	0.600899	0.0484106	1	YES	Short
NC_028660	MuF-	NA	NA	NA	dsDNA	61035	Escherichia	linear	Caudovirales	Podoviridae	NA	NA	Escherichia phage phi191	Bacteria	Proteobacteria	Temperate-Confident	0.540605	0.584216	0.0436111	1	YES	NA
NC_028666	MuF+	MuF3	no	no	dsDNA	36595	Streptococcus	linear	Caudovirales	Podoviridae	NA	NA	Streptococcus phage Str-PAP-1	Bacteria	Firmicutes	Temperate-Confident	0.507812	0.53986	0.0320484	0	NO	Short
NC_028668	MuF-	NA	NA	NA	dsDNA	77779	Gordonia	linear	Caudovirales	Podoviridae	NA	NA	Gordonia phage GMA3	Bacteria	Actinobacteria	Temperate-Confident	0.513396	0.542557	0.0291616	1	YES	NA
NC_028825	MuF-	NA	NA	NA	dsDNA	87372	Escherichia	linear	Caudovirales	Myoviridae	NA	FelixO1likevirus	Escherichia phage vB_EcoM_AYO145A	Bacteria	Proteobacteria	Lytic-Not-Confident	0.489139	0.543956	0.0548173	0	NO	NA
NC_028826	MuF-	NA	NA	NA	dsDNA	42265	Enterococcus	linear	Caudovirales	Siphoviridae	NA	NA	Enterococcus phage IME-EFm5	Bacteria	Firmicutes	Temperate-Not-Confident	0.468145	0.503197	0.0350523	0	NO	NA
NC_028827	MuF+	MuF4	no	no	dsDNA	50165	Streptomyces	linear	Caudovirales	Siphoviridae	NA	NA	Streptomyces phage Lannister	Bacteria	Actinobacteria	Lytic-Not-Confident	0.472059	0.527273	0.0552134	1	YES	Short
NC_028669	MuF+	MuF1	no	no	dsDNA	43012	Staphylococcus	linear	Caudovirales	Siphoviridae	NA	Phietalikevirus	Staphylococcus phage phiJB	Bacteria	Firmicutes	Temperate-Confident	0.701327	0.732967	0.0316405	1	YES	Short
NC_028671	MuF+	MuF1	no	no	dsDNA	41307	Enterococcus	linear	Caudovirales	Siphoviridae	NA	NA	Enterococcus phage vB_IME197	Bacteria	Firmicutes	Temperate-Confident	0.547818	0.611289	0.0634703	1	YES	Short
NC_028678	MuF+	MuF4	no	no	dsDNA	56669	Mycobacterium	linear	Caudovirales	Siphoviridae	NA	NA	Mycobacterium phage Cabrinians	Bacteria	Actinobacteria	Temperate-Confident	0.549203	0.602797	0.0535938	1	YES	Short
NC_028831	MuF-	NA	NA	NA	dsDNA	61235	Escherichia	linear	Caudovirales	Siphoviridae	NA	NA	Escherichia phage slur01	Bacteria	Proteobacteria	Lytic-Not-Confident	0.472533	0.510989	0.0384561	0	NO	NA
NC_028832	MuF+	MuF4	yes	no	dsDNA	61511	Mycobacterium	linear	Caudovirales	Siphoviridae	NA	NA	Mycobacteriophage Omnicron	Bacteria	Actinobacteria	Temperate-Not-Confident	0.461177	0.511289	0.0501114	1	YES	Cter-Unk
NC_028834	MuF-	NA	NA	NA	dsDNA	48216	Achromobacter	linear	Caudovirales	Siphoviridae	NA	NA	Achromobacter phage 83-24	Bacteria	Proteobacteria	Temperate-Not-Confident	0.459834	0.513087	0.0532534	0	NO	NA
NC_028835	MuF+	MuF1	no	no	dsDNA	38751	Lactobacillus	linear	Caudovirales	Siphoviridae	NA	NA	Lactobacillus phage CL2	Bacteria	Firmicutes	Temperate-Not-Confident	0.47683	0.530969	0.0541394	0	NO	Short
NC_028684	MuF-	NA	NA	NA	dsDNA	41563	Acinetobacter	linear	Caudovirales	Podoviridae	NA	NA	Acinetobacter phage vB_AbaP_PD-6A3	Bacteria	Proteobacteria	Temperate-Confident	0.501062	0.54026	0.0391974	0	NO	NA
NC_028685	MuF-	NA	NA	NA	dsDNA	62851	Shigella	linear	Caudovirales	Podoviridae	NA	NA	Shigella phage Ss-VASD	Bacteria	Proteobacteria	Temperate-Confident	0.527191	0.603896	0.0767047	1	YES	NA
NC_028695	MuF+	MuF1	no	no	dsDNA	40491	Enterobacter	linear	Caudovirales	Podoviridae	NA	NA	Enterobacter phage phiEap-2	Bacteria	Proteobacteria	Temperate-Confident	0.502787	0.536064	0.0332774	0	NO	Short
NC_028840	MuF-	NA	NA	NA	dsDNA	111751	Escherichia	linear	Caudovirales	Siphoviridae	NA	T5likevirus	Escherichia phage slur09	Bacteria	Proteobacteria	Lytic-Not-Confident	0.488142	0.543257	0.0551149	0	NO	NA
NC_028841	MuF-	NA	NA	NA	dsDNA	44952	Paenibacillus	linear	Caudovirales	Siphoviridae	NA	NA	Bacteriophage Lily	Bacteria	Firmicutes	Temperate-Not-Confident	0.470638	0.504595	0.0339577	1	YES	NA
NC_028696	MuF-	NA	NA	NA	dsDNA	41337	Salmonella	circular	Caudovirales	Podoviridae	NA	NA	Salmonella phage SEN22	Bacteria	Proteobacteria	Temperate-Confident	0.587736	0.628072	0.0403358	1	YES	NA
NC_028700	MuF-	NA	NA	NA	dsDNA	37976	Streptococcus	circular	Caudovirales	Podoviridae	NA	NA	Streptococcus phage T12	Bacteria	Firmicutes	Temperate-Confident	0.616053	0.649451	0.033398	1	YES	NA
NC_028844	MuF+	MuF4	no	no	dsDNA	57293	Mycobacterium	linear	Caudovirales	Siphoviridae	NA	NA	Mycobacterium phage Phatniss	Bacteria	Actinobacteria	Temperate-Not-Confident	0.49574	0.549351	0.0536109	1	YES	Short
NC_028701	MuF-	NA	NA	NA	dsDNA	33508	Salmonella	circular	Caudovirales	Myoviridae	NA	NA	Salmonella phage SEN5	Bacteria	Proteobacteria	Temperate-Confident	0.52906	0.566034	0.0369741	1	YES	NA
NC_028746	MuF-	NA	NA	NA	dsDNA	44249	Paenibacillus	linear	Caudovirales	Siphoviridae	NA	NA	Paenibacillus phage Harrison	Bacteria	Firmicutes	Temperate-Confident	0.507419	0.535065	0.0276458	1	YES	NA
NC_028848	MuF-	NA	NA	NA	dsDNA	41805	Acinetobacter	linear	Caudovirales	Podoviridae	NA	NA	Acinetobacter phage Fri1	Bacteria	Proteobacteria	Lytic-Not-Confident	0.479433	0.531069	0.0516359	0	NO	NA
NC_028747	MuF-	NA	NA	NA	dsDNA	47618	Mycobacterium	linear	Caudovirales	Siphoviridae	NA	NA	Mycobacterium phage Brusacoram	Bacteria	Actinobacteria	Temperate-Confident	0.554149	0.595604	0.041455	1	YES	NA
NC_028748	MuF+	MuF1	no	no	dsDNA	51366	Bacillus	linear	Caudovirales	Siphoviridae	NA	NA	Bacillus phage BMBtpLA	Bacteria	Firmicutes	Temperate-Confident	0.532483	0.572228	0.0397452	2	YES	Short
NC_028751	MuF+	MuF4	no	no	dsDNA	58671	Mycobacterium	linear	Caudovirales	Siphoviridae	NA	NA	Mycobacterium phage Quico	Bacteria	Actinobacteria	Temperate-Confident	0.55564	0.604895	0.0492554	1	YES	Short
NC_028757	MuF+	MuF4	no	no	dsDNA	50768	Mycobacterium	linear	Caudovirales	Siphoviridae	NA	L5likevirus	Mycobacterium phage Tiffany	Bacteria	Actinobacteria	Temperate-Confident	0.525816	0.574825	0.0490092	1	YES	Short
NC_028758	MuF-	NA	NA	NA	dsDNA	35644	Paenibacillus	linear	Caudovirales	Siphoviridae	NA	NA	Paenibacillus phage HB10c2	Bacteria	Firmicutes	Temperate-Confident	0.588413	0.623077	0.0346642	1	YES	NA
NC_028759	MuF+	MuF4	yes	no	dsDNA	58065	Mycobacterium	linear	Caudovirales	Siphoviridae	NA	NA	Mycobacterium phage Mufasa	Bacteria	Actinobacteria	Temperate-Confident	0.533084	0.584216	0.0511322	1	YES	Cter-Unk
NC_028764	MuF-	NA	NA	NA	dsDNA	49316	Clostridium	linear	Caudovirales	Myoviridae	NA	NA	Clostridium phage phiCD505	Bacteria	Firmicutes	Temperate-Confident	0.510167	0.548551	0.0383846	1	YES	NA
NC_028767	MuF-	NA	NA	NA	dsDNA	45653	Paenibacillus	linear	Caudovirales	Siphoviridae	NA	NA	Paenibacillus phage Vegas	Bacteria	Firmicutes	Temperate-Confident	0.573258	0.608991	0.0357327	1	YES	NA
NC_028860	MuF+	MuF4	no	no	dsDNA	52392	Mycobacterium	linear	Caudovirales	Siphoviridae	NA	L5likevirus	Mycobacterium phage Smeadley	Bacteria	Actinobacteria	Lytic-Not-Confident	0.498058	0.525674	0.0276161	1	YES	Short
NC_028768	MuF-	NA	NA	NA	dsDNA	49714	Achromobacter	linear	Caudovirales	Siphoviridae	NA	NA	Achromobacter phage JWX	Bacteria	Proteobacteria	Temperate-Confident	0.506485	0.547552	0.0410671	0	NO	NA
NC_028775	MuF-	NA	NA	NA	dsDNA	43098	Staphylococcus	linear	Caudovirales	Siphoviridae	NA	NA	Staphylococcus phage 23MRA	Bacteria	Firmicutes	Temperate-Confident	0.663806	0.704595	0.0407896	1	YES	NA
NC_028778	MuF+	MuF4	no	no	dsDNA	75626	Mycobacterium	linear	Caudovirales	Siphoviridae	NA	NA	Mycobacterium phage Snenia	Bacteria	Actinobacteria	Temperate-Confident	0.503208	0.533167	0.0299591	1	YES	Short
NC_028779	MuF-	NA	NA	NA	dsDNA	43680	Mycobacterium	linear	Caudovirales	Siphoviridae	NA	NA	Mycobacterium phage Carcharodon	Bacteria	Actinobacteria	Temperate-Confident	0.54944	0.586513	0.0370737	1	YES	NA
NC_028865	MuF-	NA	NA	NA	dsDNA	76964	Tsukamurella	linear	Caudovirales	Siphoviridae	NA	NA	Tsukamurella phage TIN2	Bacteria	Actinobacteria	Lytic-Not-Confident	0.453934	0.507493	0.0535582	0	NO	NA
NC_028869	MuF-	NA	NA	NA	dsDNA	153714	Mycobacterium	linear	Caudovirales	Myoviridae	NA	NA	Mycobacterium phage HyRo	Bacteria	Actinobacteria	Lytic-Not-Confident	0.48078	0.505295	0.0245148	1	YES	NA
NC_028870	MuF-	NA	NA	NA	dsDNA	43595	Klebsiella	linear	Caudovirales	Podoviridae	Autographivirinae	NA	Klebsiella phage vB_KpnP_SU552A	Bacteria	Proteobacteria	Lytic-Not-Confident	0.494838	0.535465	0.040626	0	NO	NA
NC_028783	MuF+	MuF1	no	no	dsDNA	39399	Lactobacillus	linear	Caudovirales	Siphoviridae	NA	NA	Lactobacillus phage iLp84	Bacteria	Firmicutes	Temperate-Confident	0.541919	0.577822	0.0359029	1	YES	Short
NC_028872	MuF-	NA	NA	NA	dsDNA	86252	Escherichia	linear	Caudovirales	Myoviridae	NA	NA	Escherichia phage HY02	Bacteria	Proteobacteria	Lytic-Not-Confident	0.49577	0.553746	0.0579766	0	NO	NA
NC_028784	MuF+	MuF4	no	no	dsDNA	51409	Mycobacterium	linear	Caudovirales	Siphoviridae	NA	NA	Mycobacterium phage Tasp14	Bacteria	Actinobacteria	Temperate-Confident	0.525041	0.563936	0.0388948	1	YES	Short
NC_028785	MuF-	NA	NA	NA	dsDNA	72790	Mycobacterium	linear	Caudovirales	Siphoviridae	NA	NA	Mycobacterium phage NelitzaMV	Bacteria	Actinobacteria	Temperate-Confident	0.589008	0.637463	0.0484546	1	YES	NA
NC_028788	MuF-	NA	NA	NA	dsDNA	37246	Paenibacillus	linear	Caudovirales	Siphoviridae	NA	NA	Bacteriophage Diva	Bacteria	Firmicutes	Temperate-Confident	0.524797	0.572927	0.0481304	0	NO	NA
NC_028792	MuF+	MuF4	no	no	dsDNA	56826	Mycobacterium	linear	Caudovirales	Siphoviridae	NA	NA	Mycobacterium phage Kimberlium	Bacteria	Actinobacteria	Temperate-Confident	0.575146	0.621179	0.0460331	1	YES	Short
NC_028879	MuF-	NA	NA	NA	dsDNA	43225	Pseudomonas	linear	Caudovirales	Siphoviridae	NA	NA	Pseudomonas phage PaMx42	Bacteria	Proteobacteria	Temperate-Not-Confident	0.495208	0.531768	0.0365605	0	NO	NA
NC_028794	MuF+	MuF4	no	no	dsDNA	52647	Mycobacterium	linear	Caudovirales	Siphoviridae	NA	NA	Mycobacterium phage Piro94	Bacteria	Actinobacteria	Temperate-Confident	0.552885	0.59011	0.0372248	1	YES	Short
NC_028796	MuF-	NA	NA	NA	dsDNA	49203	Mycobacterium	linear	Caudovirales	Siphoviridae	NA	NA	Mycobacterium phage Phayonce	Bacteria	Actinobacteria	Temperate-Confident	0.551738	0.586813	0.0350749	1	YES	NA
NC_028798	MuF+	MuF4	no	no	dsDNA	50882	Mycobacterium	linear	Caudovirales	Siphoviridae	NA	L5likevirus	Mycobacterium phage MarQuardt	Bacteria	Actinobacteria	Temperate-Confident	0.580278	0.607093	0.0268145	1	YES	Short
NC_028802	MuF+	MuF4	no	no	dsDNA	49158	Mycobacterium	linear	Caudovirales	Siphoviridae	NA	NA	Mycobacterium phage UnionJack	Bacteria	Actinobacteria	Temperate-Confident	0.519114	0.553746	0.0346322	1	YES	Short
NC_028885	MuF-	NA	NA	NA	dsDNA	72378	Pseudomonas	linear	Caudovirales	Podoviridae	NA	NA	Pseudomonas phage DL64	Bacteria	Proteobacteria	Lytic-Not-Confident	0.49797	0.518482	0.0205113	0	NO	NA
NC_028886	MuF+	MuF1	no	no	dsDNA	38663	Bacillus	linear	Caudovirales	Siphoviridae	NA	NA	Bacillus phage phi4B1	Bacteria	Firmicutes	Temperate-Not-Confident	0.491807	0.539161	0.0473541	1	YES	Short
NC_028887	MuF-	NA	NA	NA	dsDNA	167431	Bacillus	linear	Caudovirales	Myoviridae	NA	NA	Bacillus phage AvesoBmore	Bacteria	Firmicutes	Lytic-Not-Confident	0.454614	0.501099	0.0464847	0	NO	NA
NC_028804	MuF+	MuF4	no	no	dsDNA	52643	Mycobacterium	linear	Caudovirales	Siphoviridae	NA	NA	Mycobacterium phage Barriga	Bacteria	Actinobacteria	Temperate-Confident	0.511318	0.553846	0.0425282	1	YES	Short
NC_028805	MuF-	NA	NA	NA	dsDNA	126341	Brevibacillus	linear	Caudovirales	Siphoviridae	NA	NA	Brevibacillus phage Jenst	Bacteria	Firmicutes	Temperate-Confident	0.506063	0.560939	0.0548759	1	YES	NA
NC_028812	MuF-	NA	NA	NA	dsDNA	58546	Proteus	linear	Caudovirales	Siphoviridae	NA	NA	Proteus phage pPM_01	Bacteria	Proteobacteria	Temperate-Confident	0.511168	0.558741	0.0475737	0	NO	NA
NC_028892	MuF+	MuF4	no	no	dsDNA	49949	Streptomyces	linear	Caudovirales	Siphoviridae	NA	NA	Streptomyces phage Caliburn	Bacteria	Actinobacteria	Lytic-Not-Confident	0.485433	0.53986	0.0544274	1	YES	Short
NC_028813	MuF+	MuF4	no	no	dsDNA	57766	Mycobacterium	linear	Caudovirales	Siphoviridae	NA	NA	Mycobacterium phage Seagreen	Bacteria	Actinobacteria	Temperate-Confident	0.579618	0.61978	0.0401627	1	YES	Short
NC_028895	MuF-	NA	NA	NA	dsDNA	116138	Vibrio	linear	Caudovirales	Siphoviridae	NA	T5likevirus	Vibrio phage phi 3	Bacteria	Proteobacteria	Lytic-Not-Confident	0.481506	0.516883	0.0353771	0	NO	NA
NC_028815	MuF+	MuF4	no	no	dsDNA	51355	Mycobacterium	linear	Caudovirales	Siphoviridae	NA	NA	Mycobacterium phage Nhonho	Bacteria	Actinobacteria	Temperate-Confident	0.539936	0.590509	0.0505732	1	YES	Short
NC_028897	MuF+	MuF4	no	no	dsDNA	49421	Mycobacterium	linear	Caudovirales	Siphoviridae	NA	NA	Mycobacterium phage Chadwick	Bacteria	Actinobacteria	Temperate-Not-Confident	0.484842	0.525674	0.0408324	1	YES	Short
NC_028821	MuF-	NA	NA	NA	dsDNA	40670	Staphylococcus	linear	Caudovirales	Siphoviridae	NA	NA	Staphylococcus phage StB20-like	Bacteria	Firmicutes	Temperate-Confident	0.558139	0.592008	0.0338686	0	NO	NA
NC_028899	MuF-	NA	NA	NA	dsDNA	222888	Ralstonia	linear	Caudovirales	Myoviridae	NA	NA	Ralstonia phage RSF1 DNA	Bacteria	Proteobacteria	Temperate-Not-Confident	0.498045	0.534665	0.0366204	0	NO	NA
NC_028900	MuF-	NA	NA	NA	dsDNA	28144	Lactococcus	linear	Caudovirales	Siphoviridae	NA	Skunalikevirus	Lactococcus phage SL4	Bacteria	Firmicutes	Lytic-Not-Confident	0.494849	0.548052	0.0532034	0	NO	NA
NC_028901	MuF-	NA	NA	NA	dsDNA	43900	Escherichia	linear	Caudovirales	Siphoviridae	NA	NA	Escherichia phage slur05	Bacteria	Proteobacteria	Temperate-Not-Confident	0.469618	0.512787	0.0431696	0	NO	NA
NC_028902	MuF-	NA	NA	NA	ssRNA	4184	Enterobacteria	linear	Unclassified	Leviviridae	NA	Allolevivirus	Enterobacteria phage FI 4184 b	Bacteria	Proteobacteria	Lytic-Not-Confident	0.471787	0.502597	0.0308109	0	NO	NA
NC_028903	MuF-	NA	NA	NA	dsDNA	77266	Escherichia	linear	Caudovirales	Podoviridae	NA	NA	Escherichia phage 172-1	Bacteria	Proteobacteria	Lytic-Not-Confident	0.491359	0.538961	0.0476022	0	NO	NA
NC_028904	MuF+	MuF4	no	no	dsDNA	49452	Streptomyces	linear	Caudovirales	Siphoviridae	NA	NA	Streptomyces phage Amela	Bacteria	Actinobacteria	Temperate-Not-Confident	0.47998	0.50959	0.0296106	1	YES	Short
NC_028905	MuF+	MuF2	no	no	dsDNA	41560	Clostridium	linear	Caudovirales	Siphoviridae	NA	NA	Clostridium phage phiCD111	Bacteria	Firmicutes	Temperate-Not-Confident	0.498643	0.538062	0.0394186	1	YES	Short
NC_028823	MuF+	MuF4	no	no	dsDNA	58985	Mycobacterium	linear	Caudovirales	Siphoviridae	NA	NA	Mycobacterium phage Bipolar	Bacteria	Actinobacteria	Temperate-Confident	0.576978	0.626973	0.0499949	1	YES	Short
NC_028907	MuF+	MuF1	yes	no	dsDNA	68839	Mycobacterium	linear	Caudovirales	Siphoviridae	NA	NA	Mycobacterium phage Kikipoo	Bacteria	Actinobacteria	Lytic-Not-Confident	0.462553	0.504695	0.0421421	0	NO	Cter-Unk
NC_028908	MuF-	NA	NA	NA	dsDNA	72409	Achromobacter	linear	Caudovirales	Podoviridae	NA	N4likevirus	Achromobacter phage phiAxp-3	Bacteria	Proteobacteria	Lytic-Not-Confident	0.471359	0.517183	0.0458237	0	NO	NA
NC_028828	MuF+	MuF4	no	no	dsDNA	52055	Mycobacterium	linear	Caudovirales	Siphoviridae	NA	NA	Mycobacterium phage TheloniousMonk	Bacteria	Actinobacteria	Temperate-Confident	0.526219	0.571429	0.0452096	1	YES	Short
NC_028830	MuF-	NA	NA	NA	dsDNA	34155	Lactobacillus	linear	Caudovirales	Siphoviridae	NA	NA	Lactobacillus phage iA2	Bacteria	Firmicutes	Temperate-Confident	0.569949	0.602298	0.0323489	1	YES	NA
NC_028912	MuF+	MuF4	no	no	dsDNA	49717	Mycobacterium	linear	Caudovirales	Siphoviridae	NA	NA	Mycobacterium phage Swirley	Bacteria	Actinobacteria	Temperate-Not-Confident	0.456658	0.503497	0.0468384	1	YES	Short
NC_028837	MuF-	NA	NA	NA	dsDNA	41149	Paenibacillus	linear	Caudovirales	Siphoviridae	NA	NA	Paenibacillus phage Xenia	Bacteria	Firmicutes	Temperate-Confident	0.585345	0.609391	0.0240453	1	YES	NA
NC_028914	MuF+	MuF4	no	no	dsDNA	52927	Mycobacterium	linear	Caudovirales	Siphoviridae	NA	NA	Mycobacterium phage Sheen	Bacteria	Actinobacteria	Lytic-Not-Confident	0.477116	0.515584	0.0384682	1	YES	Short
NC_028838	MuF-	NA	NA	NA	dsDNA	33274	Clostridium	linear	Caudovirales	Myoviridae	NA	NA	Clostridium phage phiCD506	Bacteria	Firmicutes	Temperate-Confident	0.553861	0.586813	0.0329526	1	YES	NA
NC_028842	MuF+	MuF4	no	no	dsDNA	57328	Mycobacterium	linear	Caudovirales	Siphoviridae	NA	NA	Mycobacterium phage CaptainTrips	Bacteria	Actinobacteria	Temperate-Confident	0.625388	0.656543	0.0311557	1	YES	Short
NC_028843	MuF+	MuF4	no	no	dsDNA	75816	Mycobacterium	linear	Caudovirales	Siphoviridae	NA	NA	Mycobacterium phage Lolly9	Bacteria	Actinobacteria	Temperate-Confident	0.510636	0.560839	0.0502029	1	YES	Short
NC_028846	MuF+	MuF4	yes	no	dsDNA	61081	Mycobacterium	linear	Caudovirales	Siphoviridae	NA	NA	Mycobacterium phage ShedlockHolmes	Bacteria	Actinobacteria	Temperate-Confident	0.547714	0.575025	0.0273109	1	YES	Cter-Unk
NC_028920	MuF+	MuF4	no	no	dsDNA	52530	Mycobacterium	linear	Caudovirales	Siphoviridae	NA	NA	Mycobacterium phage Abrogate	Bacteria	Actinobacteria	Temperate-Not-Confident	0.491119	0.542557	0.0514385	1	YES	Short
NC_028922	MuF+	MuF4	yes	no	dsDNA	45161	Mycobacterium	linear	Caudovirales	Siphoviridae	NA	NA	Mycobacterium phage Cambiare	Bacteria	Actinobacteria	Lytic-Not-Confident	0.48385	0.506194	0.0223436	0	NO	Cter-Unk
NC_028849	MuF+	MuF4	no	no	dsDNA	53387	Mycobacterium	linear	Caudovirales	Siphoviridae	NA	NA	Mycobacterium phage Luchador	Bacteria	Actinobacteria	Temperate-Confident	0.511914	0.55015	0.0382358	0	NO	Short
NC_028851	MuF-	NA	NA	NA	dsDNA	37995	Paenibacillus	linear	Caudovirales	Siphoviridae	NA	NA	Paenibacillus phage Fern	Bacteria	Firmicutes	Temperate-Confident	0.569094	0.6002	0.0311059	1	YES	NA
NC_028852	MuF+	MuF4	no	no	dsDNA	53042	Mycobacterium	linear	Caudovirales	Siphoviridae	NA	NA	Mycobacterium phage Equemioh13	Bacteria	Actinobacteria	Temperate-Confident	0.559049	0.635764	0.0767148	1	YES	Short
NC_028926	MuF-	NA	NA	NA	dsDNA	40000	Bacillus	linear	Caudovirales	Podoviridae	NA	NA	Bacillus phage Palmer	Bacteria	Firmicutes	Lytic-Not-Confident	0.48278	0.52038	0.0375994	0	NO	NA
NC_028853	MuF+	MuF1	no	no	dsDNA	50078	Mannheimia	linear	Caudovirales	Siphoviridae	NA	Lambdalikevirus	Mannheimia phage vB_MhS_535AP2	Bacteria	Proteobacteria	Temperate-Confident	0.550573	0.605894	0.0553207	1	YES	Short
NC_028928	MuF+	MuF4	no	no	dsDNA	53455	Mycobacterium	linear	Caudovirales	Siphoviridae	NA	NA	Mycobacterium phage Nerujay	Bacteria	Actinobacteria	Temperate-Not-Confident	0.482096	0.53037	0.0482735	1	YES	Short
NC_028854	MuF-	NA	NA	NA	dsDNA	43724	Paenibacillus	linear	Caudovirales	Siphoviridae	NA	NA	Bacteriophage Sitara	Bacteria	Firmicutes	Temperate-Confident	0.592946	0.626274	0.0333282	1	YES	NA
NC_028855	MuF+	MuF1	no	no	dsDNA	44846	Acinetobacter	linear	Caudovirales	Myoviridae	NA	NA	Acinetobacter phage YMC11/12/R2315	Bacteria	Proteobacteria	Temperate-Confident	0.519854	0.563137	0.0432825	0	NO	Short
NC_028931	MuF+	MuF1	yes	yes	dsDNA	55108	Pseudomonas	linear	Caudovirales	Siphoviridae	NA	NA	Pseudomonas phage PaMx28	Bacteria	Proteobacteria	Temperate-Not-Confident	0.480838	0.529371	0.0485323	0	NO	Cter-Tox
NC_028859	MuF+	MuF1	no	no	dsDNA	42881	Staphylococcus	linear	Caudovirales	Siphoviridae	NA	Phietalikevirus	Staphylococcus phage B166	Bacteria	Firmicutes	Temperate-Confident	0.681916	0.722577	0.0406617	1	YES	Short
NC_028933	MuF-	NA	NA	NA	dsDNA	45626	Pseudomonas	linear	Caudovirales	Podoviridae	NA	NA	Pseudomonas phage PhiCHU	Bacteria	Proteobacteria	Lytic-Not-Confident	0.482473	0.532468	0.0499944	0	NO	NA
NC_028934	MuF+	MuF1	yes	no	dsDNA	72139	Mycobacterium	linear	Caudovirales	Siphoviridae	NA	NA	Mycobacterium phage Vincenzo	Bacteria	Actinobacteria	Lytic-Not-Confident	0.480359	0.507892	0.0275333	0	NO	Cter-Unk
NC_028935	MuF-	NA	NA	NA	dsDNA	88698	Escherichia	linear	Caudovirales	Myoviridae	NA	NA	Escherichia phage phiSUSP2	Bacteria	Proteobacteria	Lytic-Not-Confident	0.480371	0.52957	0.0491995	0	NO	NA
NC_028936	MuF+	MuF4	yes	no	dsDNA	59052	Mycobacterium	linear	Caudovirales	Siphoviridae	NA	NA	Mycobacterium phage Enkosi	Bacteria	Actinobacteria	Lytic-Not-Confident	0.46349	0.5001	0.0366095	1	YES	Cter-Unk
NC_028862	MuF-	NA	NA	NA	dsDNA	44222	Staphylococcus	linear	Caudovirales	Siphoviridae	NA	NA	Staphylococcus phage vB_SauS_phi2	Bacteria	Firmicutes	Temperate-Confident	0.706834	0.74006	0.033226	1	YES	NA
NC_028939	MuF+	MuF1	no	no	dsDNA	68871	Pseudomonas	linear	Caudovirales	Myoviridae	NA	NA	Pseudomonas phage vB_Pae_PS44	Bacteria	Proteobacteria	Temperate-Not-Confident	0.470629	0.503996	0.0333674	0	NO	Short
NC_028864	MuF+	MuF1	no	no	dsDNA	43189	Staphylococcus	linear	Caudovirales	Siphoviridae	NA	Phietalikevirus	Staphylococcus aureus phage phiNM4	Bacteria	Firmicutes	Temperate-Confident	0.714522	0.753746	0.0392241	1	YES	Short
NC_028941	MuF+	MuF4	no	no	dsDNA	51161	Mycobacterium	linear	Caudovirales	Siphoviridae	NA	NA	Mycobacterium phage Turj99	Bacteria	Actinobacteria	Temperate-Not-Confident	0.460552	0.515185	0.0546325	1	YES	Short
NC_028942	MuF+	MuF1	yes	no	dsDNA	68293	Mycobacterium	linear	Caudovirales	Siphoviridae	NA	NA	Mycobacterium phage Phipps	Bacteria	Actinobacteria	Lytic-Not-Confident	0.489635	0.526274	0.0366385	0	NO	Cter-Unk
NC_028871	MuF+	MuF2	no	no	dsDNA	38392	Listeria	linear	Caudovirales	Siphoviridae	NA	NA	Listeria phage vB_LmoS_188	Bacteria	Firmicutes	Temperate-Confident	0.579915	0.626673	0.0467579	1	YES	Short
NC_028944	MuF-	NA	NA	NA	dsDNA	162252	Bacillus	linear	Caudovirales	Myoviridae	NA	NA	Bacillus phage Eyuki	Bacteria	Firmicutes	Lytic-Not-Confident	0.466128	0.508691	0.0425636	0	NO	NA
NC_028874	MuF+	MuF4	no	no	dsDNA	50614	Mycobacterium	linear	Caudovirales	Siphoviridae	NA	NA	Mycobacterium phage Pari	Bacteria	Actinobacteria	Temperate-Confident	0.507104	0.570729	0.0636249	1	YES	Short
NC_028876	MuF-	NA	NA	NA	dsDNA	109800	Mycobacterium	linear	Caudovirales	Siphoviridae	NA	NA	Mycobacterium phage Ariel	Bacteria	Actinobacteria	Temperate-Confident	0.508627	0.543656	0.0350294	1	YES	NA
NC_028947	MuF+	MuF4	yes	no	dsDNA	62738	Mycobacterium	linear	Caudovirales	Siphoviridae	NA	NA	Mycobacterium phage Kratio	Bacteria	Actinobacteria	Lytic-Not-Confident	0.454382	0.501399	0.0470167	1	YES	Cter-Unk
NC_028950	MuF-	NA	NA	NA	dsDNA	223932	Ralstonia	linear	Caudovirales	Myoviridae	NA	NA	Ralstonia phage RSL2 DNA	Bacteria	Proteobacteria	Temperate-Not-Confident	0.479704	0.513586	0.0338825	0	NO	NA
NC_028877	MuF+	MuF4	no	no	dsDNA	52967	Mycobacterium	linear	Caudovirales	Siphoviridae	NA	NA	Mycobacterium phage Larenn	Bacteria	Actinobacteria	Temperate-Confident	0.532181	0.562737	0.0305565	1	YES	Short
NC_028878	MuF+	MuF4	no	no	dsDNA	76271	Mycobacterium	linear	Caudovirales	Siphoviridae	NA	NA	Mycobacterium phage Archie	Bacteria	Actinobacteria	Temperate-Confident	0.567146	0.613187	0.0460404	1	YES	Short
NC_028883	MuF+	MuF1	yes	yes	dsDNA	44461	Clostridium	linear	Caudovirales	Myoviridae	NA	NA	Clostridium phage phiMMP01	Bacteria	Firmicutes	Temperate-Confident	0.537414	0.575824	0.0384098	1	YES	Cter-Tox
NC_028954	MuF-	NA	NA	NA	dsDNA	36065	Rhodobacter	linear	Caudovirales	NA	NA	NA	Rhodobacter phage RcRhea	Bacteria	Proteobacteria	Temperate-Not-Confident	0.490167	0.517682	0.0275156	0	NO	NA
NC_028888	MuF+	MuF1	no	no	dsDNA	39474	Lactobacillus	linear	Caudovirales	Siphoviridae	NA	NA	Lactobacillus phage CL1	Bacteria	Firmicutes	Temperate-Confident	0.510978	0.555744	0.0447661	0	NO	Short
NC_028889	MuF+	MuF4	no	no	dsDNA	59416	Mycobacterium	linear	Caudovirales	Siphoviridae	NA	NA	Mycobacterium phage Florinda	Bacteria	Actinobacteria	Temperate-Confident	0.542445	0.591409	0.0489635	1	YES	Short
NC_028896	MuF-	NA	NA	NA	dsDNA	32675	Escherichia	linear	Caudovirales	Myoviridae	Peduovirinae	P2likevirus	Escherichia phage pro147	Bacteria	Proteobacteria	Temperate-Confident	0.559511	0.621678	0.0621669	1	YES	NA
NC_028898	MuF-	NA	NA	NA	dsDNA	35764	Mannheimia	linear	Caudovirales	Myoviridae	Peduovirinae	P2likevirus	Mannheimia phage vB_MhM_587AP1	Bacteria	Proteobacteria	Temperate-Confident	0.520312	0.562138	0.0418258	1	YES	NA
NC_028906	MuF-	NA	NA	NA	dsDNA	75933	Mycobacterium	linear	Caudovirales	Siphoviridae	NA	Cjwunalikevirus	Mycobacterium phage Toto	Bacteria	Actinobacteria	Temperate-Confident	0.58966	0.636763	0.0471032	1	YES	NA
NC_028960	MuF+	MuF4	no	no	dsDNA	50999	Mycobacterium	linear	Caudovirales	Siphoviridae	NA	NA	Mycobacterium phage Theia	Bacteria	Actinobacteria	Temperate-Not-Confident	0.478827	0.514785	0.035958	1	YES	Short
NC_028910	MuF+	MuF4	no	no	dsDNA	55617	Mycobacterium	linear	Caudovirales	Siphoviridae	NA	NA	Mycobacterium phage XFactor	Bacteria	Actinobacteria	Temperate-Confident	0.593388	0.622677	0.0292891	1	YES	Short
NC_028962	MuF-	NA	NA	NA	dsDNA	140961	Staphylococcus	linear	Caudovirales	Myoviridae	NA	NA	Staphylococcus phage phiIPLA-C1C	Bacteria	Firmicutes	Lytic-Not-Confident	0.469821	0.514985	0.0451636	0	NO	NA
NC_028965	MuF+	MuF4	no	no	dsDNA	53219	Mycobacterium	linear	Caudovirales	Siphoviridae	NA	NA	Mycobacterium phage Pioneer	Bacteria	Actinobacteria	Temperate-Not-Confident	0.48144	0.50979	0.0283502	0	NO	Short
NC_028966	MuF-	NA	NA	NA	dsDNA	76269	Tsukamurella	linear	Caudovirales	Siphoviridae	NA	NA	Tsukamurella phage TIN3	Bacteria	Actinobacteria	Temperate-Not-Confident	0.469991	0.509391	0.0393996	0	NO	NA
NC_028967	MuF+	MuF4	no	no	dsDNA	29605	Propionibacterium	linear	Caudovirales	Siphoviridae	NA	NA	Propionibacterium phage PAC1	Bacteria	Actinobacteria	Lytic-Not-Confident	0.468756	0.514086	0.0453301	0	NO	Short
NC_028911	MuF+	MuF1	no	no	dsDNA	34176	Lactobacillus	linear	Caudovirales	Siphoviridae	NA	NA	Lactobacillus phage iLp1308	Bacteria	Firmicutes	Temperate-Confident	0.505245	0.542757	0.0375126	0	NO	Short
NC_028913	MuF+	MuF1	no	no	dsDNA	43145	Staphylococcus	linear	Caudovirales	Siphoviridae	NA	Phietalikevirus	Staphylococcus aureus phage phiNM2	Bacteria	Firmicutes	Temperate-Confident	0.705595	0.764635	0.0590401	1	YES	Short
NC_028971	MuF+	MuF1	no	no	dsDNA	66111	Pseudomonas	linear	Caudovirales	Myoviridae	NA	NA	Pseudomonas phage DL68	Bacteria	Proteobacteria	Lytic-Not-Confident	0.486402	0.527772	0.04137	0	NO	Short
NC_028915	MuF+	MuF1	no	no	dsDNA	43228	Staphylococcus	linear	Caudovirales	Siphoviridae	NA	Phietalikevirus	Staphylococcus phage B236	Bacteria	Firmicutes	Temperate-Confident	0.806883	0.838062	0.0311794	1	YES	Short
NC_028917	MuF+	MuF1	no	no	dsDNA	41931	Staphylococcus	linear	Caudovirales	Siphoviridae	NA	NA	Staphylococcus phage 3MRA	Bacteria	Firmicutes	Temperate-Confident	0.725133	0.77003	0.0448966	1	YES	Short
NC_028976	MuF+	MuF4	no	no	dsDNA	50113	Streptomyces	linear	Caudovirales	Siphoviridae	NA	NA	Streptomyces phage Izzy	Bacteria	Actinobacteria	Lytic-Not-Confident	0.481996	0.510989	0.028993	1	YES	Short
NC_028923	MuF+	MuF4	no	no	dsDNA	58472	Mycobacterium	linear	Caudovirales	Siphoviridae	NA	NA	Mycobacterium phage Llama	Bacteria	Actinobacteria	Temperate-Confident	0.555901	0.577223	0.0213214	1	YES	Short
NC_028978	MuF+	MuF4	yes	no	dsDNA	60609	Mycobacterium	linear	Caudovirales	Siphoviridae	NA	NA	Mycobacterium phage Murucutumbu	Bacteria	Actinobacteria	Temperate-Not-Confident	0.465643	0.518082	0.0524392	1	YES	Cter-Unk
NC_028929	MuF+	MuF2	no	no	dsDNA	40759	Listeria	linear	Caudovirales	Siphoviridae	NA	NA	Listeria phage vB_LmoS_293	Bacteria	Firmicutes	Temperate-Confident	0.540476	0.586913	0.0464371	1	YES	Short
NC_028980	MuF+	MuF1	yes	no	dsDNA	62181	Pseudomonas	linear	Caudovirales	Siphoviridae	NA	NA	Pseudomonas phage PAE1	Bacteria	Proteobacteria	Temperate-Not-Confident	0.482873	0.53047	0.0475969	0	NO	Cter-Unk
NC_028982	MuF-	NA	NA	NA	dsDNA	137918	Bacillus	circular	Caudovirales	Myoviridae	NA	NA	Bacillus phage JL	Bacteria	Firmicutes	Temperate-Not-Confident	0.456224	0.505594	0.0493705	0	NO	NA
NC_028983	MuF-	NA	NA	NA	dsDNA	138877	Bacillus	circular	Caudovirales	Myoviridae	NA	NA	Bacillus phage Shanette	Bacteria	Firmicutes	Lytic-Not-Confident	0.485591	0.501498	0.0159075	0	NO	NA
NC_028984	MuF-	NA	NA	NA	dsDNA	30664	Streptococcus	circular	Caudovirales	Siphoviridae	NA	NA	Streptococcus phage M102AD	Bacteria	Firmicutes	Lytic-Not-Confident	0.471978	0.505095	0.0331171	0	NO	NA
NC_028986	MuF-	NA	NA	NA	dsDNA	153401	Mycobacterium	circular	Caudovirales	Myoviridae	NA	NA	Mycobacterium phage Alice	Bacteria	Actinobacteria	Temperate-Not-Confident	0.497254	0.533367	0.0361131	1	YES	NA
NC_028987	MuF-	NA	NA	NA	dsDNA	41243	Acinetobacter	circular	Caudovirales	Podoviridae	NA	NA	Acinetobacter phage vB_AbaP_IME2	Bacteria	Proteobacteria	Temperate-Not-Confident	0.468024	0.511688	0.0436645	0	NO	NA
NC_028988	MuF-	NA	NA	NA	dsDNA	44360	Ralstonia	circular	Caudovirales	Podoviridae	NA	NA	Ralstonia phage RSJ2 DNA	Bacteria	Proteobacteria	Lytic-Not-Confident	0.476958	0.53037	0.0534119	0	NO	NA
NC_028930	MuF+	MuF2	no	no	dsDNA	54439	Paenibacillus	linear	Caudovirales	Siphoviridae	NA	NA	Paenibacillus phage Tripp	Bacteria	Firmicutes	Temperate-Confident	0.539166	0.578721	0.0395558	1	YES	Short
NC_028932	MuF+	MuF4	no	no	dsDNA	52088	Mycobacterium	linear	Caudovirales	Siphoviridae	NA	NA	Mycobacterium phage Serenity	Bacteria	Actinobacteria	Temperate-Confident	0.568736	0.603397	0.0346608	1	YES	Short
NC_028937	MuF+	MuF4	no	no	dsDNA	58338	Mycobacterium	linear	Caudovirales	Siphoviridae	NA	NA	Mycobacterium phage Ovechkin	Bacteria	Actinobacteria	Temperate-Confident	0.575602	0.613786	0.038184	1	YES	Short
NC_028943	MuF-	NA	NA	NA	dsDNA	29237	Escherichia	linear	Caudovirales	Myoviridae	Peduovirinae	P2likevirus	Escherichia phage pro483	Bacteria	Proteobacteria	Temperate-Confident	0.579223	0.63966	0.0604376	1	YES	NA
NC_028999	MuF-	NA	NA	NA	dsDNA	309208	Pseudomonas	circular	Caudovirales	Myoviridae	NA	Phikzlikevirus	Pseudomonas phage PhiPA3	Bacteria	Proteobacteria	Temperate-Not-Confident	0.469614	0.514286	0.0446712	0	NO	NA
NC_028946	MuF+	MuF4	no	no	dsDNA	59652	Mycobacterium	linear	Caudovirales	Siphoviridae	NA	NA	Mycobacterium phage Dante	Bacteria	Actinobacteria	Temperate-Confident	0.544051	0.580619	0.0365688	1	YES	Short
NC_029001	MuF-	NA	NA	NA	dsDNA	32000	Clostridium	circular	Caudovirales	Myoviridae	NA	PhiCD119likevirus	Clostridium phage phiCDHM11	Bacteria	Firmicutes	Temperate-Not-Confident	0.48717	0.522178	0.035008	0	NO	NA
NC_029002	MuF-	NA	NA	NA	dsDNA	169223	Microcystis	circular	Caudovirales	Myoviridae	NA	NA	Microcystis phage MaMV-DC	Bacteria	Cyanobacteria	Lytic-Not-Confident	0.478866	0.522677	0.0438115	0	NO	NA
NC_028951	MuF-	NA	NA	NA	dsDNA	32846	Clostridium	linear	Caudovirales	Myoviridae	NA	NA	Clostridium phage phiCD481-1	Bacteria	Firmicutes	Temperate-Confident	0.537057	0.57013	0.033073	1	YES	NA
NC_029005	MuF+	MuF1	yes	no	dsDNA	56445	Streptomyces	circular	Caudovirales	Siphoviridae	NA	NA	Streptomyces phage phiSAJS1	Bacteria	Actinobacteria	Temperate-Not-Confident	0.463897	0.503197	0.0392998	0	NO	Cter-Unk
NC_029007	MuF-	NA	NA	NA	dsDNA	43745	Ralstonia	circular	Caudovirales	Podoviridae	NA	NA	Ralstonia phage RSJ5 DNA	Bacteria	Proteobacteria	Lytic-Not-Confident	0.446134	0.501399	0.0552649	0	NO	NA
NC_028952	MuF+	MuF1	no	no	dsDNA	60934	Streptomyces	linear	Caudovirales	Siphoviridae	NA	NA	Streptomyces phage SF3	Bacteria	Actinobacteria	Temperate-Confident	0.53896	0.579221	0.0402608	2	YES	Short
NC_029009	MuF-	NA	NA	NA	dsDNA	147589	Enterococcus	circular	Caudovirales	Myoviridae	NA	NA	Enterococcus phage EFDG1	Bacteria	Firmicutes	Lytic-Not-Confident	0.467125	0.514186	0.0470605	0	NO	NA
NC_028953	MuF-	NA	NA	NA	dsDNA	110764	Mycobacterium	linear	Caudovirales	Siphoviridae	NA	NA	Mycobacterium phage MiaZeal	Bacteria	Actinobacteria	Temperate-Confident	0.544586	0.578721	0.0341355	1	YES	NA
NC_029012	MuF-	NA	NA	NA	ssDNA	4623	Parabacteroides	circular	Unclassified	Microviridae	NA	NA	Parabacteroides phage YZ-2015a	Bacteria	Bacteroidetes	Lytic-Not-Confident	0.477334	0.524875	0.0475414	0	NO	NA
NC_028956	MuF+	MuF1	yes	yes	dsDNA	52139	Mannheimia	linear	Caudovirales	Siphoviridae	NA	Lambdalikevirus	Mannheimia phage vB_MhS_1152AP2	Bacteria	Proteobacteria	Temperate-Confident	0.540159	0.567732	0.0275729	1	YES	Cter-Tox
NC_029014	MuF-	NA	NA	NA	ssDNA	5001	Parabacteroides	circular	Unclassified	Microviridae	NA	NA	Parabacteroides phage YZ-2015b	Bacteria	Bacteroidetes	Lytic-Not-Confident	0.468535	0.502498	0.0339628	0	NO	NA
NC_028958	MuF+	MuF2	no	no	dsDNA	41507	Clostridium	linear	Caudovirales	Siphoviridae	NA	NA	Clostridium phage phiCD146	Bacteria	Firmicutes	Temperate-Confident	0.525141	0.550649	0.0255079	1	YES	Short
NC_029016	MuF-	NA	NA	NA	dsDNA	58000	Enterococcus	circular	Caudovirales	Siphoviridae	NA	NA	Enterococcus phage vB_IME198	Bacteria	Firmicutes	Temperate-Not-Confident	0.496373	0.524476	0.0281026	0	NO	NA
NC_029017	MuF-	NA	NA	NA	dsDNA	73420	Pseudomonas	circular	Caudovirales	Podoviridae	NA	N4likevirus	Pseudomonas phage KPP21 DNA	Bacteria	Proteobacteria	Lytic-Not-Confident	0.498496	0.540859	0.0423636	0	NO	NA
NC_028959	MuF+	MuF1	yes	yes	dsDNA	52261	Clostridium	linear	Caudovirales	Myoviridae	NA	NA	Clostridium phage phiMMP03	Bacteria	Firmicutes	Temperate-Confident	0.571271	0.591908	0.0206366	1	YES	Cter-Tox
NC_028961	MuF+	MuF4	no	no	dsDNA	55094	Mycobacterium	linear	Caudovirales	Siphoviridae	NA	NA	Mycobacterium phage PopTart	Bacteria	Actinobacteria	Temperate-Confident	0.580059	0.605295	0.0252354	1	YES	Short
NC_029021	MuF-	NA	NA	NA	dsDNA	60747	Enterobacteria	linear	Caudovirales	Siphoviridae	NA	NA	Enterobacteria phage JenK1	Bacteria	Proteobacteria	Temperate-Not-Confident	0.484758	0.521479	0.0367207	0	NO	NA
NC_028969	MuF+	MuF1	no	no	dsDNA	52955	Brevibacillus	linear	Caudovirales	Myoviridae	NA	NA	Brevibacillus phage Osiris	Bacteria	Firmicutes	Temperate-Confident	0.511484	0.539161	0.0276773	1	YES	Short
NC_028972	MuF-	NA	NA	NA	dsDNA	75167	Gordonia	linear	Caudovirales	Siphoviridae	NA	NA	Gordonia phage Gmala1	Bacteria	Actinobacteria	Temperate-Confident	0.572451	0.603696	0.0312455	1	YES	NA
NC_028974	MuF+	MuF1	yes	no	dsDNA	56528	Streptomyces	linear	Caudovirales	Siphoviridae	NA	NA	Streptomyces phage YDN12	Bacteria	Actinobacteria	Temperate-Confident	0.543195	0.576523	0.0333282	0	NO	Cter-Unk
NC_029026	MuF-	NA	NA	NA	dsDNA	130952	Enterococcus	circular	Caudovirales	Myoviridae	NA	NA	Enterococcus phage EFLK1	Bacteria	Firmicutes	Lytic-Not-Confident	0.47768	0.518881	0.0412012	0	NO	NA
NC_029028	MuF-	NA	NA	NA	dsDNA	60754	Enterobacteria	linear	Caudovirales	Siphoviridae	NA	NA	Enterobacteria phage JenP1	Bacteria	Proteobacteria	Temperate-Not-Confident	0.483001	0.515984	0.032983	0	NO	NA
NC_028979	MuF+	MuF4	yes	no	dsDNA	57253	Mycobacterium	linear	Caudovirales	Siphoviridae	NA	NA	Mycobacterium phage Cheetobro	Bacteria	Actinobacteria	Temperate-Confident	0.525332	0.565634	0.0403021	1	YES	Cter-Unk
NC_029030	MuF-	NA	NA	NA	dsDNA	31075	Streptococcus	circular	Caudovirales	Siphoviridae	NA	NA	Streptococcus phage APCM01	Bacteria	Firmicutes	Lytic-Not-Confident	0.470105	0.502198	0.0320928	0	NO	NA
NC_028990	MuF-	NA	NA	NA	dsDNA	38886	Enterococcus	circular	Caudovirales	Siphoviridae	NA	NA	Enterococcus phage vB_IME196	Bacteria	Firmicutes	Temperate-Confident	0.51744	0.553846	0.0364059	0	NO	NA
NC_028995	MuF+	MuF1	no	no	dsDNA	43216	Acinetobacter	circular	Caudovirales	Myoviridae	NA	NA	Acinetobacter phage phiAC-1	Bacteria	Proteobacteria	Temperate-Confident	0.526994	0.553347	0.0263531	0	NO	Short
NC_028996	MuF+	MuF1	no	no	dsDNA	54295	Clostridium	circular	Caudovirales	Myoviridae	NA	NA	Clostridium phage phiCDHM19	Bacteria	Firmicutes	Temperate-Confident	0.579204	0.631968	0.0527639	1	YES	Short
NC_028997	MuF-	NA	NA	NA	dsDNA	59802	Enterobacteria	linear	Caudovirales	Siphoviridae	NA	NA	Enterobacteria phage JenP2	Bacteria	Proteobacteria	Temperate-Confident	0.502519	0.54036	0.0378405	0	NO	NA
NC_029044	MuF-	NA	NA	NA	dsDNA	154434	Mycobacterium	linear	Caudovirales	Myoviridae	NA	NA	Mycobacterium phage Breeniome	Bacteria	Actinobacteria	Lytic-Not-Confident	0.496345	0.558941	0.0625957	1	YES	NA
NC_029003	MuF-	NA	NA	NA	dsDNA	29732	Salmonella	circular	Caudovirales	Myoviridae	Peduovirinae	P2likevirus	Salmonella phage SEN1	Bacteria	Proteobacteria	Temperate-Confident	0.546981	0.598402	0.0514203	1	YES	NA
NC_029046	MuF+	MuF1	no	no	dsDNA	50827	Sinorhizobium	linear	Caudovirales	Siphoviridae	NA	NA	Sinorhizobium phage phiLM21	Bacteria	Proteobacteria	Temperate-Not-Confident	0.495159	0.547353	0.0521939	1	YES	Short
NC_029047	MuF-	NA	NA	NA	dsDNA	32894	Verrucomicrobia	linear	Caudovirales	Siphoviridae	NA	NA	Verrucomicrobia phage P8625	Bacteria	Verrucomicrobia	Lytic-Not-Confident	0.482936	0.522378	0.0394418	0	NO	NA
NC_029008	MuF+	MuF1	no	no	dsDNA	41486	Bacillus	circular	Caudovirales	Siphoviridae	NA	NA	Bacillus phage phi4J1	Bacteria	Firmicutes	Temperate-Confident	0.57556	0.607193	0.0316326	1	YES	Short
NC_029010	MuF+	MuF1	no	no	dsDNA	40592	Staphylococcus	circular	Caudovirales	Siphoviridae	NA	NA	Staphylococcus phage SA97	Bacteria	Firmicutes	Temperate-Confident	0.700497	0.744655	0.0441579	1	YES	Short
NC_029058	MuF-	NA	NA	NA	dsDNA	106071	Lactobacillus	linear	Caudovirales	Myoviridae	NA	NA	Lactobacillus phage LfeInf	Bacteria	Firmicutes	Lytic-Not-Confident	0.486706	0.515584	0.0288788	0	NO	NA
NC_029059	MuF+	MuF4	no	no	dsDNA	51492	Mycobacterium	linear	Caudovirales	Siphoviridae	NA	NA	Mycobacterium phage Edtherson	Bacteria	Actinobacteria	Temperate-Not-Confident	0.459668	0.524675	0.0650073	1	YES	Short
NC_029060	MuF-	NA	NA	NA	dsDNA	76276	Gordonia	linear	Caudovirales	Siphoviridae	NA	NA	Gordonia phage GordDuk1	Bacteria	Actinobacteria	Temperate-Not-Confident	0.497105	0.547752	0.0506468	1	YES	NA
NC_029015	MuF-	NA	NA	NA	dsDNA	33507	Salmonella	circular	Caudovirales	Myoviridae	Peduovirinae	P2likevirus	Salmonella phage SEN4	Bacteria	Proteobacteria	Temperate-Confident	0.548662	0.588312	0.0396493	1	YES	NA
NC_029018	MuF+	MuF4	no	no	dsDNA	50856	Mycobacterium	circular	Caudovirales	Siphoviridae	NA	L5likevirus	Mycobacterium phage Anubis	Bacteria	Actinobacteria	Temperate-Confident	0.575926	0.597303	0.0213767	1	YES	Short
NC_029024	MuF+	MuF2	no	no	dsDNA	56505	Bacillus	circular	Caudovirales	Siphoviridae	NA	Iebhlikevirus	Bacillus phage 250	Bacteria	Firmicutes	Temperate-Confident	0.503745	0.547153	0.0434078	0	NO	Short
NC_029068	MuF+	MuF1	no	no	dsDNA	31703	Lactobacillus	linear	Caudovirales	Siphoviridae	NA	NA	Lactobacillus phage LfeSau	Bacteria	Firmicutes	Temperate-Not-Confident	0.461859	0.515085	0.0532263	0	NO	Short
NC_029069	MuF-	NA	NA	NA	dsDNA	165031	Bacillus	linear	Caudovirales	Myoviridae	NA	NA	Bacillus phage BM5	Bacteria	Firmicutes	Lytic-Not-Confident	0.488439	0.534366	0.0459262	2	YES	NA
NC_029070	MuF-	NA	NA	NA	dsDNA	41620	Cronobacter	linear	Caudovirales	Podoviridae	NA	NA	Cronobacter phage Dev-CD-23823	Bacteria	Proteobacteria	Temperate-Not-Confident	0.488952	0.508192	0.0192395	0	NO	NA
NC_029071	MuF+	MuF1	no	no	dsDNA	41085	Salmonella	linear	Caudovirales	Siphoviridae	NA	NA	Salmonella phage 36	Bacteria	Proteobacteria	Temperate-Not-Confident	0.479404	0.525075	0.0456713	0	NO	Short
NC_029072	MuF-	NA	NA	NA	dsDNA	94766	Salmonella	linear	Caudovirales	Myoviridae	NA	NA	Salmonella phage 19	Bacteria	Proteobacteria	Lytic-Not-Confident	0.492045	0.524575	0.0325301	0	NO	NA
NC_029073	MuF-	NA	NA	NA	dsDNA	141298	Geobacillus	linear	Caudovirales	Siphoviridae	NA	NA	Geobacillus virus E3	Bacteria	Firmicutes	Temperate-Not-Confident	0.495974	0.531768	0.0357942	4	YES	NA
NC_029025	MuF-	NA	NA	NA	dsDNA	41843	Staphylococcus	circular	Caudovirales	Siphoviridae	NA	NA	Staphylococcus phage IME-SA4	Bacteria	Firmicutes	Temperate-Confident	0.620132	0.658941	0.038809	1	YES	NA
NC_029075	MuF-	NA	NA	NA	dsDNA	81541	Achromobacter	linear	Caudovirales	Siphoviridae	NA	NA	Achromobacter phage JWF	Bacteria	Proteobacteria	Temperate-Not-Confident	0.488549	0.526573	0.0380246	0	NO	NA
NC_029029	MuF+	MuF1	no	no	dsDNA	45552	Brevibacillus	linear	Caudovirales	Myoviridae	NA	NA	Brevibacillus phage Abouo	Bacteria	Firmicutes	Temperate-Confident	0.576685	0.609491	0.032805	1	YES	Short
NC_029031	MuF-	NA	NA	NA	dsDNA	45218	Synechococcus	circular	Caudovirales	Podoviridae	NA	NA	Synechococcus phage S-CBP42	Bacteria	Cyanobacteria	Temperate-Confident	0.51499	0.538062	0.0230719	1	YES	NA
NC_029043	MuF+	MuF4	no	no	dsDNA	53183	Mycobacterium	linear	Caudovirales	Siphoviridae	NA	NA	Mycobacterium phage SweetiePie	Bacteria	Actinobacteria	Temperate-Confident	0.514298	0.555245	0.0409463	1	YES	Short
NC_029048	MuF-	NA	NA	NA	dsDNA	131326	Clostridium	linear	Caudovirales	Myoviridae	NA	NA	Clostridium phage phiCD211	Bacteria	Firmicutes	Temperate-Confident	0.551487	0.576923	0.0254359	3	YES	NA
NC_029066	MuF+	MuF1	no	no	dsDNA	48666	Pseudomonas	linear	Caudovirales	Siphoviridae	NA	NA	Pseudomonas phage PS-1 DNA	Bacteria	Proteobacteria	Temperate-Confident	0.506314	0.540659	0.0343452	1	YES	Short
NC_029083	MuF-	NA	NA	NA	dsDNA	93464	Pseudomonas	linear	Caudovirales	Myoviridae	NA	NA	Pseudomonas phage PaoP5	Bacteria	Proteobacteria	Temperate-Not-Confident	0.485703	0.504595	0.0188929	0	NO	NA
NC_029074	MuF-	NA	NA	NA	dsDNA	75987	Gordonia	linear	Caudovirales	Siphoviridae	NA	NA	Gordonia phage GordTnk2	Bacteria	Actinobacteria	Temperate-Confident	0.535882	0.571329	0.0354468	1	YES	NA
NC_029077	MuF+	MuF4	no	no	dsDNA	52155	Mycobacterium	linear	Caudovirales	Siphoviridae	NA	NA	Mycobacterium phage VohminGhazi	Bacteria	Actinobacteria	Temperate-Confident	0.521149	0.564635	0.0434863	0	NO	Short
NC_029078	MuF-	NA	NA	NA	dsDNA	34997	Erysipelothrix	linear	Caudovirales	Siphoviridae	NA	NA	Erysipelothrix phage SE-1	Bacteria	Firmicutes	Temperate-Confident	0.574457	0.61978	0.0453228	2	YES	NA
NC_029094	MuF-	NA	NA	NA	dsDNA	131903	Pseudoalteromonas	linear	Caudovirales	Myoviridae	NA	NA	Pseudoalteromonas phage H101	Bacteria	Proteobacteria	Temperate-Not-Confident	0.48898	0.528372	0.0393911	0	NO	NA
NC_029097	MuF+	MuF1	no	no	dsDNA	44496	Rhodobacter	linear	Caudovirales	NA	NA	NA	Rhodobacter phage RcTitan	Bacteria	Proteobacteria	Temperate-Not-Confident	0.467314	0.515884	0.0485706	0	NO	Short
NC_029098	MuF-	NA	NA	NA	dsDNA	133531	Streptomyces	linear	Caudovirales	Siphoviridae	NA	NA	Streptomyces phage Jay2Jay	Bacteria	Actinobacteria	Lytic-Not-Confident	0.466383	0.507892	0.0415095	0	NO	NA
NC_029099	MuF+	MuF1	no	no	dsDNA	49797	Klebsiella	linear	Caudovirales	Siphoviridae	NA	Tunalikevirus	Klebsiella phage KP36	Bacteria	Proteobacteria	Lytic-Not-Confident	0.48994	0.521578	0.0316384	0	NO	Short
NC_029100	MuF+	MuF1	no	no	dsDNA	33399	Pseudoalteromonas	linear	Caudovirales	Siphoviridae	NA	NA	Pseudoalteromonas phage Pq0	Bacteria	Proteobacteria	Temperate-Not-Confident	0.47267	0.505195	0.0325253	0	NO	Short
NC_029101	MuF-	NA	NA	NA	dsDNA	72192	Pseudomonas	linear	Caudovirales	Podoviridae	NA	N4likevirus	Pseudomonas phage YH30	Bacteria	Proteobacteria	Temperate-Not-Confident	0.479847	0.514985	0.0351382	0	NO	NA
NC_029079	MuF-	NA	NA	NA	dsDNA	75339	Mycobacterium	linear	Caudovirales	Siphoviridae	NA	Cjwunalikevirus	Mycobacterium phage Dusk	Bacteria	Actinobacteria	Temperate-Confident	0.555585	0.61029	0.0547043	1	YES	NA
NC_029104	MuF+	MuF1	no	no	dsDNA	54312	Brevibacillus	linear	Caudovirales	Myoviridae	NA	NA	Brevibacillus phage Jimmer1	Bacteria	Firmicutes	Temperate-Not-Confident	0.464291	0.517982	0.0536911	1	YES	Short
NC_029084	MuF-	NA	NA	NA	dsDNA	37990	Paenibacillus	linear	Caudovirales	Siphoviridae	NA	NA	Bacteriophage Rani	Bacteria	Firmicutes	Temperate-Confident	0.596358	0.62957	0.0332127	1	YES	NA
NC_029093	MuF-	NA	NA	NA	dsDNA	75796	Mycobacterium	linear	Caudovirales	Siphoviridae	NA	NA	Mycobacterium phage Mindy	Bacteria	Actinobacteria	Temperate-Confident	0.565566	0.629071	0.0635046	1	YES	NA
NC_029118	MuF-	NA	NA	NA	dsDNA	24847	Lactococcus	circular	Caudovirales	Siphoviridae	NA	NA	Lactococcus phage GE1	Bacteria	Firmicutes	Lytic-Not-Confident	0.477169	0.514585	0.0374161	0	NO	NA
NC_029116	MuF-	NA	NA	NA	dsDNA	33596	Clostridium	circular	Caudovirales	Myoviridae	NA	NA	Clostridium phage phiCDHM13	Bacteria	Firmicutes	Temperate-Confident	0.538794	0.572028	0.033234	1	YES	NA
NC_029119	MuF-	NA	NA	NA	dsDNA	127726	Staphylococcus	circular	Caudovirales	Siphoviridae	NA	Spbetalikevirus	Staphylococcus phage SPbeta-like	Bacteria	Firmicutes	Temperate-Confident	0.508412	0.55035	0.0419381	3	YES	NA
NC_029120	MuF-	NA	NA	NA	dsDNA	60875	Shigella	circular	Caudovirales	Podoviridae	NA	NA	Shigella phage 75/02 Stx	Bacteria	Proteobacteria	Temperate-Confident	0.560802	0.608891	0.0480889	1	YES	NA

## Sheet: TableS2 BacterialDB
Table S2. General characteristics of bacterial genomes, prophages and MuF detection.
NC_Number_Bacterial_Genome	Code_ID	Number_of_Chromosomes	Lysogen (>10kb) Presence_of_at_least_one_small_prophage	Lysogen (>18kb) Presence_of_at_least_one_large_prophage	Number_of_MuF	Number_of_MuF_Short	Number_of_MuF_Ct_ext	Genome_Kingdom	Genome_Phyla	Genome_Phyla_group	MuF_Presence
NC_014378	acar.001	1	NO	NO	0	0	0	Bacteria	Firmicutes	Clostridia	MuF-
NC_008752	acav.001	1	YES	YES	0	0	0	Bacteria	Proteobacteria	Betaproteobacteria	MuF-
NC_015138	acav.002	1	NO	NO	0	0	0	Bacteria	Proteobacteria	Betaproteobacteria	MuF-
NC_009085	acba.001	1	YES	YES	3	2	1	Bacteria	Proteobacteria	Gammaproteobacteria	MuF+
NC_010400	acba.002	1	YES	YES	3	2	1	Bacteria	Proteobacteria	Gammaproteobacteria	MuF+
NC_010410	acba.003	1	YES	YES	3	3	0	Bacteria	Proteobacteria	Gammaproteobacteria	MuF+
NC_010611	acba.004	1	YES	YES	3	3	0	Bacteria	Proteobacteria	Gammaproteobacteria	MuF+
NC_011595	acba.005	1	YES	YES	2	2	0	Bacteria	Proteobacteria	Gammaproteobacteria	MuF+
NC_011586	acba.006	1	YES	YES	4	3	1	Bacteria	Proteobacteria	Gammaproteobacteria	MuF+
NC_017171	acba.007	1	YES	YES	5	5	0	Bacteria	Proteobacteria	Gammaproteobacteria	MuF+
NC_017162	acba.008	1	YES	YES	5	5	0	Bacteria	Proteobacteria	Gammaproteobacteria	MuF+
NC_017387	acba.009	1	YES	YES	4	4	0	Bacteria	Proteobacteria	Gammaproteobacteria	MuF+
NC_017847	acba.010	1	YES	YES	4	3	1	Bacteria	Proteobacteria	Gammaproteobacteria	MuF+
NC_018706	acba.011	1	YES	YES	1	0	1	Bacteria	Proteobacteria	Gammaproteobacteria	MuF+
NC_021726	acba.012	1	YES	YES	3	3	0	Bacteria	Proteobacteria	Gammaproteobacteria	MuF+
NC_021733	acba.013	1	YES	YES	4	4	0	Bacteria	Proteobacteria	Gammaproteobacteria	MuF+
NC_021729	acba.014	1	YES	YES	2	2	0	Bacteria	Proteobacteria	Gammaproteobacteria	MuF+
NC_020547	acba.015	1	YES	YES	3	3	0	Bacteria	Proteobacteria	Gammaproteobacteria	MuF+
NC_012483	acca.001	1	YES	YES	1	1	0	Bacteria	Acidobacteria	Acidobacteriales	MuF+
NC_015850	accd.001	1	NO	NO	0	0	0	Bacteria	Proteobacteria	Gammaproteobacteria	MuF-
NC_008578	acce.001	1	NO	NO	0	0	0	Bacteria	Actinobacteria	Actinobacteridae	MuF-
NC_016603	accl.001	1	NO	NO	1	0	1	Bacteria	Proteobacteria	Gammaproteobacteria	MuF+
NC_009484	accr.001	1	YES	YES	0	0	0	Bacteria	Proteobacteria	Alphaproteobacteria	MuF-
NC_014259	acdr.001	1	YES	YES	2	1	1	Bacteria	Proteobacteria	Gammaproteobacteria	MuF+
NC_011206	acfe.001	1	NO	NO	0	0	0	Bacteria	Proteobacteria	Gammaproteobacteria	MuF-
NC_011761	acfe.002	1	NO	NO	0	0	0	Bacteria	Proteobacteria	Gammaproteobacteria	MuF-
NC_013740	acfm.001	1	YES	NO	0	0	0	Bacteria	Firmicutes	Negativicutes	MuF-
NC_015942	acfr.001	1	NO	NO	0	0	0	Bacteria	Proteobacteria	Gammaproteobacteria	MuF-
NC_016077	acin.001	1	YES	YES	1	1	0	Bacteria	Firmicutes	Negativicutes	MuF+
NC_008782	acjs.001	1	YES	YES	0	0	0	Bacteria	Proteobacteria	Betaproteobacteria	MuF-
NC_018708	ackk.001	1	YES	YES	1	1	0	Bacteria	Proteobacteria	Betaproteobacteria	MuF+
NC_010163	acla.001	1	YES	YES	0	0	0	Bacteria	Tenericutes	Mollicutes	MuF-
NC_009925	acma.001	1	NO	NO	0	0	0	Bacteria	Cyanobacteria	Chroococcales	MuF-
NC_013093	acmi.001	1	YES	YES	3	3	0	Bacteria	Actinobacteria	Actinobacteridae	MuF+
NC_015064	acmp.001	1	YES	YES	0	0	0	Bacteria	Acidobacteria	Acidobacteriales	MuF-
NC_017093	acms.001	1	YES	YES	1	1	0	Bacteria	Actinobacteria	Actinobacteridae	MuF+
NC_015186	acmu.001	1	YES	YES	0	0	0	Bacteria	Proteobacteria	Alphaproteobacteria	MuF-
NC_021191	acn9.001	1	YES	YES	1	1	0	Bacteria	Actinobacteria	Actinobacteridae	MuF+
NC_013209	acpa.001	1	YES	YES	0	0	0	Bacteria	Proteobacteria	Alphaproteobacteria	MuF-
NC_017100	acpa.002	1	YES	YES	0	0	0	Bacteria	Proteobacteria	Alphaproteobacteria	MuF-
NC_017121	acpa.003	1	YES	YES	0	0	0	Bacteria	Proteobacteria	Alphaproteobacteria	MuF-
NC_017125	acpa.004	1	YES	YES	0	0	0	Bacteria	Proteobacteria	Alphaproteobacteria	MuF-
NC_017146	acpa.005	1	YES	YES	0	0	0	Bacteria	Proteobacteria	Alphaproteobacteria	MuF-
NC_017111	acpa.006	1	YES	YES	0	0	0	Bacteria	Proteobacteria	Alphaproteobacteria	MuF-
NC_017150	acpa.007	1	YES	YES	0	0	0	Bacteria	Proteobacteria	Alphaproteobacteria	MuF-
NC_017108	acpa.008	1	YES	YES	0	0	0	Bacteria	Proteobacteria	Alphaproteobacteria	MuF-
NC_021991	acpa.009	1	YES	YES	0	0	0	Bacteria	Proteobacteria	Alphaproteobacteria	MuF-
NC_013194	acph.001	1	NO	NO	0	0	0	Bacteria	Proteobacteria	Betaproteobacteria	MuF-
NC_009053	acpl.001	1	YES	YES	0	0	0	Bacteria	Proteobacteria	Gammaproteobacteria	MuF-
NC_010278	acpl.002	1	NO	NO	0	0	0	Bacteria	Proteobacteria	Gammaproteobacteria	MuF-
NC_010939	acpl.003	1	YES	YES	0	0	0	Bacteria	Proteobacteria	Gammaproteobacteria	MuF-
NC_017803	acse.001	1	YES	YES	0	0	0	Bacteria	Actinobacteria	Actinobacteridae	MuF-
NC_018690	acsi.001	1	YES	YES	0	0	0	Bacteria	Proteobacteria	Gammaproteobacteria	MuF-
NC_005966	acsp.001	1	YES	YES	1	1	0	Bacteria	Proteobacteria	Gammaproteobacteria	MuF+
NC_009655	acsu.001	1	YES	YES	0	0	0	Bacteria	Proteobacteria	Gammaproteobacteria	MuF-
NC_016894	acwo.001	1	YES	YES	0	0	0	Bacteria	Firmicutes	Clostridia	MuF-
NC_014640	acxy.001	1	YES	YES	1	1	0	Bacteria	Proteobacteria	Betaproteobacteria	MuF+
NC_021285	acxy.002	1	YES	YES	3	3	0	Bacteria	Proteobacteria	Betaproteobacteria	MuF+
NC_022567	adeq.001	1	YES	YES	0	0	0	Bacteria	Actinobacteria	Coriobacteridae	MuF-
NC_013124	adfe.001	1	NO	NO	1	1	0	Bacteria	Actinobacteria	Acidimicrobidae	MuF+
NC_017964	adka.001	1	YES	YES	0	0	0	Bacteria	Proteobacteria	Betaproteobacteria	MuF-
NC_008570	aehy.001	1	NO	NO	0	0	0	Bacteria	Proteobacteria	Gammaproteobacteria	MuF-
NC_021290	aehy.002	1	YES	YES	1	1	0	Bacteria	Proteobacteria	Gammaproteobacteria	MuF+
NC_009348	aesa.001	1	YES	YES	0	0	0	Bacteria	Proteobacteria	Gammaproteobacteria	MuF-
NC_018013	aesu.001	1	NO	NO	0	0	0	Bacteria	Bacteroidetes	Flavobacteriia	MuF-
NC_015278	aeur.001	1	YES	YES	0	0	0	Bacteria	Firmicutes	Lactobacillales	MuF-
NC_015424	aeve.001	1	YES	YES	1	1	0	Bacteria	Proteobacteria	Gammaproteobacteria	MuF+
NC_013416	agac.001	1	YES	YES	1	1	0	Bacteria	Proteobacteria	Gammaproteobacteria	MuF+
NC_016513	agac.002	1	NO	NO	0	0	0	Bacteria	Proteobacteria	Gammaproteobacteria	MuF-
NC_017846	agac.003	1	YES	YES	0	0	0	Bacteria	Proteobacteria	Gammaproteobacteria	MuF-
NC_012913	agap.001	1	YES	YES	0	0	0	Bacteria	Proteobacteria	Gammaproteobacteria	MuF-
NC_015183 NC_015508	agh1.001	2	YES	YES	0	0	0	Bacteria	Proteobacteria	Alphaproteobacteria	MuF-
NC_011985 NC_011983	agra.001	2	YES	YES	0	0	0	Bacteria	Proteobacteria	Alphaproteobacteria	MuF-
NC_003062 NC_003063	agtu.001	2	YES	NO	0	0	0	Bacteria	Proteobacteria	Alphaproteobacteria	MuF-
NC_011989 NC_011988	agvi.001	2	YES	YES	2	2	0	Bacteria	Proteobacteria	Alphaproteobacteria	MuF+
NC_010655	akmu.001	1	NO	NO	0	0	0	Bacteria	Verrucomicrobia	Verrucomicrobiae	MuF-
NC_013205	alac.001	1	NO	NO	0	0	0	Bacteria	Firmicutes	Bacillales	MuF-
NC_017167	alac.002	1	YES	NO	0	0	0	Bacteria	Firmicutes	Bacillales	MuF-
NC_008260	albo.001	1	NO	NO	0	0	0	Bacteria	Proteobacteria	Gammaproteobacteria	MuF-
NC_014910	alde.001	1	YES	YES	2	2	0	Bacteria	Proteobacteria	Betaproteobacteria	MuF+
NC_015422	alde.002	1	YES	YES	0	0	0	Bacteria	Proteobacteria	Betaproteobacteria	MuF-
NC_018691	aldi.001	1	NO	NO	0	0	0	Bacteria	Proteobacteria	Gammaproteobacteria	MuF-
NC_008340	aleh.001	1	YES	NO	0	0	0	Bacteria	Proteobacteria	Gammaproteobacteria	MuF-
NC_018011	alfi.001	1	YES	YES	1	1	0	Bacteria	Bacteroidetes	Bacteroidia	MuF+
NC_011138	alma.001	1	YES	YES	0	0	0	Bacteria	Proteobacteria	Gammaproteobacteria	MuF-
NC_018632	alma.002	1	NO	NO	0	0	0	Bacteria	Proteobacteria	Gammaproteobacteria	MuF-
NC_018678	alma.003	1	YES	YES	1	1	0	Bacteria	Proteobacteria	Gammaproteobacteria	MuF+
NC_018679	alma.004	1	NO	NO	0	0	0	Bacteria	Proteobacteria	Gammaproteobacteria	MuF-
NC_018692	alma.005	1	YES	YES	1	1	0	Bacteria	Proteobacteria	Gammaproteobacteria	MuF+
NC_019393	alma.006	1	YES	YES	0	0	0	Bacteria	Proteobacteria	Gammaproteobacteria	MuF-
NC_021716	alma.007	1	YES	NO	0	0	0	Bacteria	Proteobacteria	Gammaproteobacteria	MuF-
NC_021710	alma.008	1	YES	NO	0	0	0	Bacteria	Proteobacteria	Gammaproteobacteria	MuF-
NC_021717	alma.009	1	YES	NO	0	0	0	Bacteria	Proteobacteria	Gammaproteobacteria	MuF-
NC_021712	alma.010	1	YES	NO	0	0	0	Bacteria	Proteobacteria	Gammaproteobacteria	MuF-
NC_021714	alma.011	1	YES	YES	0	0	0	Bacteria	Proteobacteria	Gammaproteobacteria	MuF-
NC_021713	alma.012	1	YES	YES	0	0	0	Bacteria	Proteobacteria	Gammaproteobacteria	MuF-
NC_009633	alme.001	1	YES	YES	3	3	0	Bacteria	Firmicutes	Clostridia	MuF+
NC_009922	alor.001	1	NO	NO	0	0	0	Bacteria	Firmicutes	Clostridia	MuF-
NC_011312 NC_011313	alsa.001	2	YES	YES	0	0	0	Bacteria	Proteobacteria	Gammaproteobacteria	MuF-
NC_015554	alsn.001	1	YES	YES	0	0	0	Bacteria	Proteobacteria	Gammaproteobacteria	MuF-
NC_013851	alvi.001	1	NO	NO	0	0	0	Bacteria	Proteobacteria	Gammaproteobacteria	MuF-
NC_010830	amas.001	1	YES	YES	0	0	0	Bacteria	Bacteroidetes	Candidatus	MuF-
NC_014011	amco.001	1	YES	YES	0	0	0	Bacteria	Synergistetes	Synergistia	MuF-
NC_013385	amde.001	1	NO	NO	0	0	0	Bacteria	Firmicutes	Clostridia	MuF-
NC_014318	amme.001	1	NO	NO	0	0	0	Bacteria	Actinobacteria	Actinobacteridae	MuF-
NC_017186	amme.002	1	NO	NO	0	0	0	Bacteria	Actinobacteria	Actinobacteridae	MuF-
NC_018266	amme.003	1	NO	NO	0	0	0	Bacteria	Actinobacteria	Actinobacteridae	MuF-
NC_022116	amme.004	1	NO	NO	0	0	0	Bacteria	Actinobacteria	Actinobacteridae	MuF-
NC_021252	amor.001	1	NO	NO	0	0	0	Bacteria	Actinobacteria	Actinobacteridae	MuF-
NC_015564	amsu.001	1	NO	NO	0	0	0	Bacteria	Actinobacteria	Actinobacteridae	MuF-
NC_018704	amxy.001	1	YES	YES	0	0	0	Bacteria	Firmicutes	Bacillales	MuF-
NC_019427 NC_019439	an90.001	2	NO	NO	0	0	0	Bacteria	Cyanobacteria	Nostocales	MuF-
NC_013532	ance.001	1	NO	NO	0	0	0	Bacteria	Proteobacteria	Alphaproteobacteria	MuF-
NC_019771	ancy.001	1	NO	NO	0	0	0	Bacteria	Cyanobacteria	Nostocales	MuF-
NC_007760	ande.001	1	NO	NO	0	0	0	Bacteria	Proteobacteria	Deltaproteobacteria	MuF-
NC_011891	ande.002	1	YES	YES	0	0	0	Bacteria	Proteobacteria	Deltaproteobacteria	MuF-
NC_011567	anfl.001	1	YES	YES	0	0	0	Bacteria	Firmicutes	Bacillales	MuF-
NC_004842	anma.001	1	NO	NO	0	0	0	Bacteria	Proteobacteria	Alphaproteobacteria	MuF-
NC_012026	anma.002	1	NO	NO	0	0	0	Bacteria	Proteobacteria	Alphaproteobacteria	MuF-
NC_018024	anmo.001	1	NO	NO	0	0	0	Bacteria	Synergistetes	Synergistia	MuF-
NC_007797	anph.001	1	YES	NO	0	0	0	Bacteria	Proteobacteria	Alphaproteobacteria	MuF-
NC_021881	anph.002	1	YES	NO	0	0	0	Bacteria	Proteobacteria	Alphaproteobacteria	MuF-
NC_021879	anph.003	1	YES	NO	0	0	0	Bacteria	Proteobacteria	Alphaproteobacteria	MuF-
NC_021880	anph.004	1	YES	NO	0	0	0	Bacteria	Proteobacteria	Alphaproteobacteria	MuF-
NC_013171	anpr.001	1	YES	YES	1	1	0	Bacteria	Firmicutes	Clostridia	MuF+
NC_009675	ansf.001	1	NO	NO	0	0	0	Bacteria	Proteobacteria	Deltaproteobacteria	MuF-
NC_011145	ansp.001	1	NO	NO	0	0	0	Bacteria	Proteobacteria	Deltaproteobacteria	MuF-
NC_012034	anth.001	1	YES	YES	0	0	0	Bacteria	Firmicutes	Clostridia	MuF-
NC_014960	antp.001	1	NO	NO	0	0	0	Bacteria	Chloroflexi	Anaerolineae	MuF-
NC_007413	anva.001	1	NO	NO	0	0	0	Bacteria	Cyanobacteria	Nostocales	MuF-
NC_000918	aqae.001	1	NO	NO	0	0	0	Bacteria	Aquificae	Aquificales	MuF-
NC_014550	arar.001	1	NO	NO	0	0	0	Bacteria	Actinobacteria	Actinobacteridae	MuF-
NC_008711	arau.001	1	NO	NO	0	0	0	Bacteria	Actinobacteria	Actinobacteridae	MuF-
NC_009850	arbu.001	1	YES	YES	1	1	0	Bacteria	Proteobacteria	Epsilonproteobacteria	MuF+
NC_017187	arbu.002	1	NO	NO	0	0	0	Bacteria	Proteobacteria	Epsilonproteobacteria	MuF-
NC_021878	arbu.003	1	NO	NO	0	0	0	Bacteria	Proteobacteria	Epsilonproteobacteria	MuF-
NC_011886	arch.001	1	NO	NO	0	0	0	Bacteria	Actinobacteria	Actinobacteridae	MuF-
NC_008541	arfb.001	1	NO	NO	1	0	1	Bacteria	Actinobacteria	Actinobacteridae	MuF+
NC_014218	arha.001	1	YES	YES	0	0	0	Bacteria	Actinobacteria	Actinobacteridae	MuF-
NC_017192	arll.001	1	YES	YES	1	1	0	Bacteria	Proteobacteria	Epsilonproteobacteria	MuF+
NC_014166	arni.001	1	NO	NO	0	0	0	Bacteria	Proteobacteria	Epsilonproteobacteria	MuF-
NC_015145	arph.001	1	NO	NO	0	0	0	Bacteria	Actinobacteria	Actinobacteridae	MuF-
NC_018531	arru.001	1	NO	NO	0	0	0	Bacteria	Actinobacteria	Actinobacteridae	MuF-
NC_015913	arsf.001	1	YES	YES	2	2	0	Bacteria	Firmicutes	Clostridia	MuF+
NC_017294	arsf.002	1	YES	YES	2	2	0	Bacteria	Firmicutes	Clostridia	MuF+
NC_016012	arsf.003	1	NO	NO	0	0	0	Bacteria	Firmicutes	Clostridia	MuF-
NC_014816 NC_014817	asex.001	2	YES	YES	0	0	0	Bacteria	Proteobacteria	Alphaproteobacteria	MuF-
NC_013203	atpa.001	1	YES	YES	1	1	0	Bacteria	Actinobacteria	Coriobacteridae	MuF+
NC_013854	azb5.001	1	YES	YES	0	0	0	Bacteria	Proteobacteria	Alphaproteobacteria	MuF-
NC_016617	azbr.001	1	YES	YES	0	0	0	Bacteria	Proteobacteria	Alphaproteobacteria	MuF-
NC_009937	azca.001	1	YES	YES	1	1	0	Bacteria	Proteobacteria	Alphaproteobacteria	MuF+
NC_020516	azkh.001	1	NO	NO	0	0	0	Bacteria	Proteobacteria	Betaproteobacteria	MuF-
NC_016622	azli.001	1	YES	YES	0	0	0	Bacteria	Proteobacteria	Alphaproteobacteria	MuF-
NC_011565	azps.001	1	NO	NO	0	0	0	Bacteria	Bacteroidetes	Bacteroidia	MuF-
NC_006513	azsp.001	1	YES	YES	0	0	0	Bacteria	Proteobacteria	Betaproteobacteria	MuF-
NC_008702	azsp.002	1	NO	NO	0	0	0	Bacteria	Proteobacteria	Betaproteobacteria	MuF-
NC_012560	azvi.001	1	YES	YES	0	0	0	Bacteria	Proteobacteria	Gammaproteobacteria	MuF-
NC_021150	azvi.002	1	YES	YES	0	0	0	Bacteria	Proteobacteria	Gammaproteobacteria	MuF-
NC_021149	azvi.003	1	YES	YES	0	0	0	Bacteria	Proteobacteria	Gammaproteobacteria	MuF-
NC_021171	ba1n.001	1	YES	YES	1	1	0	Bacteria	Firmicutes	Bacillales	MuF+
NC_009725	baam.001	1	YES	NO	0	0	0	Bacteria	Firmicutes	Bacillales	MuF-
NC_014551	baam.002	1	YES	YES	2	2	0	Bacteria	Firmicutes	Bacillales	MuF+
NC_017188	baam.003	1	YES	YES	2	2	0	Bacteria	Firmicutes	Bacillales	MuF+
NC_017191	baam.004	1	YES	YES	2	2	0	Bacteria	Firmicutes	Bacillales	MuF+
NC_017190	baam.005	1	YES	YES	1	1	0	Bacteria	Firmicutes	Bacillales	MuF+
NC_017061	baam.006	1	YES	YES	0	0	0	Bacteria	Firmicutes	Bacillales	MuF-
NC_017912	baam.007	1	YES	YES	0	0	0	Bacteria	Firmicutes	Bacillales	MuF-
NC_016784	baam.008	1	YES	YES	1	1	0	Bacteria	Firmicutes	Bacillales	MuF+
NC_019842	baam.009	1	YES	YES	1	1	0	Bacteria	Firmicutes	Bacillales	MuF+
NC_020272	baam.010	1	YES	YES	1	1	0	Bacteria	Firmicutes	Bacillales	MuF+
NC_022530	baam.011	1	YES	YES	0	0	0	Bacteria	Firmicutes	Bacillales	MuF-
NC_022075	baam.012	1	YES	YES	0	0	0	Bacteria	Firmicutes	Bacillales	MuF-
NC_020410	baam.013	1	YES	YES	0	0	0	Bacteria	Firmicutes	Bacillales	MuF-
NC_022081	baam.014	1	YES	YES	0	0	0	Bacteria	Firmicutes	Bacillales	MuF-
NC_022653	baam.015	1	NO	NO	0	0	0	Bacteria	Firmicutes	Bacillales	MuF-
NC_003997	baan.001	1	YES	YES	0	0	0	Bacteria	Firmicutes	Bacillales	MuF-
NC_007530	baan.002	1	YES	YES	0	0	0	Bacteria	Firmicutes	Bacillales	MuF-
NC_012659	baan.003	1	YES	YES	0	0	0	Bacteria	Firmicutes	Bacillales	MuF-
NC_005945	baan.004	1	YES	YES	0	0	0	Bacteria	Firmicutes	Bacillales	MuF-
NC_012581	baan.005	1	YES	YES	0	0	0	Bacteria	Firmicutes	Bacillales	MuF-
NC_014335	baan.006	1	YES	YES	0	0	0	Bacteria	Firmicutes	Bacillales	MuF-
NC_017729	baan.007	1	YES	YES	0	0	0	Bacteria	Firmicutes	Bacillales	MuF-
NC_014639	baat.001	1	YES	YES	1	1	0	Bacteria	Firmicutes	Bacillales	MuF+
NC_020300	baau.001	1	YES	YES	0	0	0	Bacteria	Proteobacteria	Alphaproteobacteria	MuF-
NC_008783	baba.001	1	YES	NO	0	0	0	Bacteria	Proteobacteria	Alphaproteobacteria	MuF-
NC_011658	bace.001	1	YES	YES	0	0	0	Bacteria	Firmicutes	Bacillales	MuF-
NC_003909	bace.002	1	YES	YES	0	0	0	Bacteria	Firmicutes	Bacillales	MuF-
NC_006274	bace.003	1	YES	YES	0	0	0	Bacteria	Firmicutes	Bacillales	MuF-
NC_011725	bace.004	1	YES	YES	0	0	0	Bacteria	Firmicutes	Bacillales	MuF-
NC_011773	bace.005	1	YES	YES	0	0	0	Bacteria	Firmicutes	Bacillales	MuF-
NC_004722	bace.006	1	YES	YES	0	0	0	Bacteria	Firmicutes	Bacillales	MuF-
NC_011772	bace.007	1	YES	YES	1	1	0	Bacteria	Firmicutes	Bacillales	MuF+
NC_009674	bace.008	1	YES	YES	1	1	0	Bacteria	Firmicutes	Bacillales	MuF+
NC_011969	bace.009	1	NO	NO	0	0	0	Bacteria	Firmicutes	Bacillales	MuF-
NC_012472	bace.010	1	YES	YES	0	0	0	Bacteria	Firmicutes	Bacillales	MuF-
NC_016779	bace.011	1	YES	NO	0	0	0	Bacteria	Firmicutes	Bacillales	MuF-
NC_016771	bace.012	1	YES	YES	0	0	0	Bacteria	Firmicutes	Bacillales	MuF-
NC_018491	bace.013	1	NO	NO	0	0	0	Bacteria	Firmicutes	Bacillales	MuF-
NC_022526	bacf.001	1	NO	NO	0	0	0	Bacteria	Bacteroidetes	Bacteroidia	MuF-
NC_014932	bacg.001	1	NO	NO	0	0	0	Bacteria	Proteobacteria	Alphaproteobacteria	MuF-
NC_007984	baci.001	1	NO	NO	0	0	0	Bacteria	Proteobacteria	Gammaproteobacteria	MuF-
NC_006582	bacl.001	1	YES	YES	1	1	0	Bacteria	Firmicutes	Bacillales	MuF+
NC_015634	baco.001	1	NO	NO	0	0	0	Bacteria	Firmicutes	Bacillales	MuF-
NC_016023	baco.002	1	NO	NO	0	0	0	Bacteria	Firmicutes	Bacillales	MuF-
NC_014829	bacu.001	1	YES	YES	0	0	0	Bacteria	Firmicutes	Bacillales	MuF-
NC_006347	bafr.001	1	YES	YES	0	0	0	Bacteria	Bacteroidetes	Bacteroidia	MuF-
NC_003228	bafr.002	1	NO	NO	0	0	0	Bacteria	Bacteroidetes	Bacteroidia	MuF-
NC_016776	bafr.003	1	YES	YES	0	0	0	Bacteria	Bacteroidetes	Bacteroidia	MuF-
NC_012846	bagr.001	1	YES	YES	0	0	0	Bacteria	Proteobacteria	Alphaproteobacteria	MuF-
NC_002570	baha.001	1	YES	YES	1	1	0	Bacteria	Firmicutes	Bacillales	MuF+
NC_005956	bahe.001	1	YES	YES	0	0	0	Bacteria	Proteobacteria	Alphaproteobacteria	MuF-
NC_014933	bahl.001	1	NO	NO	0	0	0	Bacteria	Bacteroidetes	Bacteroidia	MuF-
NC_022524	bain.001	1	NO	NO	0	0	0	Bacteria	Firmicutes	Bacillales	MuF-
NC_017743	bajs.001	1	YES	YES	0	0	0	Bacteria	Firmicutes	Bacillales	MuF-
NC_006270	bali.001	1	YES	YES	1	1	0	Bacteria	Firmicutes	Bacillales	MuF+
NC_006322	bali.002	1	YES	YES	1	1	0	Bacteria	Firmicutes	Bacillales	MuF+
NC_021362	bali.003	1	YES	YES	0	0	0	Bacteria	Firmicutes	Bacillales	MuF-
NC_016620	bama.001	1	YES	YES	0	0	0	Bacteria	Proteobacteria	Deltaproteobacteria	MuF-
NC_014019	bame.001	1	YES	NO	0	0	0	Bacteria	Firmicutes	Bacillales	MuF-
NC_014103	bame.002	1	NO	NO	0	0	0	Bacteria	Firmicutes	Bacillales	MuF-
NC_017138	bame.003	1	NO	NO	0	0	0	Bacteria	Firmicutes	Bacillales	MuF-
NC_013791	baps.001	1	NO	NO	0	0	0	Bacteria	Firmicutes	Bacillales	MuF-
NC_009848	bapu.001	1	YES	YES	0	0	0	Bacteria	Firmicutes	Bacillales	MuF-
NC_005955	baqu.001	1	NO	NO	0	0	0	Bacteria	Proteobacteria	Alphaproteobacteria	MuF-
NC_018533	baqu.002	1	YES	NO	0	0	0	Bacteria	Proteobacteria	Alphaproteobacteria	MuF-
NC_015164	basa.001	1	NO	NO	0	0	0	Bacteria	Bacteroidetes	Bacteroidia	MuF-
NC_014219	base.001	1	YES	YES	0	0	0	Bacteria	Firmicutes	Bacillales	MuF-
NC_000964	basu.001	1	YES	YES	1	1	0	Bacteria	Firmicutes	Bacillales	MuF+
NC_014479	basu.002	1	YES	YES	0	0	0	Bacteria	Firmicutes	Bacillales	MuF-
NC_014976	basu.003	1	YES	YES	2	2	0	Bacteria	Firmicutes	Bacillales	MuF+
NC_017195	basu.004	1	YES	YES	0	0	0	Bacteria	Firmicutes	Bacillales	MuF-
NC_016047	basu.005	1	YES	YES	2	2	0	Bacteria	Firmicutes	Bacillales	MuF+
NC_018520	basu.006	1	YES	YES	0	0	0	Bacteria	Firmicutes	Bacillales	MuF-
NC_019896	basu.007	1	YES	YES	0	0	0	Bacteria	Firmicutes	Bacillales	MuF-
NC_017196	basu.008	1	YES	YES	0	0	0	Bacteria	Firmicutes	Bacillales	MuF-
NC_020507	basu.009	1	YES	YES	1	1	0	Bacteria	Firmicutes	Bacillales	MuF+
NC_020832	basu.010	1	YES	YES	0	0	0	Bacteria	Firmicutes	Bacillales	MuF-
NC_020244	basu.011	1	YES	YES	1	1	0	Bacteria	Firmicutes	Bacillales	MuF+
NC_004663	bath.001	1	NO	NO	0	0	0	Bacteria	Bacteroidetes	Bacteroidia	MuF-
NC_010161	batr.001	1	YES	YES	5	5	0	Bacteria	Proteobacteria	Alphaproteobacteria	MuF+
NC_014098	bats.001	1	NO	NO	0	0	0	Bacteria	Firmicutes	Bacillales	MuF-
NC_005957	batu.001	1	NO	NO	0	0	0	Bacteria	Firmicutes	Bacillales	MuF-
NC_008600	batu.002	1	YES	YES	0	0	0	Bacteria	Firmicutes	Bacillales	MuF-
NC_014171	batu.003	1	YES	YES	0	0	0	Bacteria	Firmicutes	Bacillales	MuF-
NC_017200	batu.004	1	YES	YES	1	1	0	Bacteria	Firmicutes	Bacillales	MuF+
NC_017208	batu.005	1	YES	YES	0	0	0	Bacteria	Firmicutes	Bacillales	MuF-
NC_018508	batu.006	1	YES	YES	0	0	0	Bacteria	Firmicutes	Bacillales	MuF-
NC_018693	batu.007	1	YES	YES	0	0	0	Bacteria	Firmicutes	Bacillales	MuF-
NC_018877	batu.008	1	YES	YES	0	0	0	Bacteria	Firmicutes	Bacillales	MuF-
NC_018500	batu.009	1	YES	YES	1	1	0	Bacteria	Firmicutes	Bacillales	MuF+
NC_020376	batu.010	1	YES	YES	0	0	0	Bacteria	Firmicutes	Bacillales	MuF-
NC_020238	batu.011	1	YES	YES	0	0	0	Bacteria	Firmicutes	Bacillales	MuF-
NC_020301	bavi.001	1	YES	YES	1	1	0	Bacteria	Proteobacteria	Alphaproteobacteria	MuF+
NC_009614	bavu.001	1	YES	YES	0	0	0	Bacteria	Bacteroidetes	Bacteroidia	MuF-
NC_010184	bawe.001	1	YES	YES	0	0	0	Bacteria	Firmicutes	Bacillales	MuF-
NC_021017	baxy.001	1	YES	YES	0	0	0	Bacteria	Bacteroidetes	Bacteroidia	MuF-
NC_005363	bdba.001	1	NO	NO	0	0	0	Bacteria	Proteobacteria	Deltaproteobacteria	MuF-
NC_019567	bdba.002	1	YES	YES	0	0	0	Bacteria	Proteobacteria	Deltaproteobacteria	MuF-
NC_020813	bdex.001	1	YES	YES	0	0	0	Bacteria	Proteobacteria	Deltaproteobacteria	MuF-
NC_018010	beba.001	1	YES	YES	0	0	0	Bacteria	Bacteroidetes	Cytophagia	MuF-
NC_012669	beca.001	1	NO	NO	0	0	0	Bacteria	Actinobacteria	Actinobacteridae	MuF-
NC_010581	bein.001	1	NO	NO	0	0	0	Bacteria	Proteobacteria	Alphaproteobacteria	MuF-
NC_008618	biad.001	1	NO	NO	0	0	0	Bacteria	Actinobacteria	Actinobacteridae	MuF-
NC_011835	bian.001	1	NO	NO	0	0	0	Bacteria	Actinobacteria	Actinobacteridae	MuF-
NC_012814	bian.002	1	NO	NO	0	0	0	Bacteria	Actinobacteria	Actinobacteridae	MuF-
NC_012815	bian.003	1	NO	NO	0	0	0	Bacteria	Actinobacteria	Actinobacteridae	MuF-
NC_017217	bian.004	1	NO	NO	0	0	0	Bacteria	Actinobacteria	Actinobacteridae	MuF-
NC_017214	bian.005	1	YES	NO	0	0	0	Bacteria	Actinobacteria	Actinobacteridae	MuF-
NC_017215	bian.006	1	NO	NO	0	0	0	Bacteria	Actinobacteria	Actinobacteridae	MuF-
NC_017216	bian.007	1	NO	NO	0	0	0	Bacteria	Actinobacteria	Actinobacteridae	MuF-
NC_017834	bian.008	1	NO	NO	0	0	0	Bacteria	Actinobacteria	Actinobacteridae	MuF-
NC_017866	bian.009	1	NO	NO	0	0	0	Bacteria	Actinobacteria	Actinobacteridae	MuF-
NC_017867	bian.010	1	NO	NO	0	0	0	Bacteria	Actinobacteria	Actinobacteridae	MuF-
NC_022523	bian.011	1	NO	NO	0	0	0	Bacteria	Actinobacteria	Actinobacteridae	MuF-
NC_021593	bian.012	1	NO	NO	0	0	0	Bacteria	Actinobacteria	Actinobacteridae	MuF-
NC_018720	bias.001	1	NO	NO	0	0	0	Bacteria	Actinobacteria	Actinobacteridae	MuF-
NC_014616	bibi.001	1	YES	YES	1	1	0	Bacteria	Actinobacteria	Actinobacteridae	MuF+
NC_014638	bibi.002	1	YES	YES	1	1	0	Bacteria	Actinobacteria	Actinobacteridae	MuF+
NC_017999	bibi.003	1	YES	NO	0	0	0	Bacteria	Actinobacteria	Actinobacteridae	MuF-
NC_017218	bibr.001	1	NO	NO	0	0	0	Bacteria	Actinobacteria	Actinobacteridae	MuF-
NC_020517	bibr.002	1	YES	NO	1	1	0	Bacteria	Actinobacteria	Actinobacteridae	MuF+
NC_013714	bide.001	1	YES	YES	1	1	0	Bacteria	Actinobacteria	Actinobacteridae	MuF+
NC_004307	bilo.001	1	YES	YES	0	0	0	Bacteria	Actinobacteria	Actinobacteridae	MuF-
NC_010816	bilo.002	1	YES	YES	1	1	0	Bacteria	Actinobacteria	Actinobacteridae	MuF+
NC_011593	bilo.003	1	YES	YES	1	1	0	Bacteria	Actinobacteria	Actinobacteridae	MuF+
NC_014169	bilo.004	1	NO	NO	0	0	0	Bacteria	Actinobacteria	Actinobacteridae	MuF-
NC_014656	bilo.005	1	NO	NO	0	0	0	Bacteria	Actinobacteria	Actinobacteridae	MuF-
NC_015052	bilo.006	1	YES	YES	2	2	0	Bacteria	Actinobacteria	Actinobacteridae	MuF+
NC_015067	bilo.007	1	NO	NO	0	0	0	Bacteria	Actinobacteria	Actinobacteridae	MuF-
NC_017219	bilo.008	1	YES	YES	1	1	0	Bacteria	Actinobacteria	Actinobacteridae	MuF+
NC_017221	bilo.010	1	NO	NO	0	0	0	Bacteria	Actinobacteria	Actinobacteridae	MuF-
NC_021008	bilo.011	1	YES	YES	1	1	0	Bacteria	Actinobacteria	Actinobacteridae	MuF+
NC_020546	bith.001	1	NO	NO	0	0	0	Bacteria	Actinobacteria	Actinobacteridae	MuF-
NC_020515	bitr.001	1	YES	YES	1	1	0	Bacteria	Proteobacteria	Gammaproteobacteria	MuF+
NC_017924	blbg.001	1	NO	NO	0	0	0	Bacteria	Bacteroidetes	Flavobacteriia	MuF-
NC_020510	blbp.001	1	NO	NO	0	0	0	Bacteria	Bacteroidetes	Flavobacteriia	MuF-
NC_020075	blch.001	1	NO	NO	0	0	0	Bacteria	Proteobacteria	Gammaproteobacteria	MuF-
NC_022550	blci.001	1	NO	NO	0	0	0	Bacteria	Bacteroidetes	Flavobacteriia	MuF-
NC_016621	blcp.001	1	NO	NO	0	0	0	Bacteria	Bacteroidetes	Flavobacteriia	MuF-
NC_013454	blge.001	1	NO	NO	0	0	0	Bacteria	Bacteroidetes	Flavobacteriia	MuF-
NC_016146	blmd.001	1	NO	NO	0	0	0	Bacteria	Bacteroidetes	Flavobacteriia	MuF-
NC_013418	blpe.001	1	NO	NO	0	0	0	Bacteria	Bacteroidetes	Flavobacteriia	MuF-
NC_016943	blsa.001	1	NO	NO	0	0	0	Bacteria	Actinobacteria	Actinobacteridae	MuF-
NC_020195	blta.001	1	NO	NO	0	0	0	Bacteria	Bacteroidetes	Flavobacteriia	MuF-
NC_014909	blva.001	1	NO	NO	0	0	0	Bacteria	Proteobacteria	Gammaproteobacteria	MuF-
NC_008277	boaf.001	1	NO	NO	0	0	0	Bacteria	Spirochaetes	Spirochaetales	MuF-
NC_017238	boaf.002	1	NO	NO	0	0	0	Bacteria	Spirochaetes	Spirochaetales	MuF-
NC_018887	boaf.003	1	NO	NO	0	0	0	Bacteria	Spirochaetes	Spirochaetales	MuF-
NC_010645	boav.001	1	YES	YES	1	1	0	Bacteria	Proteobacteria	Betaproteobacteria	MuF+
NC_015921	bobi.001	1	NO	NO	0	0	0	Bacteria	Spirochaetes	Spirochaetales	MuF-
NC_002927	bobr.001	1	YES	YES	3	3	0	Bacteria	Proteobacteria	Betaproteobacteria	MuF+
NC_018829	bobr.002	1	NO	NO	0	0	0	Bacteria	Proteobacteria	Betaproteobacteria	MuF-
NC_019382	bobr.003	1	YES	YES	1	1	0	Bacteria	Proteobacteria	Betaproteobacteria	MuF+
NC_001318	bobu.001	1	NO	NO	0	0	0	Bacteria	Spirochaetes	Spirochaetales	MuF-
NC_011728	bobu.002	1	NO	NO	0	0	0	Bacteria	Spirochaetes	Spirochaetales	MuF-
NC_017418	bobu.003	1	NO	NO	0	0	0	Bacteria	Spirochaetes	Spirochaetales	MuF-
NC_017403	bobu.004	1	NO	NO	0	0	0	Bacteria	Spirochaetes	Spirochaetales	MuF-
NC_017808	bocr.001	1	NO	NO	0	0	0	Bacteria	Spirochaetes	Spirochaetales	MuF-
NC_011229	bodu.001	1	NO	NO	0	0	0	Bacteria	Spirochaetes	Spirochaetales	MuF-
NC_006156	boga.001	1	NO	NO	0	0	0	Bacteria	Spirochaetes	Spirochaetales	MuF-
NC_017717	boga.002	1	NO	NO	0	0	0	Bacteria	Spirochaetes	Spirochaetales	MuF-
NC_018747	boga.003	1	NO	NO	0	0	0	Bacteria	Spirochaetes	Spirochaetales	MuF-
NC_010673	bohe.001	1	NO	NO	0	0	0	Bacteria	Spirochaetes	Spirochaetales	MuF-
NC_002928	bopa.001	1	NO	NO	0	0	0	Bacteria	Proteobacteria	Betaproteobacteria	MuF-
NC_018828	bopa.002	1	YES	YES	1	1	0	Bacteria	Proteobacteria	Betaproteobacteria	MuF+
NC_002929	bope.001	1	YES	YES	1	1	0	Bacteria	Proteobacteria	Betaproteobacteria	MuF+
NC_017223	bope.002	1	YES	YES	1	1	0	Bacteria	Proteobacteria	Betaproteobacteria	MuF+
NC_018518	bope.003	1	YES	YES	1	1	0	Bacteria	Proteobacteria	Betaproteobacteria	MuF+
NC_010170	bopt.001	1	YES	YES	2	2	0	Bacteria	Proteobacteria	Betaproteobacteria	MuF+
NC_011244	bore.001	1	NO	NO	0	0	0	Bacteria	Spirochaetes	Spirochaetales	MuF-
[truncated: 2,134 more rows]

## Sheet: TableS3 HMM
Table S3. General characteristics of HMM protein profiles
[truncated: 33 more rows]

## Sheet: TableS4 MuF-Phages
Table S4. General characteristics of the 614 MuF proteins from bacteriophages.
[truncated: 615 more rows]

[truncated: 4 more sheets: TableS5 MuF-Bacterial, TableS6 MuF-Prophage, TableS7 Toxins, TableS8 MuF-Gut]
