# Supplementary material for: A widespread family of polymorphic toxins encoded by temperate phages
Source: BMC Biol. 2017 Aug 29;15:75. doi: 10.1186/s12915-017-0415-1 (PMC5576092; doi:10.1186/s12915-017-0415-1)
Supplement: Supplementary file 7 — HMMER3 hidden Markov model for MuF3. (HMM 113 kb) [file 12915_2017_415_MOESM7_ESM.hmm]

HMMER3/f [3.1b1 | May 2013]
NAME  MuF3
LENG  248
ALPH  amino
RF    no
MM    no
CONS  yes
CS    no
MAP   yes
DATE  Wed Jun  1 16:56:07 2016
NSEQ  75
EFFN  1.359558
CKSUM 1755526828
GA    21 21
STATS LOCAL MSV      -11.2105  0.70297
STATS LOCAL VITERBI  -11.4503  0.70297
STATS LOCAL FORWARD   -5.3175  0.70297
HMM          A        C        D        E        F        G        H        I        K        L        M        N        P        Q        R        S        T        V        W        Y   
            m->m     m->i     m->d     i->m     i->i     d->m     d->d
  COMPO   2.57948  3.89564  2.86136  2.56910  3.42140  3.10668  3.62029  2.81858  2.48908  2.57278  3.74032  2.88681  3.59951  2.97833  2.89087  2.69106  2.89634  2.70112  4.74183  3.35985
          2.68624  4.42231  2.77526  2.73130  3.46360  2.40519  3.72501  3.29360  2.67747  2.69361  4.24239  2.90353  2.73746  3.18153  2.89807  2.37893  2.77526  2.98525  4.58483  3.61509
          0.84426  1.16834  1.34999  0.15221  1.95766  0.00000        *
      1   2.33240  4.91422  2.52647  2.06854  4.18891  3.37743  3.62631  3.53512  2.42761  3.19583  3.99645  2.58256  3.80140  2.76440  2.90718  2.60045  2.86149  2.69118  5.41334  4.05057      2 e - - -
          2.68618  4.42225  2.77519  2.73123  3.46354  2.40513  3.72494  3.29354  2.67741  2.69355  4.24690  2.90347  2.73739  3.18146  2.89801  2.37887  2.77519  2.98518  4.58477  3.61503
          0.02552  4.07698  4.79932  0.61958  0.77255  0.59111  0.80680
      2   2.68252  5.17717  2.40128  1.92454  4.50976  3.39118  3.51463  3.99014  1.96195  3.47352  4.22711  2.65725  3.61645  2.72730  2.64888  2.57630  2.91745  3.56230  5.60969  4.19956      3 e - - -
          2.68618  4.42225  2.77519  2.73123  3.46354  2.40513  3.72494  3.29354  2.67741  2.69355  4.24690  2.90347  2.73739  3.18146  2.89801  2.37887  2.77519  2.98518  4.58477  3.61503
          0.02249  4.20160  4.92395  0.61958  0.77255  0.61617  0.77654
      3   3.14728  5.63287  0.80609  2.27175  4.96398  3.34025  4.00256  4.58523  3.11442  4.10498  5.00518  2.57436  4.01558  3.19789  3.73715  3.03533  3.47860  4.13752  6.18665  4.66659      4 d - - -
          2.68618  4.42225  2.77519  2.73123  3.46354  2.40513  3.72494  3.29354  2.67741  2.69355  4.24690  2.90347  2.73739  3.18146  2.89801  2.37887  2.77519  2.98518  4.58477  3.61503
          0.02164  4.23986  4.96220  0.61958  0.77255  0.65251  0.73551
      4   3.30677  4.56972  5.13156  4.60193  3.52589  4.73341  5.21183  1.01194  4.49126  1.70395  3.19136  4.80866  4.95209  4.66652  4.63204  4.11037  3.54992  1.60734  5.56901  4.43445      5 i - - -
          2.68618  4.42225  2.77519  2.73123  3.46354  2.40513  3.72494  3.29354  2.67741  2.69355  4.24690  2.90347  2.73739  3.18146  2.89801  2.37887  2.77519  2.98518  4.58477  3.61503
          0.02164  4.23986  4.96220  0.61958  0.77255  0.65251  0.73551
      5   2.26103  4.21675  3.73502  3.16416  3.25784  3.21146  3.94167  2.56712  2.90841  2.03837  3.33478  3.49675  4.03149  3.36586  3.37786  2.83362  2.79574  1.90922  4.83236  3.61965      6 v - - -
          2.68618  4.42225  2.77519  2.73123  3.46354  2.40513  3.72494  3.29354  2.67741  2.69355  4.24690  2.90347  2.73739  3.18146  2.89801  2.37887  2.77519  2.98518  4.58477  3.61503
          0.02164  4.23986  4.96220  0.61958  0.77255  0.63762  0.75194
      6   2.59773  4.85180  2.72010  2.41678  4.12652  3.43985  3.75015  3.19156  2.51222  3.14988  3.98698  3.00847  1.73109  2.92159  3.02764  2.74262  2.95401  3.20070  5.41144  4.08235      7 p - - -
          2.68618  4.42225  2.77519  2.73123  3.46354  2.40513  3.72494  3.29354  2.67741  2.69355  4.24690  2.90347  2.73739  3.18146  2.89801  2.37887  2.77519  2.98518  4.58477  3.61503
          0.02149  4.24683  4.96918  0.61958  0.77255  0.58462  0.81490
      7   2.63598  5.18476  2.43401  1.68408  4.50713  2.86987  3.65761  3.90060  2.22139  3.48275  4.24379  2.87752  3.75438  2.77024  2.93724  2.45144  2.94800  3.50868  5.63317  4.22125      8 e - - -
          2.68618  4.42225  2.77519  2.73123  3.46354  2.40513  3.72494  3.29354  2.67741  2.69355  4.24690  2.90347  2.73739  3.18146  2.89801  2.37887  2.77519  2.98518  4.58477  3.61503
          0.02088  4.27510  4.99745  0.61958  0.77255  0.61165  0.78188
      8   3.57668  4.84888  5.25834  4.68933  3.11167  4.89417  5.17506  1.98780  4.55054  0.69825  2.68105  4.94387  4.99589  4.56977  4.61481  4.25967  3.78854  2.41304  5.33789  4.31544      9 l - - -
          2.68618  4.42225  2.77519  2.73123  3.46354  2.40513  3.72494  3.29354  2.67741  2.69355  4.24690  2.90347  2.73739  3.18146  2.89801  2.37887  2.77519  2.98518  4.58477  3.61503
          0.02088  4.27510  4.99745  0.61958  0.77255  0.57607  0.82578
      9   2.66490  4.22242  3.86209  3.28310  3.06295  3.71330  3.61568  2.52657  3.02410  1.43102  3.30859  3.58176  4.08306  3.44295  3.16102  2.98636  2.89539  2.47416  4.76280  3.28547     10 l - - -
          2.68618  4.42225  2.77519  2.73123  3.46354  2.40513  3.72494  3.29354  2.67741  2.69355  4.24690  2.90347  2.73739  3.18146  2.89801  2.37887  2.77519  2.98518  4.58477  3.61503
          0.02054  4.29129  5.01363  0.61958  0.77255  0.59180  0.80593
     10   2.62835  5.18649  2.54442  1.80835  4.52090  3.41894  3.63665  4.00068  2.02614  3.48401  4.23478  2.85403  3.83609  2.50942  2.70210  2.46368  2.89577  3.57236  5.61954  4.21150     11 e - - -
          2.68618  4.42225  2.77519  2.73123  3.46354  2.40513  3.72494  3.29354  2.67741  2.69355  4.24690  2.90347  2.73739  3.18146  2.89801  2.37887  2.77519  2.98518  4.58477  3.61503
          0.02054  4.29129  5.01363  0.61958  0.77255  0.59180  0.80593
     11   2.57274  5.14247  2.71172  2.03428  4.47274  3.42770  3.62642  3.94450  1.77236  3.29230  4.19081  2.71652  3.83216  2.69309  2.69289  2.52326  2.86892  3.52590  5.57910  4.18203     12 k - - -
          2.68618  4.42225  2.77519  2.73123  3.46354  2.40513  3.72494  3.29354  2.67741  2.69355  4.24690  2.90347  2.73739  3.18146  2.89801  2.37887  2.77519  2.98518  4.58477  3.61503
          0.02054  4.29129  5.01363  0.61958  0.77255  0.52523  0.89506
     12   3.31967  4.57425  5.20107  4.67421  3.61606  4.76775  5.26962  0.98589  4.57143  1.94097  3.02002  4.85994  4.99391  4.74868  4.70584  4.14623  3.56421  1.46469  5.63406  4.48975     13 i - - -
          2.68618  4.42225  2.77519  2.73123  3.46354  2.40513  3.72494  3.29354  2.67741  2.69355  4.24690  2.90347  2.73739  3.18146  2.89801  2.37887  2.77519  2.98518  4.58477  3.61503
          0.01993  4.32134  5.04368  0.61958  0.77255  0.55297  0.85623
     13   2.50701  5.15554  2.80238  2.22045  4.48981  3.44473  3.63537  3.95912  1.87863  3.44915  4.20384  2.78213  3.84685  2.10271  2.69265  2.65968  2.74016  3.54137  5.58725  4.19535     14 k - - -
          2.68618  4.42225  2.77519  2.73123  3.46354  2.40513  3.72494  3.29354  2.67741  2.69355  4.24690  2.90347  2.73739  3.18146  2.89801  2.37887  2.77519  2.98518  4.58477  3.61503
          0.01993  4.32134  5.04368  0.61958  0.77255  0.55297  0.85623
     14   2.54448  5.13940  2.59301  2.17138  4.47050  3.42830  3.62367  3.94609  1.83492  3.32532  4.06098  2.72151  3.82759  2.51743  2.82505  2.41375  2.83937  3.52282  5.57868  4.17674     15 k - - -
          2.68618  4.42225  2.77519  2.73123  3.46354  2.40513  3.72494  3.29354  2.67741  2.69355  4.24690  2.90347  2.73739  3.18146  2.89801  2.37887  2.77519  2.98518  4.58477  3.61503
          0.01993  4.32134  5.04368  0.61958  0.77255  0.55297  0.85623
     15   2.37045  5.08857  2.50087  2.03169  4.40363  3.36235  3.62573  3.56856  2.23776  3.38091  4.13780  2.85793  3.82706  2.69138  2.78460  2.37255  2.65202  3.46309  5.53941  3.85532     16 e - - -
          2.68618  4.42225  2.77519  2.73123  3.46354  2.40513  3.72494  3.29354  2.67741  2.69355  4.24690  2.90347  2.73739  3.18146  2.89801  2.37887  2.77519  2.98518  4.58477  3.61503
          0.01993  4.32134  5.04368  0.61958  0.77255  0.55297  0.85623
     16   3.92349  5.13169  4.91296  4.66198  0.62667  4.64006  3.75057  3.44084  4.49546  2.69676  4.04316  4.37180  4.96012  4.43953  4.48995  4.05890  4.15943  3.43187  3.87428  2.01599     17 F - - -
          2.68618  4.42225  2.77519  2.73123  3.46354  2.40513  3.72494  3.29354  2.67741  2.69355  4.24690  2.90347  2.73739  3.18146  2.89801  2.37887  2.77519  2.98518  4.58477  3.61503
          0.01993  4.32134  5.04368  0.61958  0.77255  0.55297  0.85623
     17   2.65490  5.12355  2.40782  1.87549  4.30357  3.42705  3.35831  3.60785  2.18201  3.42074  4.16965  2.70857  3.82416  2.68497  2.81999  2.57353  2.70567  3.50449  5.56646  4.00058     18 e - - -
          2.68618  4.42225  2.77519  2.73123  3.46354  2.40513  3.72494  3.29354  2.67741  2.69355  4.24690  2.90347  2.73739  3.18146  2.89801  2.37887  2.77519  2.98518  4.58477  3.61503
          0.01993  4.32134  5.04368  0.61958  0.77255  0.55297  0.85623
     18   2.42464  5.10095  2.65847  2.24509  4.42250  3.34803  3.52283  3.71834  1.99973  3.13302  4.14819  2.61846  3.82421  2.68412  2.63065  2.45726  2.82569  3.37856  5.54749  4.15198     19 k - - -
          2.68618  4.42225  2.77519  2.73123  3.46354  2.40513  3.72494  3.29354  2.67741  2.69355  4.24690  2.90347  2.73739  3.18146  2.89801  2.37887  2.77519  2.98518  4.58477  3.61503
          0.01993  4.32134  5.04368  0.61958  0.77255  0.55297  0.85623
     19   2.49165  5.11333  2.74936  2.25032  4.43866  3.27106  3.57844  3.90884  1.84933  3.20779  4.16017  2.77084  3.82715  2.64818  2.55508  2.43584  2.85378  3.49352  5.55630  3.99169     20 k - - -
          2.68618  4.42225  2.77519  2.73123  3.46354  2.40513  3.72494  3.29354  2.67741  2.69355  4.24690  2.90347  2.73739  3.18146  2.89801  2.37887  2.77519  2.98518  4.58477  3.61503
          0.01993  4.32134  5.04368  0.61958  0.77255  0.55297  0.85623
     20   2.41743  3.53356  3.89859  3.31916  2.65002  3.69809  3.98592  2.56205  3.00421  2.12101  3.28013  3.51792  4.07059  3.42496  3.16539  2.85620  2.54949  2.38945  4.77226  2.66333     21 l - - -
          2.68618  4.42225  2.77519  2.73123  3.46354  2.40513  3.72494  3.29354  2.67741  2.69355  4.24690  2.90347  2.73739  3.18146  2.89801  2.37887  2.77519  2.98518  4.58477  3.61503
          0.01993  4.32134  5.04368  0.61958  0.77255  0.55297  0.85623
     21   2.40511  4.95153  2.94830  2.21448  4.22109  2.70466  3.65282  3.59358  2.18204  3.02327  4.01338  2.88272  3.84688  2.60116  2.90020  2.62559  2.71766  2.92912  5.43227  3.74046     22 k - - -
          2.68618  4.42225  2.77519  2.73123  3.46354  2.40513  3.72494  3.29354  2.67741  2.69355  4.24690  2.90347  2.73739  3.18146  2.89801  2.37887  2.77519  2.98518  4.58477  3.61503
          0.01993  4.32134  5.04368  0.61958  0.77255  0.55297  0.85623
     22   2.59351  5.18920  2.57394  2.19688  4.51691  3.25227  3.57504  3.99520  1.78355  3.48653  4.24127  2.37409  3.84701  2.76213  2.90764  2.40560  2.94146  3.51550  5.62974  4.22043     23 k - - -
          2.68618  4.42225  2.77520  2.73121  3.46354  2.40513  3.72495  3.29354  2.67741  2.69355  4.24690  2.90347  2.73740  3.18147  2.89801  2.37885  2.77520  2.98519  4.58477  3.61503
          0.07131  3.82324  3.05829  0.62747  0.76344  0.53229  0.88494
     23   2.73589  5.04396  2.25530  2.41649  4.45618  3.37594  3.78810  3.92116  2.63245  3.47984  4.04030  2.60523  3.88883  2.93391  3.12447  1.43240  3.01774  3.52000  5.66641  4.27778     26 s - - -
          2.68618  4.42225  2.77519  2.73123  3.46354  2.40513  3.72494  3.29354  2.67741  2.69355  4.24690  2.90347  2.73739  3.18146  2.89801  2.37887  2.77519  2.98518  4.58477  3.61503
          0.02058  4.28930  5.01165  0.61958  0.77255  0.59427  0.80288
     24   2.52552  5.11485  2.70870  1.80663  4.32196  3.35962  3.56803  3.74631  2.05866  3.41059  4.16253  2.85050  3.61028  2.67033  2.79676  2.44978  2.88498  3.49451  5.55903  4.15976     27 e - - -
          2.68618  4.42225  2.77519  2.73123  3.46354  2.40513  3.72494  3.29354  2.67741  2.69355  4.24690  2.90347  2.73739  3.18146  2.89801  2.37887  2.77519  2.98518  4.58477  3.61503
          0.02058  4.28930  5.01165  0.61958  0.77255  0.59427  0.80288
     25   2.60883  4.38433  3.40417  2.89565  3.52777  3.59857  3.84466  2.44119  2.36326  2.50550  3.48597  3.31375  3.97865  3.09408  3.08276  2.84076  2.37258  2.13073  4.96281  3.49827     28 v - - -
          2.68618  4.42225  2.77519  2.73123  3.46354  2.40513  3.72494  3.29354  2.67741  2.69355  4.24690  2.90347  2.73739  3.18146  2.89801  2.37887  2.77519  2.98518  4.58477  3.61503
          0.02058  4.28930  5.01165  0.61958  0.77255  0.59427  0.80288
     26   3.04743  4.51043  5.07313  4.53821  3.57098  4.62600  5.10554  1.29073  4.42760  1.53793  3.37172  4.71470  4.88170  4.61172  4.56255  3.99167  3.47596  1.42118  5.52068  4.36888     29 i - - -
          2.68618  4.42225  2.77519  2.73123  3.46354  2.40513  3.72494  3.29354  2.67741  2.69355  4.24690  2.90347  2.73739  3.18146  2.89801  2.37887  2.77519  2.98518  4.58477  3.61503
          0.02058  4.28930  5.01165  0.61958  0.77255  0.59427  0.80288
     27   2.61663  5.15045  2.86298  2.36317  4.49183  3.46233  3.63157  3.95048  1.69104  3.43836  4.20074  2.74113  3.75071  2.52234  2.31321  2.49886  2.93736  3.54099  5.57073  4.19714     30 k - - -
          2.68618  4.42225  2.77519  2.73123  3.46354  2.40513  3.72494  3.29354  2.67741  2.69355  4.24690  2.90347  2.73739  3.18146  2.89801  2.37887  2.77519  2.98518  4.58477  3.61503
          0.02058  4.28930  5.01165  0.61958  0.77255  0.57095  0.83238
     28   2.39520  5.13091  2.65399  2.11584  4.46330  3.33317  3.40193  3.94047  2.01122  3.43018  4.17568  2.65042  3.81718  2.62375  2.70590  2.45294  2.81537  3.45728  5.57021  4.05641     31 k - - -
          2.68618  4.42225  2.77519  2.73123  3.46354  2.40513  3.72494  3.29354  2.67741  2.69355  4.24690  2.90347  2.73739  3.18146  2.89801  2.37887  2.77519  2.98518  4.58477  3.61503
          0.02979  4.29973  4.14924  0.61958  0.77255  0.58116  0.81927
     29   2.21432  4.39991  3.36436  2.80992  3.04025  3.58809  3.83428  2.84413  2.39423  2.04522  3.50068  3.29254  3.96944  3.06841  3.19408  2.72114  2.83094  2.54456  4.97567  3.73214     32 l - - -
          2.68618  4.42225  2.77519  2.73123  3.46354  2.40513  3.72494  3.29354  2.67741  2.69355  4.24690  2.90347  2.73739  3.18146  2.89801  2.37887  2.77519  2.98518  4.58477  3.61503
          0.02056  4.29050  5.01284  0.61958  0.77255  0.59279  0.80472
     30   2.62504  4.14826  3.93232  3.26396  2.45985  3.69971  3.98843  2.44646  2.99943  1.76124  3.20966  3.52929  4.07106  3.49585  3.13936  2.92172  2.85684  2.26815  4.75207  3.40624     33 l - - -
          2.68618  4.42225  2.77519  2.73123  3.46354  2.40513  3.72494  3.29354  2.67741  2.69355  4.24690  2.90347  2.73739  3.18146  2.89801  2.37887  2.77519  2.98518  4.58477  3.61503
          0.02878  4.29050  4.22193  0.61958  0.77255  0.59279  0.80472
     31   2.46073  5.10471  2.68467  1.98746  4.42749  3.26449  3.61586  3.89756  2.04592  3.17263  4.15285  2.89630  3.81838  2.61747  2.74054  2.36486  2.83366  3.44281  5.54992  4.15303     34 e - - -
          2.68618  4.42225  2.77519  2.73123  3.46354  2.40513  3.72494  3.29354  2.67741  2.69355  4.24690  2.90347  2.73739  3.18146  2.89801  2.37887  2.77519  2.98518  4.58477  3.61503
          0.02073  4.28245  5.00479  0.61958  0.77255  0.56449  0.84083
     32   2.39018  4.96868  2.95115  2.27488  4.24639  3.45503  3.64608  3.56750  1.79730  2.88767  4.02983  2.86728  3.84648  2.72759  2.76081  2.59833  2.77804  3.16226  5.44202  4.08338     35 k - - -
          2.68618  4.42225  2.77519  2.73123  3.46354  2.40513  3.72494  3.29354  2.67741  2.69355  4.24690  2.90347  2.73739  3.18146  2.89801  2.37887  2.77519  2.98518  4.58477  3.61503
          0.02814  4.29973  4.25626  0.61958  0.77255  0.55611  0.85200
     33   2.91148  4.44849  4.72101  4.14241  3.26771  4.29722  4.63209  1.93400  4.00743  1.10222  2.86695  4.33414  4.57945  3.95219  4.13380  3.61690  3.30914  1.90157  5.10895  3.98824     36 l - - -
          2.68618  4.42225  2.77519  2.73123  3.46354  2.40513  3.72494  3.29354  2.67741  2.69355  4.24690  2.90347  2.73739  3.18146  2.89801  2.37887  2.77519  2.98518  4.58477  3.61503
          0.02030  4.30329  5.02563  0.61958  0.77255  0.55950  0.84745
     34   2.58217  5.06690  2.90749  2.16297  4.18185  3.38018  3.54106  3.83383  1.71640  3.16009  4.11848  2.81875  3.83419  2.56611  2.78196  2.57357  2.88728  3.31783  5.51859  4.02386     37 k - - -
          2.68618  4.42225  2.77519  2.73123  3.46354  2.40513  3.72494  3.29354  2.67741  2.69355  4.24690  2.90347  2.73739  3.18146  2.89801  2.37887  2.77519  2.98518  4.58477  3.61503
          0.02014  4.31082  5.03316  0.61958  0.77255  0.51598  0.90860
     35   2.41620  5.12479  2.62050  2.27221  4.45058  3.39442  3.48075  3.78298  1.94162  3.42135  4.17176  2.39612  3.82943  2.70899  2.81107  2.43176  2.82861  3.41712  5.56842  4.16898     38 k - - -
          2.68618  4.42225  2.77519  2.73123  3.46354  2.40513  3.72494  3.29354  2.67741  2.69355  4.24690  2.90347  2.73739  3.18146  2.89801  2.37887  2.77519  2.98518  4.58477  3.61503
          0.02761  4.33325  4.26075  0.61958  0.77255  0.53681  0.87854
     36   2.80226  5.12718  2.94950  2.50022  4.50432  2.35461  3.60736  3.94199  1.47640  3.45775  4.25463  2.83937  3.93361  2.85077  2.72373  2.56610  3.04133  3.55784  5.60607  4.26643     39 k - - -
          2.68618  4.42225  2.77519  2.73123  3.46354  2.40513  3.72494  3.29354  2.67741  2.69355  4.24690  2.90347  2.73739  3.18146  2.89801  2.37887  2.77519  2.98518  4.58477  3.61503
          0.01985  4.32549  5.04783  0.61958  0.77255  0.54740  0.86383
     37   2.55969  5.08396  2.78196  2.35056  4.39704  3.26319  3.63382  3.65175  1.74705  3.37381  4.13609  2.76711  3.83739  2.63789  2.76027  2.57062  2.46642  3.45789  5.53540  4.14940     40 k - - -
          2.68618  4.42225  2.77519  2.73123  3.46354  2.40513  3.72494  3.29354  2.67741  2.69355  4.24690  2.90347  2.73739  3.18146  2.89801  2.37887  2.77519  2.98518  4.58477  3.61503
          0.01985  4.32549  5.04783  0.61958  0.77255  0.54740  0.86383
     38   1.41082  4.09936  3.41234  2.86941  3.78130  3.48157  3.89461  3.12650  2.62736  2.68017  3.71100  3.06082  3.94576  3.15244  3.19170  2.70849  2.81885  2.73462  5.17544  3.92150     41 a - - -
          2.68618  4.42225  2.77519  2.73123  3.46354  2.40513  3.72494  3.29354  2.67741  2.69355  4.24690  2.90347  2.73739  3.18146  2.89801  2.37887  2.77519  2.98518  4.58477  3.61503
          0.01985  4.32549  5.04783  0.61958  0.77255  0.53124  0.88643
     39   2.55706  4.98102  2.72037  2.41729  4.31154  3.37157  3.73477  3.74933  2.54592  3.32152  4.12182  2.57068  3.88209  2.76259  3.02493  2.35206  1.72911  3.38345  5.53397  4.17102     42 t - - -
          2.68618  4.42225  2.77519  2.73123  3.46354  2.40513  3.72494  3.29354  2.67741  2.69355  4.24690  2.90347  2.73739  3.18146  2.89801  2.37887  2.77519  2.98518  4.58477  3.61503
          0.01971  4.33244  5.05478  0.61958  0.77255  0.51989  0.90285
     40   3.30237  4.82541  4.14832  3.67814  2.43856  4.15395  2.82594  3.35092  3.48251  2.85960  3.12168  3.84973  4.51055  3.76648  3.70649  3.46583  3.52889  3.18307  4.07982  0.95245     43 y - - -
          2.68618  4.42225  2.77519  2.73123  3.46354  2.40513  3.72494  3.29354  2.67741  2.69355  4.24690  2.90347  2.73739  3.18146  2.89801  2.37887  2.77519  2.98518  4.58477  3.61503
          0.01955  4.34015  5.06250  0.61958  0.77255  0.52724  0.89216
     41   2.50089  4.90353  2.95957  2.22800  4.15706  3.41195  3.57905  3.28254  1.88351  2.57572  3.83685  2.99231  3.86420  2.78250  2.86217  2.60018  2.83394  3.16998  5.39434  4.04934     44 k - - -
          2.68618  4.42225  2.77519  2.73123  3.46354  2.40513  3.72494  3.29354  2.67741  2.69355  4.24690  2.90347  2.73739  3.18146  2.89801  2.37887  2.77519  2.98518  4.58477  3.61503
          0.03488  4.34015  3.85170  0.61958  0.77255  0.52724  0.89216
     42   2.83986  5.36733  1.63026  1.96808  4.68025  3.40795  3.74520  4.17344  2.51190  3.65932  4.43471  2.61747  3.90239  2.63071  3.11019  2.71334  2.45760  3.74399  5.80617  4.36347     45 d - - -
          2.68618  4.42225  2.77519  2.73123  3.46354  2.40513  3.72494  3.29354  2.67741  2.69355  4.24690  2.90347  2.73739  3.18146  2.89801  2.37887  2.77519  2.98518  4.58477  3.61503
          0.01985  4.32513  5.04747  0.61958  0.77255  0.54788  0.86316
     43   1.47231  4.31089  3.77543  3.24961  3.69111  3.49240  4.12479  2.63020  3.18928  2.72371  3.64485  3.53501  4.02128  3.48031  3.50338  2.45643  2.62557  2.05792  5.16331  3.94542     46 a - - -
          2.68618  4.42225  2.77519  2.73123  3.46354  2.40513  3.72494  3.29354  2.67741  2.69355  4.24690  2.90347  2.73739  3.18146  2.89801  2.37887  2.77519  2.98518  4.58477  3.61503
          0.01985  4.32513  5.04747  0.61958  0.77255  0.54788  0.86316
     44   2.67701  5.03842  2.66629  2.39846  4.31976  3.31052  3.29112  3.77440  2.43460  3.31978  3.87640  1.82487  3.85244  2.75236  2.91651  2.38981  2.91101  3.39928  5.50534  3.64960     47 n - - -
          2.68618  4.42225  2.77519  2.73123  3.46354  2.40513  3.72494  3.29354  2.67741  2.69355  4.24690  2.90347  2.73739  3.18146  2.89801  2.37887  2.77519  2.98518  4.58477  3.61503
          0.01985  4.32513  5.04747  0.61958  0.77255  0.54788  0.86316
     45   2.58245  5.16675  2.32370  1.78011  4.49295  3.29787  3.64269  3.97048  2.26477  3.29366  4.21572  2.66767  3.83813  2.63804  2.89601  2.60090  2.86310  3.33527  5.60842  4.20062     48 e - - -
          2.68618  4.42225  2.77519  2.73123  3.46354  2.40513  3.72494  3.29354  2.67741  2.69355  4.24690  2.90347  2.73739  3.18146  2.89801  2.37887  2.77519  2.98518  4.58477  3.61503
          0.01985  4.32513  5.04747  0.61958  0.77255  0.51316  0.91280
     46   3.25206  4.59876  4.70572  4.21379  1.31057  4.28618  3.93559  2.70507  4.05864  2.14767  3.37378  4.18225  4.60017  4.13102  4.13049  3.60777  3.47628  2.65657  4.18156  1.66950     49 f - - -
          2.68618  4.42225  2.77519  2.73123  3.46354  2.40513  3.72494  3.29354  2.67741  2.69355  4.24690  2.90347  2.73739  3.18146  2.89801  2.37887  2.77519  2.98518  4.58477  3.61503
          0.01955  4.34015  5.06250  0.61958  0.77255  0.52724  0.89216
     47   0.72162  4.30358  3.82308  3.59906  4.61466  2.83969  4.60741  4.01350  3.66732  3.73719  4.55662  3.61071  3.88954  3.91915  3.92303  2.21693  2.90185  3.40363  5.97080  4.79723     50 a - - -
          2.68618  4.42225  2.77519  2.73123  3.46354  2.40513  3.72494  3.29354  2.67741  2.69355  4.24690  2.90347  2.73739  3.18146  2.89801  2.37887  2.77519  2.98518  4.58477  3.61503
          0.01955  4.34015  5.06250  0.61958  0.77255  0.52724  0.89216
     48   2.61869  4.63887  2.89934  2.42967  3.82574  3.40430  3.75303  2.14773  2.56318  2.75726  3.61568  3.12969  3.91925  2.65906  2.91889  2.75130  2.88048  2.55001  5.18001  3.89222     51 i - - -
          2.68618  4.42225  2.77519  2.73123  3.46354  2.40513  3.72494  3.29354  2.67741  2.69355  4.24690  2.90347  2.73739  3.18146  2.89801  2.37887  2.77519  2.98518  4.58477  3.61503
          0.01955  4.34015  5.06250  0.61958  0.77255  0.52724  0.89216
     49   2.64579  5.02278  2.96617  1.46317  4.31306  3.48120  3.68674  3.73845  2.33311  3.12518  4.09659  2.98797  3.88921  2.81738  2.69152  2.62771  2.94882  3.08137  5.49561  4.14362     52 e - - -
          2.68618  4.42225  2.77519  2.73123  3.46354  2.40513  3.72494  3.29354  2.67741  2.69355  4.24690  2.90347  2.73739  3.18146  2.89801  2.37887  2.77519  2.98518  4.58477  3.61503
          0.01955  4.34015  5.06250  0.61958  0.77255  0.52724  0.89216
     50   2.62592  4.26240  4.51184  3.94397  3.45354  4.07230  4.46196  1.62433  3.81855  1.96676  3.39157  4.11625  4.42665  4.03883  3.97837  3.11387  2.89673  1.42974  5.07741  3.88358     53 v - - -
          2.68618  4.42225  2.77519  2.73123  3.46354  2.40513  3.72494  3.29354  2.67741  2.69355  4.24690  2.90347  2.73739  3.18146  2.89801  2.37887  2.77519  2.98518  4.58477  3.61503
          0.01955  4.34015  5.06250  0.61958  0.77255  0.52724  0.89216
     51   3.35142  5.05423  4.11789  4.08721  5.17147  0.27217  5.15170  4.91149  4.33009  4.49461  5.49205  4.28472  4.45670  4.61802  4.48991  3.54041  3.86755  4.34883  6.11683  5.29783     54 G - - -
          2.68618  4.42225  2.77519  2.73123  3.46354  2.40513  3.72494  3.29354  2.67741  2.69355  4.24690  2.90347  2.73739  3.18146  2.89801  2.37887  2.77519  2.98518  4.58477  3.61503
          0.01955  4.34015  5.06250  0.61958  0.77255  0.52724  0.89216
     52   2.67771  5.16585  2.54885  1.76323  4.09366  3.43133  3.63338  3.97882  2.11868  3.46496  4.21145  2.68407  3.83569  2.47239  2.72070  2.64137  2.91006  3.47686  5.60235  4.19625     55 e - - -
          2.68618  4.42225  2.77519  2.73123  3.46354  2.40513  3.72494  3.29354  2.67741  2.69355  4.24690  2.90347  2.73739  3.18146  2.89801  2.37887  2.77519  2.98518  4.58477  3.61503
          0.01955  4.34015  5.06250  0.61958  0.77255  0.52724  0.89216
     53   2.51835  3.87816  4.24328  3.65699  3.26209  3.82827  4.15260  1.53670  3.51768  1.86888  3.12949  3.72662  4.19444  3.73822  3.43665  3.07413  2.93444  2.20468  4.80247  3.61304     56 i - - -
          2.68618  4.42225  2.77519  2.73123  3.46354  2.40513  3.72494  3.29354  2.67741  2.69355  4.24690  2.90347  2.73739  3.18146  2.89801  2.37887  2.77519  2.98518  4.58477  3.61503
          0.01955  4.34015  5.06250  0.61958  0.77255  0.52724  0.89216
     54   3.13561  4.80194  4.90136  4.37795  3.25963  4.57963  4.96171  2.36098  4.16030  0.67085  2.83251  4.62832  4.83649  4.36158  4.29566  3.95619  3.66609  2.46995  5.33240  4.24255     57 L - - -
          2.68618  4.42225  2.77519  2.73123  3.46354  2.40513  3.72494  3.29354  2.67741  2.69355  4.24690  2.90347  2.73739  3.18146  2.89801  2.37887  2.77519  2.98518  4.58477  3.61503
          0.01955  4.34015  5.06250  0.61958  0.77255  0.52724  0.89216
     55   1.81069  4.62509  3.24664  2.66044  4.11295  3.38462  3.88377  3.50990  2.72447  3.15504  3.98654  3.18047  3.89769  3.07405  2.94886  1.67359  2.59623  3.05172  5.42329  4.13349     58 s - - -
          2.68618  4.42225  2.77519  2.73123  3.46354  2.40513  3.72494  3.29354  2.67741  2.69355  4.24690  2.90347  2.73739  3.18146  2.89801  2.37887  2.77519  2.98518  4.58477  3.61503
          0.01955  4.34015  5.06250  0.61958  0.77255  0.52724  0.89216
     56   2.66772  5.15481  2.46301  2.05250  4.48897  3.43049  3.55406  3.96785  1.96729  3.33276  4.19961  2.68198  3.83068  2.51655  2.83083  2.48248  2.79961  3.31166  5.59239  4.18685     59 k - - -
          2.68618  4.42225  2.77519  2.73123  3.46354  2.40513  3.72494  3.29354  2.67741  2.69355  4.24690  2.90347  2.73739  3.18146  2.89801  2.37887  2.77519  2.98518  4.58477  3.61503
          0.01955  4.34015  5.06250  0.61958  0.77255  0.52724  0.89216
     57   1.62639  4.01125  3.89650  3.35284  3.55975  3.57008  4.13512  2.53376  3.27825  2.60253  3.52987  3.61292  4.06427  3.54929  3.55838  2.56305  2.59075  1.85989  5.05216  3.84401     60 a - - -
          2.68618  4.42225  2.77519  2.73123  3.46354  2.40513  3.72494  3.29354  2.67741  2.69355  4.24690  2.90347  2.73739  3.18146  2.89801  2.37887  2.77519  2.98518  4.58477  3.61503
          0.01955  4.34015  5.06250  0.61958  0.77255  0.52724  0.89216
     58   3.13844  4.48768  4.80213  4.24966  1.66025  4.27875  4.27364  2.15624  4.08733  1.37897  3.18208  4.29654  4.56920  4.16886  4.14288  3.60030  3.36206  2.54950  4.58179  2.61058     61 l - - -
          2.68618  4.42225  2.77519  2.73123  3.46354  2.40513  3.72494  3.29354  2.67741  2.69355  4.24690  2.90347  2.73739  3.18146  2.89801  2.37887  2.77519  2.98518  4.58477  3.61503
          0.01955  4.34015  5.06250  0.61958  0.77255  0.52724  0.89216
     59   2.65603  5.11984  2.84768  2.26401  4.44693  2.82843  3.42056  3.85056  2.05371  3.34010  3.94679  2.67860  3.82838  2.40197  2.69210  2.42333  2.69950  3.50088  5.56255  4.16449     62 k - - -
          2.68618  4.42225  2.77519  2.73123  3.46354  2.40513  3.72494  3.29354  2.67741  2.69355  4.24690  2.90347  2.73739  3.18146  2.89801  2.37887  2.77519  2.98518  4.58477  3.61503
          0.01955  4.34015  5.06250  0.61958  0.77255  0.52724  0.89216
     60   2.51177  5.10451  2.70119  2.06699  4.42470  3.16851  3.49574  3.64955  2.25383  3.25405  4.15213  2.75573  3.82931  2.60011  2.83253  2.20794  2.67745  3.41814  5.55221  4.15644     63 e - - -
          2.68618  4.42225  2.77519  2.73123  3.46354  2.40513  3.72494  3.29354  2.67741  2.69355  4.24690  2.90347  2.73739  3.18146  2.89801  2.37887  2.77519  2.98518  4.58477  3.61503
          0.01955  4.34015  5.06250  0.61958  0.77255  0.52724  0.89216
     61   2.65737  5.02030  2.91959  2.34499  3.87052  3.45051  3.00464  3.75718  2.19349  3.30097  4.07710  2.24867  3.84477  2.76606  2.88606  2.18474  2.74951  3.33502  5.48730  3.87319     64 s - - -
          2.68618  4.42225  2.77519  2.73123  3.46354  2.40513  3.72494  3.29354  2.67741  2.69355  4.24690  2.90347  2.73739  3.18146  2.89801  2.37887  2.77519  2.98518  4.58477  3.61503
          0.01955  4.34015  5.06250  0.61958  0.77255  0.52724  0.89216
     62   2.87210  4.39656  4.86902  4.31041  3.36356  4.37937  4.79664  1.42494  4.18613  1.60907  3.37275  4.45948  4.68093  4.37248  4.31140  3.71706  3.05760  1.49132  5.29256  4.12219     65 i - - -
          2.68618  4.42225  2.77519  2.73123  3.46354  2.40513  3.72494  3.29354  2.67741  2.69355  4.24690  2.90347  2.73739  3.18146  2.89801  2.37887  2.77519  2.98518  4.58477  3.61503
          0.04700  4.34015  3.41503  0.61958  0.77255  0.52724  0.89216
     63   2.65681  4.92135  3.01384  2.46496  4.20535  3.36450  3.67184  3.58364  2.28988  3.20899  4.00720  2.69687  3.86084  2.77475  2.65298  2.00379  2.25975  3.12320  5.42323  4.07675     66 s - - -
          2.68618  4.42225  2.77519  2.73123  3.46354  2.40513  3.72494  3.29354  2.67741  2.69355  4.24690  2.90347  2.73739  3.18146  2.89801  2.37887  2.77519  2.98518  4.58477  3.61503
          0.02009  4.31325  5.03559  0.61958  0.77255  0.56369  0.84189
     64   2.17483  5.01813  2.74954  2.19300  4.31181  3.13776  3.63672  3.69235  2.26106  3.30239  3.96297  2.82802  3.57706  2.75408  2.87968  2.32467  2.77126  3.03101  5.48606  4.10949     67 a - - -
          2.68618  4.42225  2.77519  2.73123  3.46354  2.40513  3.72494  3.29354  2.67741  2.69355  4.24690  2.90347  2.73739  3.18146  2.89801  2.37887  2.77519  2.98518  4.58477  3.61503
          0.04346  4.31325  3.53570  0.61958  0.77255  0.56369  0.84189
     65   2.64297  5.42605  1.56760  1.82138  4.73533  3.04752  3.76607  4.23652  2.53910  3.71896  4.50351  2.67176  3.90749  2.83668  3.18428  2.57912  3.13360  3.80249  5.86696  4.40791     68 d - - -
          2.68618  4.42225  2.77519  2.73123  3.46354  2.40513  3.72494  3.29354  2.67741  2.69355  4.24690  2.90347  2.73739  3.18146  2.89801  2.37887  2.77519  2.98518  4.58477  3.61503
          0.03212  4.29035  4.02243  0.61958  0.77255  0.59297  0.80449
     66   2.55642  4.74372  2.83552  2.48205  3.95861  3.34865  3.69335  2.65466  2.21115  2.89742  3.50898  2.89216  3.87194  2.78855  2.81694  2.63709  2.77730  2.63749  5.26316  3.94851     69 k - - -
          2.68618  4.42225  2.77519  2.73123  3.46354  2.40513  3.72494  3.29354  2.67741  2.69355  4.24690  2.90347  2.73739  3.18146  2.89801  2.37887  2.77519  2.98518  4.58477  3.61503
          0.02080  4.27903  5.00138  0.61958  0.77255  0.49264  0.94421
     67   2.98377  4.47635  4.20339  3.44586  2.88627  4.03921  4.30186  2.53233  3.55548  0.95469  3.24973  3.96546  4.39667  3.82649  3.76294  3.23834  3.22565  2.47972  4.92456  3.64075     70 l - - -
          2.68618  4.42225  2.77519  2.73123  3.46354  2.40513  3.72494  3.29354  2.67741  2.69355  4.24690  2.90347  2.73739  3.18146  2.89801  2.37887  2.77519  2.98518  4.58477  3.61503
          0.01972  4.33192  5.05426  0.61958  0.77255  0.45406  1.00798
     68   2.93279  5.07158  2.77042  2.49910  4.56243  3.44666  4.01255  4.03206  2.81406  3.62198  4.49349  3.00270  1.05154  3.01760  3.19342  2.96040  3.26099  3.65176  5.80088  4.45864     71 p - - -
          2.68618  4.42225  2.77519  2.73123  3.46354  2.40513  3.72494  3.29354  2.67741  2.69355  4.24690  2.90347  2.73739  3.18146  2.89801  2.37887  2.77519  2.98518  4.58477  3.61503
          0.01900  4.36879  5.09114  0.61958  0.77255  0.48576  0.95510
     69   3.15395  5.72534  0.96150  2.29091  5.09751  2.89448  4.00313  4.65236  3.07150  4.13275  4.98935  2.09469  4.04617  3.17564  3.69950  3.03600  3.46656  4.18669  6.27847  4.74464     72 d - - -
          2.68618  4.42225  2.77520  2.73123  3.46354  2.40513  3.72495  3.29354  2.67741  2.69355  4.24690  2.90343  2.73740  3.18146  2.89801  2.37887  2.77520  2.98518  4.58477  3.61503
          0.02966  3.76905  5.09114  0.55847  0.84883  0.48576  0.95510
     70   2.83057  5.16015  2.37969  2.23723  4.55047  1.41831  3.84588  4.00715  2.72664  3.56384  4.37393  2.87723  3.94327  2.99736  3.23639  2.60307  3.01803  3.39132  5.76401  4.36658     74 g - - -
          2.68618  4.42225  2.77519  2.73123  3.46354  2.40513  3.72494  3.29354  2.67741  2.69355  4.24690  2.90347  2.73739  3.18146  2.89801  2.37887  2.77519  2.98518  4.58477  3.61503
          0.03968  4.36879  3.64058  0.61958  0.77255  0.48576  0.95510
     71   3.11227  5.36565  3.40331  2.52900  4.81934  3.75222  3.72899  4.17981  1.04574  3.59997  4.43237  3.23775  4.12093  2.73369  2.03335  3.08212  3.17361  3.82574  5.64339  4.43021     75 k - - -
          2.68619  4.42226  2.77520  2.73124  3.46355  2.40510  3.72495  3.29355  2.67741  2.69356  4.24690  2.90347  2.73740  3.18147  2.89801  2.37887  2.77511  2.98519  4.58478  3.61504
          0.06261  2.91115  5.07085  0.43487  1.04227  0.51545  0.90940
     72   3.45204  4.78092  5.03834  4.47712  3.25342  4.70103  5.01222  2.03419  4.29934  1.51807  1.11099  4.72566  4.89443  4.43763  4.41731  4.05539  3.67774  2.37566  5.32865  4.24675     77 m - - -
          2.68618  4.42225  2.77519  2.73123  3.46354  2.40513  3.72494  3.29354  2.67741  2.69355  4.24690  2.90347  2.73739  3.18146  2.89801  2.37887  2.77519  2.98518  4.58477  3.61503
          0.01939  4.34850  5.07085  0.61958  0.77255  0.51545  0.90940
     73   2.93234  4.66575  3.50481  2.85889  2.92337  3.76225  3.83654  3.22188  3.08209  2.86214  3.82428  3.47785  4.19693  3.40855  3.40337  2.68717  3.18570  2.99904  4.56766  1.18826     78 y - - -
          2.68618  4.42225  2.77519  2.73123  3.46354  2.40513  3.72494  3.29354  2.67741  2.69355  4.24690  2.90347  2.73739  3.18146  2.89801  2.37887  2.77519  2.98518  4.58477  3.61503
          0.01939  4.34850  5.07085  0.61958  0.77255  0.51545  0.90940
     74   3.03288  4.67778  4.28606  3.46990  1.76382  4.15403  3.78756  3.14173  3.73427  2.71207  3.78237  3.94285  4.51315  3.90539  3.91276  3.47443  3.46299  2.98185  4.09863  1.10397     79 y - - -
          2.68618  4.42225  2.77519  2.73123  3.46354  2.40513  3.72494  3.29354  2.67741  2.69355  4.24690  2.90347  2.73739  3.18146  2.89801  2.37887  2.77519  2.98518  4.58477  3.61503
          0.01939  4.34850  5.07085  0.61958  0.77255  0.51545  0.90940
     75   3.08377  5.61928  2.14365  2.12906  4.94307  3.29018  3.93339  4.45896  2.92659  3.95779  4.79884  1.06337  4.01343  3.09718  3.50450  2.89478  3.37413  4.02801  6.12087  4.62623     80 n - - -
          2.68611  4.42227  2.77521  2.73125  3.46355  2.40514  3.72496  3.29356  2.67742  2.69348  4.24691  2.90348  2.73741  3.18134  2.89802  2.37888  2.77521  2.98520  4.58478  3.61505
          0.04660  3.23777  5.07085  0.77173  0.62029  0.51545  0.90940
     76   3.26033  4.58932  4.94784  4.46694  3.29094  4.54895  5.06361  0.80573  4.33857  2.12249  3.44665  4.65275  4.87251  4.57161  4.50196  3.94104  3.28471  1.87186  5.51114  4.26978     84 i - - -
          2.68618  4.42225  2.77519  2.73123  3.46354  2.40513  3.72494  3.29354  2.67741  2.69355  4.24690  2.90347  2.73739  3.18146  2.89801  2.37887  2.77519  2.98518  4.58477  3.61503
          0.01939  4.34850  5.07085  0.61958  0.77255  0.46764  0.98479
     77   1.10162  4.36446  3.75729  3.26312  3.86117  3.10491  4.18488  2.93085  3.19720  2.68639  3.81044  3.53150  4.00839  3.50801  3.51703  2.73390  2.92837  2.51877  5.31460  4.08965     85 a - - -
          2.68618  4.42225  2.77519  2.73123  3.46354  2.40513  3.72494  3.29354  2.67741  2.69355  4.24690  2.90347  2.73739  3.18146  2.89801  2.37887  2.77519  2.98518  4.58477  3.61503
          0.01900  4.36879  5.09114  0.61958  0.77255  0.48576  0.95510
     78   2.79305  5.32157  1.88279  2.12817  4.65053  3.43070  3.71283  4.14255  2.05818  3.61828  4.37706  2.63686  3.89045  2.34844  3.01271  2.43549  3.03485  3.70558  5.75264  4.32180     86 d - - -
          2.68618  4.42225  2.77519  2.73123  3.46354  2.40513  3.72494  3.29354  2.67741  2.69355  4.24690  2.90347  2.73739  3.18146  2.89801  2.37887  2.77519  2.98518  4.58477  3.61503
          0.01900  4.36879  5.09114  0.61958  0.77255  0.48576  0.95510
     79   2.69354  5.10312  2.81802  2.44050  4.43247  3.32774  3.70122  3.86834  2.29140  3.39683  4.18703  3.00746  3.91691  2.82562  1.50128  2.57057  2.82452  3.49323  5.56225  4.21374     87 r - - -
          2.68618  4.42225  2.77519  2.73123  3.46354  2.40513  3.72494  3.29354  2.67741  2.69355  4.24690  2.90347  2.73739  3.18146  2.89801  2.37887  2.77519  2.98518  4.58477  3.61503
          0.01900  4.36879  5.09114  0.61958  0.77255  0.48576  0.95510
     80   3.40409  4.66495  5.28120  4.72755  3.41653  4.79358  5.20363  1.38229  4.60765  1.17643  2.90349  4.90038  4.98098  4.68809  4.67933  4.16074  3.63497  1.70741  5.47294  4.39809     88 l - - -
          2.68618  4.42225  2.77519  2.73123  3.46354  2.40513  3.72494  3.29354  2.67741  2.69355  4.24690  2.90347  2.73739  3.18146  2.89801  2.37887  2.77519  2.98518  4.58477  3.61503
          0.01900  4.36879  5.09114  0.61958  0.77255  0.48576  0.95510
     81   3.56269  4.81757  5.37522  4.80860  3.28275  4.92601  5.26776  1.56063  4.67742  0.85941  2.71684  5.02087  5.04597  4.68882  4.72122  4.29674  3.78072  2.22511  5.43335  4.41911     89 l - - -
          2.68618  4.42225  2.77519  2.73123  3.46354  2.40513  3.72494  3.29354  2.67741  2.69355  4.24690  2.90347  2.73739  3.18146  2.89801  2.37887  2.77519  2.98518  4.58477  3.61503
          0.01900  4.36879  5.09114  0.61958  0.77255  0.48576  0.95510
     82   2.61966  5.13430  2.79077  2.11657  4.30187  3.28469  3.63491  3.93429  2.25090  3.43155  4.12161  2.09142  3.48882  2.73838  2.60956  2.55048  2.66676  3.51529  5.57789  4.17785     90 n - - -
          2.68618  4.42225  2.77519  2.73123  3.46354  2.40513  3.72494  3.29354  2.67741  2.69355  4.24690  2.90347  2.73739  3.18146  2.89801  2.37887  2.77519  2.98518  4.58477  3.61503
          0.01900  4.36879  5.09114  0.61958  0.77255  0.48576  0.95510
     83   2.64593  5.24555  2.23213  1.98572  4.56945  2.88888  3.60003  4.05254  2.37730  3.54318  4.30144  2.78264  2.43435  2.80313  2.98286  2.59604  2.92098  3.62666  5.68825  4.26884     91 e - - -
          2.68618  4.42225  2.77519  2.73123  3.46354  2.40513  3.72494  3.29354  2.67741  2.69355  4.24690  2.90347  2.73739  3.18146  2.89801  2.37887  2.77519  2.98518  4.58477  3.61503
          0.01900  4.36879  5.09114  0.61958  0.77255  0.48576  0.95510
     84   2.41799  4.45863  3.41478  2.85011  3.61433  3.59903  3.84485  2.91140  2.80881  2.48124  3.21840  2.83896  3.98314  3.12920  2.83510  2.80703  2.04397  2.34469  5.03415  3.78427     92 t - - -
          2.68618  4.42225  2.77519  2.73123  3.46354  2.40513  3.72494  3.29354  2.67741  2.69355  4.24690  2.90347  2.73739  3.18146  2.89801  2.37887  2.77519  2.98518  4.58477  3.61503
          0.01900  4.36879  5.09114  0.61958  0.77255  0.48576  0.95510
     85   3.70608  4.97050  5.37985  4.81036  3.19217  5.01488  5.28312  2.26232  4.63916  0.61224  2.40449  5.07378  5.08931  4.64945  4.68743  4.39186  3.91440  2.57177  5.39894  4.40107     93 L - - -
          2.68618  4.42225  2.77519  2.73123  3.46354  2.40513  3.72494  3.29354  2.67741  2.69355  4.24690  2.90347  2.73739  3.18146  2.89801  2.37887  2.77519  2.98518  4.58477  3.61503
          0.01900  4.36879  5.09114  0.61958  0.77255  0.48576  0.95510
     86   2.73148  5.14552  2.98946  2.22526  4.47821  2.40456  3.55763  3.93068  1.78313  3.43007  4.19782  2.97225  3.88523  2.63725  2.48353  2.70682  2.83079  3.37553  5.57176  4.20481     94 k - - -
          2.68618  4.42225  2.77519  2.73123  3.46354  2.40513  3.72494  3.29354  2.67741  2.69355  4.24690  2.90347  2.73739  3.18146  2.89801  2.37887  2.77519  2.98518  4.58477  3.61503
          0.01900  4.36879  5.09114  0.61958  0.77255  0.48576  0.95510
     87   2.67520  5.16630  2.66833  2.26229  4.50636  3.38319  3.15385  3.98550  2.13767  3.46681  4.09304  2.38251  3.83879  2.47947  2.30054  2.57646  2.83685  3.55455  5.59911  4.19577     95 k - - -
          2.68618  4.42225  2.77519  2.73123  3.46354  2.40513  3.72494  3.29354  2.67741  2.69355  4.24690  2.90347  2.73739  3.18146  2.89801  2.37887  2.77519  2.98518  4.58477  3.61503
          0.01900  4.36879  5.09114  0.61958  0.77255  0.48576  0.95510
     88   2.49195  4.76935  3.00327  2.74674  4.52068  3.32089  4.05698  3.95842  2.91748  3.43238  4.41216  1.12287  3.94928  3.24540  3.33392  2.31917  2.97894  3.50568  5.78543  4.45855     96 n - - -
          2.68618  4.42225  2.77519  2.73123  3.46354  2.40513  3.72494  3.29354  2.67741  2.69355  4.24690  2.90347  2.73739  3.18146  2.89801  2.37887  2.77519  2.98518  4.58477  3.61503
          0.01900  4.36879  5.09114  0.61958  0.77255  0.48576  0.95510
     89   3.93034  5.20272  4.71033  4.36964  1.80919  4.61454  1.63190  3.82686  4.23026  3.14148  4.37029  4.20978  4.92091  4.25345  4.32960  3.95954  4.14263  3.70465  3.79129  1.02136     97 y - - -
          2.68618  4.42225  2.77519  2.73123  3.46354  2.40513  3.72494  3.29354  2.67741  2.69355  4.24690  2.90347  2.73739  3.18146  2.89801  2.37887  2.77519  2.98518  4.58477  3.61503
          0.01900  4.36879  5.09114  0.61958  0.77255  0.48576  0.95510
     90   2.77223  5.29233  2.01655  1.68039  4.62065  3.12949  3.70080  4.11026  2.29409  3.58962  4.34622  2.77097  3.88129  2.69354  2.86274  2.68099  2.84259  3.67563  5.72626  4.29920     98 e - - -
          2.68618  4.42225  2.77519  2.73123  3.46354  2.40513  3.72494  3.29354  2.67741  2.69355  4.24690  2.90347  2.73739  3.18146  2.89801  2.37887  2.77519  2.98518  4.58477  3.61503
          0.01900  4.36879  5.09114  0.61958  0.77255  0.48576  0.95510
     91   2.78118  4.26673  3.52619  3.57112  3.12945  3.74248  4.19097  1.98273  3.46894  1.32850  3.20824  3.82700  4.24414  3.70354  3.68340  3.17568  2.97205  2.31500  4.89660  3.70284     99 l - - -
          2.68618  4.42225  2.77519  2.73123  3.46354  2.40513  3.72494  3.29354  2.67741  2.69355  4.24690  2.90347  2.73739  3.18146  2.89801  2.37887  2.77519  2.98518  4.58477  3.61503
          0.01900  4.36879  5.09114  0.61958  0.77255  0.48576  0.95510
     92   3.22467  4.50516  5.08533  4.57051  3.80772  4.64281  5.21331  1.25965  4.47031  2.37812  3.48155  4.74413  4.93754  4.71634  4.64165  4.02012  3.01123  1.01977  5.70954  4.50579    100 v - - -
          2.68618  4.42225  2.77519  2.73123  3.46354  2.40513  3.72494  3.29354  2.67741  2.69355  4.24690  2.90347  2.73739  3.18146  2.89801  2.37887  2.77519  2.98518  4.58477  3.61503
          0.01900  4.36879  5.09114  0.61958  0.77255  0.48576  0.95510
     93   1.86888  4.55651  3.34884  2.90996  4.38639  3.11487  4.07301  3.81501  2.94547  3.44187  4.24795  2.63391  3.88879  3.26375  3.35989  1.50618  2.18103  3.34983  5.67319  4.39210    101 s - - -
          2.68618  4.42225  2.77519  2.73123  3.46354  2.40513  3.72494  3.29354  2.67741  2.69355  4.24690  2.90347  2.73739  3.18146  2.89801  2.37887  2.77519  2.98518  4.58477  3.61503
          0.01900  4.36879  5.09114  0.61958  0.77255  0.48576  0.95510
     94   2.63091  5.26715  2.06364  1.96505  4.59151  2.61724  3.70113  4.07717  2.49436  3.56568  4.32507  2.51869  3.87900  2.74312  3.00455  2.40655  2.86994  3.64894  5.70983  4.16622    102 e - - -
          2.68618  4.42225  2.77519  2.73123  3.46354  2.40513  3.72494  3.29354  2.67741  2.69355  4.24690  2.90347  2.73739  3.18146  2.89801  2.37887  2.77519  2.98518  4.58477  3.61503
          0.01900  4.36879  5.09114  0.61958  0.77255  0.48576  0.95510
     95   2.41931  4.28847  3.82502  3.26052  2.68456  3.73264  3.94207  2.64100  3.17303  2.47782  3.39978  3.36268  4.10807  3.30665  3.33704  3.00268  2.93850  2.52640  4.72075  1.71298    103 y - - -
          2.68618  4.42225  2.77519  2.73123  3.46354  2.40513  3.72494  3.29354  2.67741  2.69355  4.24690  2.90347  2.73739  3.18146  2.89801  2.37887  2.77519  2.98518  4.58477  3.61503
          0.01900  4.36879  5.09114  0.61958  0.77255  0.48576  0.95510
     96   1.65362  3.52452  3.64955  3.12703  3.91274  2.70804  4.09682  3.23064  3.08594  2.92039  3.85287  3.42573  3.93697  3.38599  3.44047  2.14573  2.03515  2.83973  5.31789  4.08727    104 a - - -
          2.68618  4.42225  2.77519  2.73123  3.46354  2.40513  3.72494  3.29354  2.67741  2.69355  4.24690  2.90347  2.73739  3.18146  2.89801  2.37887  2.77519  2.98518  4.58477  3.61503
          0.01900  4.36879  5.09114  0.61958  0.77255  0.48576  0.95510
     97   2.17117  4.48412  3.03321  2.29414  4.15554  3.08092  3.68077  3.52161  2.19680  3.16829  3.82488  3.00008  3.87043  2.74402  2.71359  2.41055  2.78685  2.81805  5.39735  4.05226    105 a - - -
          2.68618  4.42225  2.77519  2.73123  3.46354  2.40513  3.72494  3.29354  2.67741  2.69355  4.24690  2.90347  2.73739  3.18146  2.89801  2.37887  2.77519  2.98518  4.58477  3.61503
          0.01900  4.36879  5.09114  0.61958  0.77255  0.48576  0.95510
     98   2.62368  5.15695  2.17319  1.98290  4.48624  3.26727  3.63991  3.55253  2.22040  3.36443  4.20319  2.67266  3.84073  2.51420  2.87918  2.64422  2.83870  3.44754  5.59780  4.19309    106 e - - -
          2.68618  4.42225  2.77519  2.73123  3.46354  2.40513  3.72494  3.29354  2.67741  2.69355  4.24690  2.90347  2.73739  3.18146  2.89801  2.37887  2.77519  2.98518  4.58477  3.61503
          0.01900  4.36879  5.09114  0.61958  0.77255  0.48576  0.95510
     99   2.71334  3.83955  4.70959  4.16172  3.63902  4.25141  4.73534  1.84640  4.04903  2.38638  3.42189  4.33124  4.60942  4.28264  4.22139  3.59192  2.97167  0.94847  5.34030  4.13840    107 v - - -
          2.68618  4.42225  2.77519  2.73123  3.46354  2.40513  3.72494  3.29354  2.67741  2.69355  4.24690  2.90347  2.73739  3.18146  2.89801  2.37887  2.77519  2.98518  4.58477  3.61503
          0.01900  4.36879  5.09114  0.61958  0.77255  0.48576  0.95510
    100   2.98924  5.02958  3.33185  2.87222  4.02531  3.69315  3.90560  3.52903  2.50058  2.89914  3.73204  3.32223  4.14004  1.07888  2.79066  3.05023  3.23807  3.32792  5.40765  4.05837    108 q - - -
          2.68618  4.42225  2.77519  2.73123  3.46354  2.40513  3.72494  3.29354  2.67741  2.69355  4.24690  2.90347  2.73739  3.18146  2.89801  2.37887  2.77519  2.98518  4.58477  3.61503
          0.01900  4.36879  5.09114  0.61958  0.77255  0.48576  0.95510
    101   2.54435  5.13003  2.65788  2.24584  4.45694  3.39456  3.46352  3.92990  2.05425  3.39531  4.17593  2.74332  3.83599  2.67627  2.63929  2.41618  2.33415  3.51097  5.57308  3.89037    109 k - - -
          2.68618  4.42225  2.77519  2.73123  3.46354  2.40513  3.72494  3.29354  2.67741  2.69355  4.24690  2.90347  2.73739  3.18146  2.89801  2.37887  2.77519  2.98518  4.58477  3.61503
          0.01900  4.36879  5.09114  0.61958  0.77255  0.48576  0.95510
    102   2.29952  4.84508  2.84418  2.40383  3.96028  3.36002  3.69620  2.72340  2.48492  2.82949  3.91700  2.69924  3.88094  2.49439  2.89404  2.53060  2.88865  2.93831  5.35038  4.01822    110 a - - -
          2.68618  4.42225  2.77519  2.73123  3.46354  2.40513  3.72494  3.29354  2.67741  2.69355  4.24690  2.90347  2.73739  3.18146  2.89801  2.37887  2.77519  2.98518  4.58477  3.61503
          0.01900  4.36879  5.09114  0.61958  0.77255  0.48576  0.95510
    103   3.62155  4.88774  5.34044  4.77612  3.25710  4.95799  5.27885  2.07994  4.63261  0.65416  2.86923  5.02519  5.06585  4.66087  4.69715  4.33133  3.83848  2.22408  5.43825  4.42800    111 L - - -
          2.68618  4.42225  2.77519  2.73123  3.46354  2.40513  3.72494  3.29354  2.67741  2.69355  4.24690  2.90347  2.73739  3.18146  2.89801  2.37887  2.77519  2.98518  4.58477  3.61503
          0.01900  4.36879  5.09114  0.61958  0.77255  0.48576  0.95510
    104   3.13173  5.50388  2.18679  2.42697  4.88902  3.43005  4.06933  4.50761  3.09789  4.04395  4.92234  0.85430  4.08316  3.26283  3.64853  3.06321  3.46410  4.06684  6.11537  4.64604    112 n - - -
          2.68618  4.42225  2.77519  2.73123  3.46354  2.40513  3.72494  3.29354  2.67741  2.69355  4.24690  2.90347  2.73739  3.18146  2.89801  2.37887  2.77519  2.98518  4.58477  3.61503
          0.01900  4.36879  5.09114  0.61958  0.77255  0.48576  0.95510
    105   2.60123  5.16568  2.83581  2.11442  4.50395  3.37868  3.63928  3.97622  1.74097  3.40839  4.21149  2.75076  3.85230  2.59352  2.44286  2.57531  2.89864  3.48697  5.59612  4.20185    113 k - - -
          2.68618  4.42225  2.77519  2.73123  3.46354  2.40513  3.72494  3.29354  2.67741  2.69355  4.24690  2.90347  2.73739  3.18146  2.89801  2.37887  2.77519  2.98518  4.58477  3.61503
          0.01900  4.36879  5.09114  0.61958  0.77255  0.48576  0.95510
    106   2.57481  5.15539  2.87166  2.18303  4.48952  3.45228  3.63899  3.96128  1.79480  3.34690  4.20175  2.64346  3.84924  2.31685  2.72860  2.49262  2.89365  3.47256  5.58984  4.19477    114 k - - -
          2.68618  4.42225  2.77519  2.73123  3.46354  2.40513  3.72494  3.29354  2.67741  2.69355  4.24690  2.90347  2.73739  3.18146  2.89801  2.37887  2.77519  2.98518  4.58477  3.61503
          0.01900  4.36879  5.09114  0.61958  0.77255  0.48576  0.95510
    107   1.45438  4.23071  3.49490  2.93398  3.31995  3.52776  3.89111  2.93816  2.70488  2.65811  3.35044  3.34378  3.99694  3.13257  3.24488  2.79945  2.86752  2.60112  5.02464  3.78382    115 a - - -
          2.68618  4.42225  2.77519  2.73123  3.46354  2.40513  3.72494  3.29354  2.67741  2.69355  4.24690  2.90347  2.73739  3.18146  2.89801  2.37887  2.77519  2.98518  4.58477  3.61503
          0.01900  4.36879  5.09114  0.61958  0.77255  0.48576  0.95510
    108   2.79462  5.19302  2.87244  2.45094  4.54644  1.81023  3.74330  3.98958  1.94865  3.50343  4.29891  2.35993  3.94683  2.83203  2.74246  2.80890  3.07164  3.60310  5.65561  4.29886    116 g - - -
          2.68618  4.42225  2.77519  2.73123  3.46354  2.40513  3.72494  3.29354  2.67741  2.69355  4.24690  2.90347  2.73739  3.18146  2.89801  2.37887  2.77519  2.98518  4.58477  3.61503
          0.01900  4.36879  5.09114  0.61958  0.77255  0.48576  0.95510
    109   3.21375  4.52857  5.00375  4.43574  2.94863  4.49810  4.82759  1.10758  4.29845  1.56508  3.18933  4.57929  4.75294  4.41463  4.38213  3.83655  3.44426  1.97440  5.20295  3.75737    117 i - - -
          2.68618  4.42225  2.77519  2.73123  3.46354  2.40513  3.72494  3.29354  2.67741  2.69355  4.24690  2.90347  2.73739  3.18146  2.89801  2.37887  2.77519  2.98518  4.58477  3.61503
          0.01900  4.36879  5.09114  0.61958  0.77255  0.48576  0.95510
    110   2.73172  5.11619  2.79828  2.41079  4.43138  1.93504  3.42864  3.88588  2.38731  3.41569  4.19524  2.44824  3.88487  2.82019  2.65466  2.38521  2.97020  3.49754  5.58923  4.20809    118 g - - -
          2.68618  4.42225  2.77519  2.73123  3.46354  2.40513  3.72494  3.29354  2.67741  2.69355  4.24690  2.90347  2.73739  3.18146  2.89801  2.37887  2.77519  2.98518  4.58477  3.61503
          0.01900  4.36879  5.09114  0.61958  0.77255  0.48576  0.95510
    111   3.49651  4.74927  5.33886  4.79119  3.30069  4.89050  5.28213  1.31609  4.67051  1.03418  3.15149  4.98944  5.04663  4.73047  4.74074  4.26770  3.72550  1.98292  5.49532  4.42777    119 l - - -
          2.68618  4.42225  2.77519  2.73123  3.46354  2.40513  3.72494  3.29354  2.67741  2.69355  4.24690  2.90347  2.73739  3.18146  2.89801  2.37887  2.77519  2.98518  4.58477  3.61503
          0.01900  4.36879  5.09114  0.61958  0.77255  0.48576  0.95510
    112   2.63654  5.17219  2.97307  2.36352  4.51051  3.39298  3.67525  3.95908  1.43504  3.45622  4.23038  2.68781  3.81259  2.54980  2.71422  2.74007  2.86386  3.50807  5.59465  4.23371    120 k - - -
          2.68618  4.42225  2.77519  2.73123  3.46354  2.40513  3.72494  3.29354  2.67741  2.69355  4.24690  2.90347  2.73739  3.18146  2.89801  2.37887  2.77519  2.98518  4.58477  3.61503
          0.01900  4.36879  5.09114  0.61958  0.77255  0.48576  0.95510
    113   1.59954  4.43723  3.50941  2.98213  3.87555  2.60028  3.99928  3.09630  2.95285  2.94210  3.80698  3.34645  2.97937  3.26533  3.33128  2.55857  2.78179  2.32716  5.27137  4.02500    121 a - - -
          2.68618  4.42225  2.77519  2.73123  3.46354  2.40513  3.72494  3.29354  2.67741  2.69355  4.24690  2.90347  2.73739  3.18146  2.89801  2.37887  2.77519  2.98518  4.58477  3.61503
          0.01900  4.36879  5.09114  0.61958  0.77255  0.48576  0.95510
    114   2.56826  4.57907  3.31915  2.75167  3.75038  3.58387  3.80226  2.44940  2.49316  2.61780  3.60254  3.21554  3.96654  1.97827  2.93809  2.81309  2.90695  2.54594  5.13220  3.86599    122 q - - -
          2.68618  4.42225  2.77519  2.73123  3.46354  2.40513  3.72494  3.29354  2.67741  2.69355  4.24690  2.90347  2.73739  3.18146  2.89801  2.37887  2.77519  2.98518  4.58477  3.61503
          0.01900  4.36879  5.09114  0.61958  0.77255  0.48576  0.95510
    115   2.60823  4.92699  2.89371  2.44725  4.18543  3.48114  3.67691  3.31878  1.85579  3.19294  3.93856  2.96811  3.80766  2.77439  2.48456  2.65159  2.70950  2.63751  5.41402  3.89267    123 k - - -
          2.68618  4.42225  2.77519  2.73123  3.46354  2.40513  3.72494  3.29354  2.67741  2.69355  4.24690  2.90347  2.73739  3.18146  2.89801  2.37887  2.77519  2.98518  4.58477  3.61503
          0.01900  4.36879  5.09114  0.61958  0.77255  0.48576  0.95510
    116   1.55111  4.42115  3.57437  3.24679  4.45940  3.19516  4.34175  3.86239  3.29143  3.54824  4.37479  3.32452  1.32948  3.59459  3.62935  2.47212  2.92874  3.27006  5.79616  4.56726    124 p - - -
          2.68618  4.42225  2.77519  2.73123  3.46354  2.40513  3.72494  3.29354  2.67741  2.69355  4.24690  2.90347  2.73739  3.18146  2.89801  2.37887  2.77519  2.98518  4.58477  3.61503
          0.01900  4.36879  5.09114  0.61958  0.77255  0.48576  0.95510
    117   2.64564  5.22282  2.35678  1.75964  4.55586  3.43292  3.66363  4.04092  2.16205  3.52275  4.27118  2.67078  3.22595  2.64888  2.92602  2.58296  2.87019  3.54507  5.65879  4.24217    125 e - - -
          2.68618  4.42225  2.77519  2.73123  3.46354  2.40513  3.72494  3.29354  2.67741  2.69355  4.24690  2.90347  2.73739  3.18146  2.89801  2.37887  2.77519  2.98518  4.58477  3.61503
          0.01900  4.36879  5.09114  0.61958  0.77255  0.48576  0.95510
    118   2.74504  4.13877  4.52917  3.92776  2.58936  3.90468  4.22179  1.92350  3.53734  1.67127  2.57958  4.00457  4.25359  3.90495  3.82170  3.21118  2.97571  2.19686  4.74125  2.90462    126 l - - -
          2.68618  4.42225  2.77519  2.73123  3.46354  2.40513  3.72494  3.29354  2.67741  2.69355  4.24690  2.90347  2.73739  3.18146  2.89801  2.37887  2.77519  2.98518  4.58477  3.61503
          0.01900  4.36879  5.09114  0.61958  0.77255  0.48576  0.95510
    119   2.97725  5.48335  1.96182  2.31805  4.82604  3.41064  3.87424  4.33188  2.80028  3.83001  4.63985  1.28154  3.24090  2.92652  3.35325  2.79338  3.25421  3.89989  5.98837  4.52235    127 n - - -
          2.68618  4.42225  2.77519  2.73123  3.46354  2.40513  3.72494  3.29354  2.67741  2.69355  4.24690  2.90347  2.73739  3.18146  2.89801  2.37887  2.77519  2.98518  4.58477  3.61503
          0.01900  4.36879  5.09114  0.61958  0.77255  0.48576  0.95510
    120   2.54023  5.14182  2.92112  2.06758  4.46371  3.46770  3.66252  3.92271  2.22680  3.35455  4.19597  2.80489  3.71457  1.76669  2.80846  2.69096  2.94727  3.38758  5.58182  4.20028    128 q - - -
          2.68618  4.42225  2.77519  2.73123  3.46354  2.40513  3.72494  3.29354  2.67741  2.69355  4.24690  2.90347  2.73739  3.18146  2.89801  2.37887  2.77519  2.98518  4.58477  3.61503
          0.01900  4.36879  5.09114  0.61958  0.77255  0.48576  0.95510
    121   2.78681  5.37530  1.36487  2.02345  4.69256  3.42165  3.80046  4.17739  2.67116  3.68407  4.47483  2.72751  3.93841  2.93473  3.20496  2.42397  3.14374  3.33558  5.84753  4.40650    129 d - - -
          2.68618  4.42225  2.77519  2.73123  3.46354  2.40513  3.72494  3.29354  2.67741  2.69355  4.24690  2.90347  2.73739  3.18146  2.89801  2.37887  2.77519  2.98518  4.58477  3.61503
          0.01900  4.36879  5.09114  0.61958  0.77255  0.48576  0.95510
    122   3.36517  5.45895  3.84887  3.08389  5.00279  3.93550  3.78150  4.30631  1.52447  3.68319  4.55985  3.29106  4.27790  2.90937  0.98204  3.34443  3.49830  3.98782  5.66670  4.55061    130 r - - -
          2.68618  4.42225  2.77519  2.73123  3.46354  2.40513  3.72494  3.29354  2.67741  2.69355  4.24690  2.90347  2.73739  3.18146  2.89801  2.37887  2.77519  2.98518  4.58477  3.61503
          0.01900  4.36879  5.09114  0.61958  0.77255  0.48576  0.95510
    123   2.51236  4.42226  4.83295  4.29818  3.71512  4.39935  4.90756  1.17995  4.19312  2.33691  3.56888  4.47715  4.73512  4.43454  4.37099  3.75089  3.02999  1.34815  5.48676  4.28295    131 i - - -
          2.68618  4.42225  2.77519  2.73123  3.46354  2.40513  3.72494  3.29354  2.67741  2.69355  4.24690  2.90347  2.73739  3.18146  2.89801  2.37887  2.77519  2.98518  4.58477  3.61503
          0.01900  4.36879  5.09114  0.61958  0.77255  0.48576  0.95510
    124   2.46064  5.19007  1.89213  2.32508  4.52058  3.44566  3.65828  3.99616  2.09024  3.35713  4.23912  2.73252  3.85909  2.57624  2.65076  2.67433  2.94470  3.57378  5.62600  4.22278    132 d - - -
          2.68618  4.42225  2.77519  2.73123  3.46354  2.40513  3.72494  3.29354  2.67741  2.69355  4.24690  2.90347  2.73739  3.18146  2.89801  2.37887  2.77519  2.98518  4.58477  3.61503
          0.01900  4.36879  5.09114  0.61958  0.77255  0.48576  0.95510
    125   2.42605  4.93917  2.94187  2.55232  4.40181  1.59470  3.82464  3.83636  2.48750  3.40934  4.21671  2.46219  3.92310  2.97526  2.83870  2.64672  3.00784  3.44882  5.61288  4.27178    133 g - - -
          2.68618  4.42225  2.77519  2.73123  3.46354  2.40513  3.72494  3.29354  2.67741  2.69355  4.24690  2.90347  2.73739  3.18146  2.89801  2.37887  2.77519  2.98518  4.58477  3.61503
          0.01900  4.36879  5.09114  0.61958  0.77255  0.48576  0.95510
    126   2.98276  4.54497  5.03794  4.46079  2.91279  4.51090  4.86092  1.40855  4.32182  1.21722  2.91290  4.60602  4.75414  4.41564  4.39047  3.84845  3.45784  2.10406  5.22141  4.12099    134 l - - -
          2.68618  4.42225  2.77519  2.73123  3.46354  2.40513  3.72494  3.29354  2.67741  2.69355  4.24690  2.90347  2.73739  3.18146  2.89801  2.37887  2.77519  2.98518  4.58477  3.61503
          0.01900  4.36879  5.09114  0.61958  0.77255  0.48576  0.95510
    127   2.69353  3.86831  4.51872  3.95457  3.48051  4.07586  4.48498  1.62449  3.82268  2.36175  3.41546  4.12775  4.43975  3.55866  3.98665  3.39736  3.13020  1.20984  5.10936  3.91508    135 v - - -
          2.68618  4.42225  2.77519  2.73123  3.46354  2.40513  3.72494  3.29354  2.67741  2.69355  4.24690  2.90347  2.73739  3.18146  2.89801  2.37887  2.77519  2.98518  4.58477  3.61503
          0.01900  4.36879  5.09114  0.61958  0.77255  0.48576  0.95510
    128   2.87374  5.40984  2.40940  1.87508  4.72622  3.10145  3.76979  4.22164  2.26823  3.70185  4.47837  1.63029  3.92708  2.83168  3.12758  2.73921  3.12370  3.78890  5.84413  4.39943    136 n - - -
          2.68618  4.42225  2.77519  2.73123  3.46354  2.40513  3.72494  3.29354  2.67741  2.69355  4.24690  2.90347  2.73739  3.18146  2.89801  2.37887  2.77519  2.98518  4.58477  3.61503
          0.01900  4.36879  5.09114  0.61958  0.77255  0.48576  0.95510
    129   2.61384  4.90777  3.09190  2.52424  4.16235  3.30913  3.69348  3.13186  2.02930  3.16623  3.97796  3.03843  3.89982  2.71246  1.96791  2.61553  2.92254  2.92036  5.39246  3.85365    137 r - - -
          2.68618  4.42225  2.77519  2.73123  3.46354  2.40513  3.72494  3.29354  2.67741  2.69355  4.24690  2.90347  2.73739  3.18146  2.89801  2.37887  2.77519  2.98518  4.58477  3.61503
          0.01900  4.36879  5.09114  0.61958  0.77255  0.48576  0.95510
    130   2.38974  4.32318  4.72198  4.14895  3.12640  4.21220  4.59012  1.66160  4.01334  1.63273  3.32264  4.28662  4.53568  4.19509  4.13086  3.53511  3.11724  1.57117  5.11698  3.94404    138 v - - -
          2.68618  4.42225  2.77519  2.73123  3.46354  2.40513  3.72494  3.29354  2.67741  2.69355  4.24690  2.90347  2.73739  3.18146  2.89801  2.37887  2.77519  2.98518  4.58477  3.61503
          0.01900  4.36879  5.09114  0.61958  0.77255  0.48576  0.95510
    131   2.26500  3.42508  3.18551  2.86372  3.66712  3.55584  3.86924  2.96032  2.83060  2.50253  3.61002  3.22581  3.97135  3.14699  3.21629  1.80541  2.76084  2.61321  5.08135  3.83013    139 s - - -
          2.68618  4.42225  2.77519  2.73123  3.46354  2.40513  3.72494  3.29354  2.67741  2.69355  4.24690  2.90347  2.73739  3.18146  2.89801  2.37887  2.77519  2.98518  4.58477  3.61503
          0.09104  4.36879  2.59898  0.61958  0.77255  0.48576  0.95510
    132   2.52665  5.01849  2.87941  2.19714  4.31014  3.06366  3.51936  3.75930  2.32732  3.30177  4.07771  2.66103  3.83486  2.75918  2.86075  1.95526  2.76658  3.15304  5.48754  3.99169    140 s - - -
          2.68618  4.42225  2.77519  2.73123  3.46354  2.40513  3.72494  3.29354  2.67741  2.69355  4.24690  2.90347  2.73739  3.18146  2.89801  2.37887  2.77519  2.98518  4.58477  3.61503
          0.02040  4.29816  5.02050  0.61958  0.77255  0.42935  1.05250
    133   2.29003  5.10036  2.84073  1.78421  4.41127  3.16421  3.64816  3.87385  2.17168  3.39074  4.15242  2.92928  3.62068  2.75850  2.78634  2.55228  2.90711  3.47297  5.55384  3.53833    141 e - - -
          2.68618  4.42225  2.77519  2.73123  3.46354  2.40513  3.72494  3.29354  2.67741  2.69355  4.24690  2.90347  2.73739  3.18146  2.89801  2.37887  2.77519  2.98518  4.58477  3.61503
          0.05656  4.36879  3.16245  0.61958  0.77255  0.48576  0.95510
    134   2.72456  5.28462  1.84628  1.69856  4.60192  3.20893  3.71024  4.08727  2.44486  3.57935  4.34623  2.80888  3.47242  2.77074  3.03367  2.72888  3.02582  3.30731  5.72786  4.30043    142 e - - -
          2.68618  4.42225  2.77520  2.73123  3.46354  2.40513  3.72495  3.29343  2.67741  2.69355  4.24690  2.90347  2.73740  3.18147  2.89801  2.37887  2.77520  2.98519  4.58477  3.61503
          0.03986  3.42057  5.05430  0.51730  0.90666  0.45409  1.00794
    135   2.64136  5.12243  2.22604  2.31547  4.44662  3.44191  3.42526  3.73660  2.16026  3.41848  4.16900  2.60847  3.83624  2.73657  2.64718  2.36143  2.68513  3.29361  5.56741  4.00772    144 k - - -
          2.68618  4.42225  2.77519  2.73123  3.46354  2.40513  3.72494  3.29354  2.67741  2.69355  4.24690  2.90347  2.73739  3.18146  2.89801  2.37887  2.77519  2.98518  4.58477  3.61503
          0.01900  4.36879  5.09114  0.61958  0.77255  0.48576  0.95510
    136   2.71625  4.41527  3.96397  3.21635  1.51106  3.87172  3.88553  2.89158  3.36390  2.53656  3.53370  3.32170  4.24578  3.60732  3.60778  3.16168  3.10890  2.69667  4.43987  2.02986    145 f - - -
          2.68618  4.42225  2.77519  2.73123  3.46354  2.40513  3.72494  3.29354  2.67741  2.69355  4.24690  2.90347  2.73739  3.18146  2.89801  2.37887  2.77519  2.98518  4.58477  3.61503
          0.01900  4.36879  5.09114  0.61958  0.77255  0.48576  0.95510
    137   2.64920  5.24422  1.99283  1.70361  4.56334  3.37088  3.70339  3.62836  2.47896  3.54111  4.30516  2.68903  3.88075  2.81861  3.00488  2.41478  2.95270  3.62320  5.69267  4.27478    146 e - - -
          2.68618  4.42225  2.77519  2.73123  3.46354  2.40513  3.72494  3.29354  2.67741  2.69355  4.24690  2.90347  2.73739  3.18146  2.89801  2.37887  2.77519  2.98518  4.58477  3.61503
          0.01900  4.36879  5.09114  0.61958  0.77255  0.48576  0.95510
    138   2.72344  5.25697  1.76061  2.18835  4.58248  3.19232  3.42614  4.06672  2.09188  3.43583  4.31017  2.77998  3.87514  2.74588  2.97230  2.48674  2.99302  3.63850  5.69410  4.27439    147 d - - -
          2.68618  4.42225  2.77519  2.73123  3.46354  2.40513  3.72494  3.29354  2.67741  2.69355  4.24690  2.90347  2.73739  3.18146  2.89801  2.37887  2.77519  2.98518  4.58477  3.61503
          0.01900  4.36879  5.09114  0.61958  0.77255  0.48576  0.95510
    139   2.50412  4.16084  4.11104  3.52990  3.28634  3.37904  4.09915  2.18218  3.41614  2.25991  2.94396  3.61759  4.15322  3.64707  3.61232  2.95950  2.71918  1.52514  4.80414  3.60920    148 v - - -
          2.68618  4.42225  2.77519  2.73123  3.46354  2.40513  3.72494  3.29354  2.67741  2.69355  4.24690  2.90347  2.73739  3.18146  2.89801  2.37887  2.77519  2.98518  4.58477  3.61503
          0.01900  4.36879  5.09114  0.61958  0.77255  0.48576  0.95510
    140   2.21231  4.98260  2.93377  2.27944  4.25820  3.47081  3.66553  3.26410  1.81458  3.17102  4.04406  2.97441  3.86304  2.67062  2.86414  2.53810  2.89862  3.13706  5.45872  4.09858    149 k - - -
          2.68618  4.42225  2.77519  2.73123  3.46354  2.40513  3.72494  3.29354  2.67741  2.69355  4.24690  2.90347  2.73739  3.18146  2.89801  2.37887  2.77519  2.98518  4.58477  3.61503
          0.01900  4.36879  5.09114  0.61958  0.77255  0.48576  0.95510
    141   2.67870  4.46130  3.45600  2.89036  3.42545  3.62485  3.84348  2.97819  2.74636  2.54955  3.56165  2.86491  3.68234  2.99814  3.04255  2.86607  2.90904  2.74447  2.01498  3.17660    150 w - - -
          2.68618  4.42225  2.77519  2.73123  3.46354  2.40513  3.72494  3.29354  2.67741  2.69355  4.24690  2.90347  2.73739  3.18146  2.89801  2.37887  2.77519  2.98518  4.58477  3.61503
          0.01900  4.36879  5.09114  0.61958  0.77255  0.48576  0.95510
    142   2.65088  4.15662  3.80688  3.42826  3.26306  3.73639  4.03121  2.14433  2.94184  1.80815  2.94240  3.67596  4.10684  3.55925  3.33765  2.92939  2.88284  2.02389  4.76636  3.30248    151 l - - -
          2.68618  4.42225  2.77519  2.73123  3.46354  2.40513  3.72494  3.29354  2.67741  2.69355  4.24690  2.90347  2.73739  3.18146  2.89801  2.37887  2.77519  2.98518  4.58477  3.61503
          0.01900  4.36879  5.09114  0.61958  0.77255  0.48576  0.95510
    143   3.50745  4.78690  5.29088  4.70934  2.74687  4.80994  5.10467  2.13286  4.57904  0.76398  2.73423  4.90171  4.95021  4.57246  4.60979  4.16261  3.72038  2.15236  5.29973  4.26999    152 l - - -
          2.68618  4.42225  2.77519  2.73123  3.46354  2.40513  3.72494  3.29354  2.67741  2.69355  4.24690  2.90347  2.73739  3.18146  2.89801  2.37887  2.77519  2.98518  4.58477  3.61503
          0.01900  4.36879  5.09114  0.61958  0.77255  0.48576  0.95510
    144   2.66633  4.35671  2.39423  2.16714  4.44999  2.54349  3.63540  3.92153  2.15434  3.28528  4.17330  2.77472  3.83776  2.59912  2.83584  2.54142  2.80639  3.46239  5.57152  4.17302    153 k - - -
          2.68618  4.42225  2.77519  2.73123  3.46354  2.40513  3.72494  3.29354  2.67741  2.69355  4.24690  2.90347  2.73739  3.18146  2.89801  2.37887  2.77519  2.98518  4.58477  3.61503
          0.01900  4.36879  5.09114  0.61958  0.77255  0.48576  0.95510
    145   2.75693  5.33481  2.24338  1.42353  4.65563  3.43094  3.73348  4.14477  2.50994  3.62899  4.39656  2.89365  3.90360  2.56690  2.88789  2.43409  3.06225  3.71521  5.77138  4.33979    154 e - - -
          2.68618  4.42225  2.77519  2.73123  3.46354  2.40513  3.72494  3.29354  2.67741  2.69355  4.24690  2.90347  2.73739  3.18146  2.89801  2.37887  2.77519  2.98518  4.58477  3.61503
          0.01900  4.36879  5.09114  0.61958  0.77255  0.48576  0.95510
    146   1.95985  4.39392  3.65229  3.27877  4.44121  3.00212  4.34151  3.84633  3.29790  3.52486  4.34488  3.47743  1.21005  3.59368  3.63853  2.42203  2.47595  3.25251  5.77803  4.55817    155 p - - -
          2.68618  4.42225  2.77519  2.73123  3.46354  2.40513  3.72494  3.29354  2.67741  2.69355  4.24690  2.90347  2.73739  3.18146  2.89801  2.37887  2.77519  2.98518  4.58477  3.61503
          0.01900  4.36879  5.09114  0.61958  0.77255  0.48576  0.95510
    147   2.83942  4.36772  4.79883  4.23920  3.54764  4.32307  4.74007  1.26274  4.11513  2.19882  2.78861  4.39302  4.64090  4.32022  4.25362  3.65588  2.84988  1.47502  5.27829  4.09348    156 i - - -
          2.68618  4.42225  2.77519  2.73123  3.46354  2.40513  3.72494  3.29354  2.67741  2.69355  4.24690  2.90347  2.73739  3.18146  2.89801  2.37887  2.77519  2.98518  4.58477  3.61503
          0.01900  4.36879  5.09114  0.61958  0.77255  0.48576  0.95510
    148   2.62045  4.35508  3.58237  2.65638  3.49433  3.65294  3.91127  2.33664  2.72278  2.56158  3.35110  3.40817  4.03197  3.25903  3.20822  2.82834  2.59422  1.76809  4.94883  3.71950    157 v - - -
          2.68618  4.42225  2.77519  2.73123  3.46354  2.40513  3.72494  3.29354  2.67741  2.69355  4.24690  2.90347  2.73739  3.18146  2.89801  2.37887  2.77519  2.98518  4.58477  3.61503
          0.01900  4.36879  5.09114  0.61958  0.77255  0.48576  0.95510
    149   2.68271  4.83344  3.00359  2.60663  4.28626  3.23594  3.85722  3.64356  2.68009  3.32966  4.14920  1.38825  3.92093  3.02487  3.12147  2.43361  2.63154  3.34982  5.55102  3.95721    158 n - - -
          2.68618  4.42225  2.77519  2.73123  3.46354  2.40513  3.72494  3.29354  2.67741  2.69355  4.24690  2.90347  2.73739  3.18146  2.89801  2.37887  2.77519  2.98518  4.58477  3.61503
          0.01900  4.36879  5.09114  0.61958  0.77255  0.48576  0.95510
    150   2.93151  4.39503  4.23868  3.70598  1.22897  3.96331  3.91027  2.55061  3.58142  2.45747  3.50260  3.39165  4.32630  3.77984  3.76024  3.07762  3.16413  2.65338  4.34746  2.55842    159 f - - -
          2.68618  4.42225  2.77519  2.73123  3.46354  2.40513  3.72494  3.29354  2.67741  2.69355  4.24690  2.90347  2.73739  3.18146  2.89801  2.37887  2.77519  2.98518  4.58477  3.61503
          0.01900  4.36879  5.09114  0.61958  0.77255  0.48576  0.95510
    151   2.03234  3.88122  3.80733  3.32527  4.14546  3.24776  4.27829  3.48803  3.27676  3.22183  4.07528  3.51675  3.91946  3.56764  3.60585  1.58964  1.55760  2.81874  5.53819  4.32445    160 t - - -
          2.68618  4.42225  2.77519  2.73123  3.46354  2.40513  3.72494  3.29354  2.67741  2.69355  4.24690  2.90347  2.73739  3.18146  2.89801  2.37887  2.77519  2.98518  4.58477  3.61503
          0.01900  4.36879  5.09114  0.61958  0.77255  0.48576  0.95510
    152   2.80842  5.05341  3.18012  2.59347  4.35829  3.33100  3.70146  3.76801  2.24456  3.18604  3.53740  3.09216  3.96203  1.57646  2.18254  2.81699  3.02370  3.42737  5.48329  4.17946    161 q - - -
          2.68618  4.42225  2.77519  2.73123  3.46354  2.40513  3.72494  3.29354  2.67741  2.69355  4.24690  2.90347  2.73739  3.18146  2.89801  2.37887  2.77519  2.98518  4.58477  3.61503
          0.01900  4.36879  5.09114  0.61958  0.77255  0.48576  0.95510
    153   2.25113  4.64916  3.21593  2.75190  3.87151  3.24803  3.91639  3.57115  2.62043  3.21098  4.04112  3.05133  3.91263  3.10765  3.18749  1.30065  2.85982  3.20844  5.47213  4.17826    162 s - - -
          2.68618  4.42225  2.77519  2.73123  3.46354  2.40513  3.72494  3.29354  2.67741  2.69355  4.24690  2.90347  2.73739  3.18146  2.89801  2.37887  2.77519  2.98518  4.58477  3.61503
          0.01900  4.36879  5.09114  0.61958  0.77255  0.48576  0.95510
    154   3.00296  4.41468  4.93389  4.38910  3.06761  4.43796  4.89990  1.23654  4.27166  2.30379  3.48335  4.53242  4.74767  4.47637  4.40609  3.78657  3.02361  1.25774  5.40391  4.21146    163 i - - -
          2.68618  4.42225  2.77519  2.73123  3.46354  2.40513  3.72494  3.29354  2.67741  2.69355  4.24690  2.90347  2.73739  3.18146  2.89801  2.37887  2.77519  2.98518  4.58477  3.61503
          0.01900  4.36879  5.09114  0.61958  0.77255  0.48576  0.95510
    155   2.73305  4.26492  4.31844  3.74415  3.36723  3.97502  4.30544  1.98526  3.60961  2.28116  3.22375  3.96011  4.32900  3.50175  3.79482  3.27597  3.06153  1.19130  4.96798  3.48809    164 v - - -
          2.68618  4.42225  2.77519  2.73123  3.46354  2.40513  3.72494  3.29354  2.67741  2.69355  4.24690  2.90347  2.73739  3.18146  2.89801  2.37887  2.77519  2.98518  4.58477  3.61503
          0.01900  4.36879  5.09114  0.61958  0.77255  0.48576  0.95510
    156   2.60040  5.04844  1.11282  2.50604  4.57632  3.38858  3.95091  3.88493  2.86297  3.57694  4.42537  3.02973  3.96877  3.11643  3.36560  2.82809  2.69427  3.19865  5.83495  4.44741    165 d - - -
          2.68618  4.42225  2.77519  2.73123  3.46354  2.40513  3.72494  3.29354  2.67741  2.69355  4.24690  2.90347  2.73739  3.18146  2.89801  2.37887  2.77519  2.98518  4.58477  3.61503
          0.01900  4.36879  5.09114  0.61958  0.77255  0.48576  0.95510
    157   2.60589  5.62029  1.05305  1.98516  4.95064  3.40442  3.92903  4.45897  2.92383  3.95770  4.78887  2.87528  4.01081  3.08747  3.51490  2.67412  3.35674  4.02237  6.12356  4.62496    166 d - - -
          2.68618  4.42225  2.77519  2.73123  3.46354  2.40513  3.72494  3.29354  2.67741  2.69355  4.24690  2.90347  2.73739  3.18146  2.89801  2.37887  2.77519  2.98518  4.58477  3.61503
          0.01900  4.36879  5.09114  0.61958  0.77255  0.48576  0.95510
    158   2.41865  3.94126  3.87060  3.29310  2.94162  3.48933  3.99094  2.58798  3.20791  2.31520  2.84118  3.58980  4.07861  3.46450  3.46401  2.43003  2.06072  2.43596  4.80412  3.19871    167 t - - -
          2.68618  4.42225  2.77519  2.73123  3.46354  2.40513  3.72494  3.29354  2.67741  2.69355  4.24690  2.90347  2.73739  3.18146  2.89801  2.37887  2.77519  2.98518  4.58477  3.61503
          0.01900  4.36879  5.09114  0.61958  0.77255  0.48576  0.95510
    159   3.07818  4.51266  5.12633  4.59131  3.65520  4.65222  5.14104  1.14207  4.48282  2.08120  2.87323  4.74990  4.91442  4.67386  4.61333  4.01717  3.48541  1.29481  5.56899  4.40227    168 i - - -
          2.68618  4.42225  2.77519  2.73123  3.46354  2.40513  3.72494  3.29354  2.67741  2.69355  4.24690  2.90347  2.73739  3.18146  2.89801  2.37887  2.77519  2.98518  4.58477  3.61503
          0.01900  4.36879  5.09114  0.61958  0.77255  0.48576  0.95510
    160   2.75461  5.12278  3.06760  2.27373  3.90967  3.52381  3.66374  3.88893  1.56266  3.39697  3.79510  3.01078  3.90811  2.52416  2.24779  2.73828  2.97466  3.50662  5.54265  4.19797    169 k - - -
          2.68618  4.42225  2.77519  2.73123  3.46354  2.40513  3.72494  3.29354  2.67741  2.69355  4.24690  2.90347  2.73739  3.18146  2.89801  2.37887  2.77519  2.98518  4.58477  3.61503
          0.01900  4.36879  5.09114  0.61958  0.77255  0.48576  0.95510
    161   2.29319  4.96213  3.00511  2.22801  4.23286  3.47261  3.67058  3.39728  1.89705  3.23492  4.02683  2.85121  3.86540  2.74007  2.90698  2.59407  2.58040  2.92578  5.44444  4.08827    170 k - - -
          2.68618  4.42225  2.77519  2.73123  3.46354  2.40513  3.72494  3.29354  2.67741  2.69355  4.24690  2.90347  2.73739  3.18146  2.89801  2.37887  2.77519  2.98518  4.58477  3.61503
          0.01900  4.36879  5.09114  0.61958  0.77255  0.48576  0.95510
    162   3.23959  5.20101  3.12811  3.07800  4.65572  3.60503  4.46048  4.50967  3.42773  4.10235  5.07684  0.51329  4.29205  3.75873  3.77897  3.30244  3.65198  4.07684  5.89966  4.58738    171 N - - -
          2.68618  4.42225  2.77519  2.73123  3.46354  2.40513  3.72494  3.29354  2.67741  2.69355  4.24690  2.90347  2.73739  3.18146  2.89801  2.37887  2.77519  2.98518  4.58477  3.61503
          0.01900  4.36879  5.09114  0.61958  0.77255  0.48576  0.95510
    163   1.32563  4.38864  4.12504  3.60149  3.69820  3.80580  4.41252  2.30788  3.51335  2.39590  3.60578  3.86167  4.28903  3.80492  3.79072  3.15083  2.99629  1.72673  5.30724  4.09590    172 a - - -
          2.68618  4.42225  2.77519  2.73123  3.46354  2.40513  3.72494  3.29354  2.67741  2.69355  4.24690  2.90347  2.73739  3.18146  2.89801  2.37887  2.77519  2.98518  4.58477  3.61503
          0.01900  4.36879  5.09114  0.61958  0.77255  0.48576  0.95510
    164   2.96709  5.54792  1.60229  1.46774  4.85504  3.41917  3.82944  4.36583  2.34645  3.83666  4.62888  2.65850  3.96291  2.96448  3.27113  2.87559  3.22772  3.79302  5.97760  4.50331    173 e - - -
          2.68618  4.42225  2.77519  2.73123  3.46354  2.40513  3.72494  3.29354  2.67741  2.69355  4.24690  2.90347  2.73739  3.18146  2.89801  2.37887  2.77519  2.98518  4.58477  3.61503
          0.01900  4.36879  5.09114  0.61958  0.77255  0.48576  0.95510
    165   3.65456  4.92471  4.97576  4.56647  0.90204  4.62064  3.99526  2.96741  4.39175  1.71367  3.55710  4.43741  4.88525  4.38751  4.41973  3.97586  3.87355  3.01920  4.15207  2.35323    174 f - - -
          2.68618  4.42225  2.77519  2.73123  3.46354  2.40513  3.72494  3.29354  2.67741  2.69355  4.24690  2.90347  2.73739  3.18146  2.89801  2.37887  2.77519  2.98518  4.58477  3.61503
          0.01900  4.36879  5.09114  0.61958  0.77255  0.48576  0.95510
    166   2.94071  5.21865  3.10094  2.61665  4.49766  3.61545  1.61203  3.98038  2.27774  3.47864  4.29949  2.87792  4.02584  2.17561  2.38756  2.92441  3.15261  3.62619  5.57108  4.25380    175 h - - -
          2.68618  4.42225  2.77519  2.73123  3.46354  2.40513  3.72494  3.29354  2.67741  2.69355  4.24690  2.90347  2.73739  3.18146  2.89801  2.37887  2.77519  2.98518  4.58477  3.61503
          0.01900  4.36879  5.09114  0.61958  0.77255  0.48576  0.95510
    167   2.20103  4.68281  3.13728  2.58712  3.55512  3.31076  3.03951  3.19168  2.58301  2.92161  3.76760  3.04050  3.91716  2.94385  2.93693  2.29007  2.86750  2.99024  5.21745  2.69271    176 a - - -
          2.68618  4.42225  2.77519  2.73123  3.46354  2.40513  3.72494  3.29354  2.67741  2.69355  4.24690  2.90347  2.73739  3.18146  2.89801  2.37887  2.77519  2.98518  4.58477  3.61503
          0.01900  4.36879  5.09114  0.61958  0.77255  0.48576  0.95510
    168   2.73645  5.25964  2.50252  2.19151  4.59522  3.45497  3.56243  4.07217  1.49302  3.55214  4.31227  2.57730  3.88815  2.75316  2.81380  2.66689  3.00429  3.64716  5.68427  4.27963    177 k - - -
          2.68618  4.42225  2.77519  2.73123  3.46354  2.40513  3.72494  3.29354  2.67741  2.69355  4.24690  2.90347  2.73739  3.18146  2.89801  2.37887  2.77519  2.98518  4.58477  3.61503
          0.01900  4.36879  5.09114  0.61958  0.77255  0.48576  0.95510
    169   1.64912  4.33961  3.67719  3.11758  3.52858  3.63201  3.99231  2.74356  3.05599  2.17626  3.27193  3.47744  4.05157  3.35262  3.38303  2.38867  2.82342  2.40639  5.00184  3.77827    178 a - - -
          2.68618  4.42225  2.77519  2.73123  3.46354  2.40513  3.72494  3.29354  2.67741  2.69355  4.24690  2.90347  2.73739  3.18146  2.89801  2.37887  2.77519  2.98518  4.58477  3.61503
          0.01900  4.36879  5.09114  0.61958  0.77255  0.48576  0.95510
    170   3.39914  5.09604  4.17087  4.14470  5.22270  0.25640  5.20393  4.97298  4.39105  4.55063  5.55039  4.33786  4.49875  4.67675  4.54472  3.58933  3.91712  4.40479  6.15741  5.35102    179 G - - -
          2.68618  4.42225  2.77519  2.73123  3.46354  2.40513  3.72494  3.29354  2.67741  2.69355  4.24690  2.90347  2.73739  3.18146  2.89801  2.37887  2.77519  2.98518  4.58477  3.61503
          0.01900  4.36879  5.09114  0.61958  0.77255  0.48576  0.95510
    171   3.49511  4.81706  5.09395  4.51599  3.15862  4.72873  4.96253  2.34861  4.34930  0.69377  2.37359  4.75064  4.89086  4.42621  4.43439  4.07064  3.70700  2.59551  5.22753  3.75695    180 l - - -
          2.68618  4.42225  2.77519  2.73123  3.46354  2.40513  3.72494  3.29354  2.67741  2.69355  4.24690  2.90347  2.73739  3.18146  2.89801  2.37887  2.77519  2.98518  4.58477  3.61503
          0.01900  4.36879  5.09114  0.61958  0.77255  0.48576  0.95510
    172   2.64934  5.12627  2.86103  2.26339  4.45229  3.44813  3.46734  3.92159  2.05021  3.37852  4.17322  2.81771  3.84187  2.52715  2.52273  2.10272  2.62522  3.36955  5.56829  4.17415    181 k - - -
          2.68618  4.42225  2.77519  2.73123  3.46354  2.40513  3.72494  3.29354  2.67741  2.69355  4.24690  2.90347  2.73739  3.18146  2.89801  2.37887  2.77519  2.98518  4.58477  3.61503
          0.01900  4.36879  5.09114  0.61958  0.77255  0.48576  0.95510
    173   2.34950  3.18127  3.97883  3.63010  4.40431  2.98746  4.53245  3.78754  3.56744  3.51479  4.35535  3.64456  0.93944  3.85599  3.82197  2.46483  2.89998  3.27446  5.78738  4.60550    182 p - - -
          2.68618  4.42225  2.77519  2.73123  3.46354  2.40513  3.72494  3.29354  2.67741  2.69355  4.24690  2.90347  2.73739  3.18146  2.89801  2.37887  2.77519  2.98518  4.58477  3.61503
          0.01900  4.36879  5.09114  0.61958  0.77255  0.48576  0.95510
    174   2.68765  4.97205  3.04065  2.36598  3.91518  3.49247  3.67400  3.67332  1.67886  3.23948  4.03518  3.00108  3.88115  2.68590  2.49609  2.69717  2.68079  2.91044  5.44405  3.76444    183 k - - -
          2.68618  4.42225  2.77519  2.73123  3.46354  2.40513  3.72494  3.29354  2.67741  2.69355  4.24690  2.90347  2.73739  3.18146  2.89801  2.37887  2.77519  2.98518  4.58477  3.61503
          0.01900  4.36879  5.09114  0.61958  0.77255  0.48576  0.95510
    175   3.40907  4.67043  5.23742  4.75124  3.66935  4.83572  5.40335  0.76338  4.60829  1.98185  3.46184  4.94904  5.08531  4.84190  4.76233  4.24868  3.66910  1.72983  5.75134  4.56240    184 i - - -
          2.68618  4.42225  2.77519  2.73123  3.46354  2.40513  3.72494  3.29354  2.67741  2.69355  4.24690  2.90347  2.73739  3.18146  2.89801  2.37887  2.77519  2.98518  4.58477  3.61503
          0.01900  4.36879  5.09114  0.61958  0.77255  0.48576  0.95510
    176   2.66318  4.59485  3.26961  2.33906  3.77260  3.56171  3.78586  2.50878  2.43510  2.82418  3.68701  3.14025  3.94750  3.01331  2.86359  2.61640  2.64945  2.12769  5.14550  3.87102    185 v - - -
          2.68618  4.42225  2.77519  2.73123  3.46354  2.40513  3.72494  3.29354  2.67741  2.69355  4.24690  2.90347  2.73739  3.18146  2.89801  2.37887  2.77519  2.98518  4.58477  3.61503
          0.01900  4.36879  5.09114  0.61958  0.77255  0.48576  0.95510
    177   3.66735  5.41252  4.21685  3.65628  4.90101  4.01978  4.31921  4.50525  2.61365  3.92981  4.93992  3.96538  4.51932  3.53543  0.43018  3.74282  3.91271  4.21259  5.79297  4.74795    186 R - - -
          2.68618  4.42225  2.77519  2.73123  3.46354  2.40513  3.72494  3.29354  2.67741  2.69355  4.24690  2.90347  2.73739  3.18146  2.89801  2.37887  2.77519  2.98518  4.58477  3.61503
          0.01900  4.36879  5.09114  0.61958  0.77255  0.48576  0.95510
    178   2.68754  4.91894  3.07236  2.48828  4.17564  3.50358  3.62489  3.30067  1.77684  3.17948  3.70548  3.02456  3.89113  2.75354  2.53231  2.62937  2.31163  3.26175  5.40218  3.70029    187 k - - -
          2.68618  4.42225  2.77519  2.73123  3.46354  2.40513  3.72494  3.29354  2.67741  2.69355  4.24690  2.90347  2.73739  3.18146  2.89801  2.37887  2.77519  2.98518  4.58477  3.61503
          0.01900  4.36879  5.09114  0.61958  0.77255  0.48576  0.95510
    179   2.50615  4.35361  2.90456  2.18339  3.92123  3.52016  3.73740  3.31197  2.58175  2.58255  3.52069  3.09411  3.90900  2.92301  3.02553  2.16846  2.70912  2.59814  5.24834  3.94475    188 s - - -
          2.68618  4.42225  2.77519  2.73123  3.46354  2.40513  3.72494  3.29354  2.67741  2.69355  4.24690  2.90347  2.73739  3.18146  2.89801  2.37887  2.77519  2.98518  4.58477  3.61503
          0.01900  4.36879  5.09114  0.61958  0.77255  0.48576  0.95510
    180   2.41779  4.72555  3.14576  2.54713  3.79217  2.81419  3.08532  3.23336  2.54586  2.96939  3.80748  2.96971  3.90630  2.91569  2.88000  2.46818  2.40514  2.55785  5.25370  3.83202    189 t - - -
          2.68618  4.42225  2.77519  2.73123  3.46354  2.40513  3.72494  3.29354  2.67741  2.69355  4.24690  2.90347  2.73739  3.18146  2.89801  2.37887  2.77519  2.98518  4.58477  3.61503
          0.01900  4.36879  5.09114  0.61958  0.77255  0.48576  0.95510
    181   2.53741  4.69824  3.18034  2.64424  3.55084  1.73127  3.49996  3.30250  2.56148  2.95205  3.80130  3.13172  3.93415  2.96707  2.81674  2.70716  2.91517  3.02125  5.23293  3.68029    190 g - - -
          2.68618  4.42225  2.77519  2.73123  3.46354  2.40513  3.72494  3.29354  2.67741  2.69355  4.24690  2.90347  2.73739  3.18146  2.89801  2.37887  2.77519  2.98518  4.58477  3.61503
          0.01900  4.36879  5.09114  0.61958  0.77255  0.48576  0.95510
    182   2.71930  5.19035  2.68058  2.37810  4.52238  2.62803  2.89777  3.99534  1.82803  3.48499  4.24069  2.41978  3.86514  2.74017  2.75621  2.68287  2.95151  3.57549  5.62404  4.22567    191 k - - -
          2.68618  4.42225  2.77519  2.73123  3.46354  2.40513  3.72494  3.29354  2.67741  2.69355  4.24690  2.90347  2.73739  3.18146  2.89801  2.37887  2.77519  2.98518  4.58477  3.61503
          0.01900  4.36879  5.09114  0.61958  0.77255  0.48576  0.95510
    183   1.89787  1.42468  3.90309  3.43790  3.94633  3.19751  4.28932  3.31123  3.15867  3.03555  3.90875  3.58657  3.48633  3.64764  3.64449  2.45231  2.68879  2.96081  5.37723  4.18015    192 c - - -
          2.68619  4.42235  2.77520  2.73133  3.46364  2.40511  3.72505  3.29364  2.67719  2.69365  4.24700  2.90348  2.73745  3.18156  2.89783  2.37867  2.77520  2.98528  4.58487  3.61513
          0.08630  2.57009  5.09114  1.49375  0.25429  0.48576  0.95510
    184   3.29027  0.32212  4.87110  4.74210  4.66422  3.78209  5.28616  3.92943  4.58916  3.80254  4.94831  4.60864  4.52130  4.91412  4.61440  3.55902  3.79906  3.63007  5.93320  4.93955    203 C - - -
          2.68618  4.42225  2.77519  2.73123  3.46354  2.40513  3.72494  3.29354  2.67741  2.69355  4.24690  2.90347  2.73739  3.18146  2.89801  2.37887  2.77519  2.98518  4.58477  3.61503
          0.01900  4.36879  5.09114  0.61958  0.77255  0.48576  0.95510
    185   2.68547  5.26875  2.15244  1.85075  4.59888  3.29182  3.69051  4.08603  1.89951  3.56714  4.32206  2.89712  3.63286  2.75935  2.94683  2.49330  2.99544  3.65303  5.70417  4.28170    204 e - - -
          2.68618  4.42225  2.77519  2.73123  3.46354  2.40513  3.72494  3.29354  2.67741  2.69355  4.24690  2.90347  2.73739  3.18146  2.89801  2.37887  2.77519  2.98518  4.58477  3.61503
          0.01900  4.36879  5.09114  0.61958  0.77255  0.48576  0.95510
    186   4.05210  5.18530  5.08177  4.82904  1.64120  4.75044  3.66293  3.71524  4.62525  2.99277  4.27360  4.39153  5.03286  4.48660  4.56815  4.12457  4.26141  3.64380  0.94467  1.89207    205 w - - -
          2.68618  4.42225  2.77519  2.73123  3.46354  2.40513  3.72494  3.29354  2.67741  2.69355  4.24690  2.90347  2.73739  3.18146  2.89801  2.37887  2.77519  2.98518  4.58477  3.61503
          0.01900  4.36879  5.09114  0.61958  0.77255  0.48576  0.95510
    187   3.29027  0.32212  4.87110  4.74210  4.66422  3.78209  5.28616  3.92943  4.58916  3.80254  4.94831  4.60864  4.52130  4.91412  4.61440  3.55902  3.79906  3.63007  5.93320  4.93955    206 C - - -
          2.68618  4.42225  2.77519  2.73123  3.46354  2.40513  3.72494  3.29354  2.67741  2.69355  4.24690  2.90347  2.73739  3.18146  2.89801  2.37887  2.77519  2.98518  4.58477  3.61503
          0.01900  4.36879  5.09114  0.61958  0.77255  0.48576  0.95510
    188   2.45077  5.16675  2.54806  2.22859  4.50522  3.44295  3.52674  3.98378  1.97713  3.46669  4.21078  2.84438  3.84045  2.41203  2.40183  2.56647  2.77077  3.55418  5.60045  4.19720    207 k - - -
          2.68618  4.42225  2.77519  2.73123  3.46354  2.40513  3.72494  3.29354  2.67741  2.69355  4.24690  2.90347  2.73739  3.18146  2.89801  2.37887  2.77519  2.98518  4.58477  3.61503
          0.01900  4.36879  5.09114  0.61958  0.77255  0.48576  0.95510
    189   2.40335  5.15559  2.81140  2.03566  4.48745  3.15561  3.63656  3.96477  2.23977  3.45491  4.20148  2.42918  3.70990  2.66699  2.57068  2.34014  2.84451  3.53947  5.59556  4.19126    208 e - - -
          2.68618  4.42225  2.77519  2.73123  3.46354  2.40513  3.72494  3.29354  2.67741  2.69355  4.24690  2.90347  2.73739  3.18146  2.89801  2.37887  2.77519  2.98518  4.58477  3.61503
          0.01900  4.36879  5.09114  0.61958  0.77255  0.48576  0.95510
    190   2.81952  4.34294  4.08249  3.49529  3.35919  3.88978  4.16522  2.44919  3.14230  1.24363  3.30202  3.78229  4.24583  3.61393  2.99889  3.17943  3.05079  2.10620  4.95286  3.76548    209 l - - -
          2.68618  4.42225  2.77519  2.73123  3.46354  2.40513  3.72494  3.29354  2.67741  2.69355  4.24690  2.90347  2.73739  3.18146  2.89801  2.37887  2.77519  2.98518  4.58477  3.61503
          0.01900  4.36879  5.09114  0.61958  0.77255  0.48576  0.95510
    191   1.84837  4.64481  3.11219  2.45333  3.86377  3.52460  3.79525  3.23737  2.67418  2.91106  3.76685  3.15228  3.93666  2.86972  3.10064  2.68931  2.59358  2.18870  5.22147  3.93533    210 a - - -
          2.68618  4.42225  2.77519  2.73123  3.46354  2.40513  3.72494  3.29354  2.67741  2.69355  4.24690  2.90347  2.73739  3.18146  2.89801  2.37887  2.77519  2.98518  4.58477  3.61503
          0.01900  4.36879  5.09114  0.61958  0.77255  0.48576  0.95510
    192   2.83562  4.81699  3.23153  3.05741  4.66946  0.75852  4.29007  4.16393  2.91348  3.77694  4.65048  3.42930  4.09359  3.52561  3.07058  2.94961  3.25641  3.69529  5.88124  4.64998    211 g - - -
          2.68618  4.42225  2.77519  2.73123  3.46354  2.40513  3.72494  3.29354  2.67741  2.69355  4.24690  2.90347  2.73739  3.18146  2.89801  2.37887  2.77519  2.98518  4.58477  3.61503
          0.01900  4.36879  5.09114  0.61958  0.77255  0.48576  0.95510
    193   2.65549  4.55086  3.30410  2.62899  3.65294  3.56855  3.79934  2.67335  2.51367  2.71013  3.64526  3.09606  3.95342  3.04210  3.00810  2.42215  2.05890  2.45604  5.10847  3.84052    212 t - - -
          2.68618  4.42225  2.77519  2.73123  3.46354  2.40513  3.72494  3.29354  2.67741  2.69355  4.24690  2.90347  2.73739  3.18146  2.89801  2.37887  2.77519  2.98518  4.58477  3.61503
          0.01900  4.36879  5.09114  0.61958  0.77255  0.48576  0.95510
    194   3.85504  5.11470  4.75548  4.42115  1.64429  4.58926  3.19203  3.70803  4.26470  3.07056  4.27275  4.22816  4.89802  3.75171  4.33354  3.93845  4.06925  3.58178  3.80693  0.76868    213 y - - -
          2.68618  4.42225  2.77519  2.73123  3.46354  2.40513  3.72494  3.29354  2.67741  2.69355  4.24690  2.90347  2.73739  3.18146  2.89801  2.37887  2.77519  2.98518  4.58477  3.61503
          0.02350  4.36879  4.55058  0.61958  0.77255  0.48576  0.95510
    195   2.66186  5.13324  2.28616  2.18648  4.46213  3.43872  3.62909  3.64341  2.24482  3.34194  4.17852  2.55426  3.52380  2.65598  2.52829  2.49920  2.82506  3.23294  5.57533  4.17439    214 e - - -
          2.68618  4.42225  2.77519  2.73123  3.46354  2.40513  3.72494  3.29354  2.67741  2.69355  4.24690  2.90347  2.73739  3.18146  2.89801  2.37887  2.77519  2.98518  4.58477  3.61503
          0.01908  4.36437  5.08672  0.61958  0.77255  0.49236  0.94465
    196   4.03316  5.31889  4.60408  4.44829  2.49151  4.43414  3.96424  3.98685  4.29633  3.30661  4.61161  4.38230  4.90652  4.47457  4.36694  4.10918  4.32775  3.88302  4.14557  0.42577    215 Y - - -
          2.68618  4.42225  2.77519  2.73123  3.46354  2.40513  3.72494  3.29354  2.67741  2.69355  4.24690  2.90347  2.73739  3.18146  2.89801  2.37887  2.77519  2.98518  4.58477  3.61503
          0.01908  4.36437  5.08672  0.61958  0.77255  0.49236  0.94465
    197   2.68334  5.10806  2.74290  2.10325  4.41604  3.28256  3.48894  3.87869  2.37087  3.39719  4.16105  2.65427  2.19090  2.76666  2.84701  2.62429  2.78447  3.43410  5.56227  3.79468    216 e - - -
          2.68618  4.42225  2.77519  2.73123  3.46354  2.40513  3.72494  3.29354  2.67741  2.69355  4.24690  2.90347  2.73739  3.18146  2.89801  2.37887  2.77519  2.98518  4.58477  3.61503
          0.35487  4.36437  1.25171  0.61958  0.77255  0.49236  0.94465
    198   2.43533  5.07074  2.36677  2.04669  4.37923  3.34803  3.44869  3.84595  2.11692  3.35957  4.12736  2.73109  3.58284  2.70166  2.85089  2.56824  2.78127  3.44278  5.52186  3.98177    217 e - - -
          2.68617  4.42232  2.77510  2.73123  3.46360  2.40519  3.72501  3.29355  2.67735  2.69361  4.24696  2.90353  2.73746  3.18153  2.89802  2.37879  2.77520  2.98491  4.58484  3.61510
          0.32194  1.32172  4.75844  0.56563  0.83933  0.35365  1.21108
    199   2.69189  5.19033  2.24133  1.94129  4.52448  3.17085  3.58041  4.00692  2.22021  3.39080  4.23695  2.49259  3.84108  2.74681  2.65978  2.62675  2.74404  3.57570  5.62630  4.21467    220 e - - -
          2.68618  4.42225  2.77519  2.73123  3.46354  2.40513  3.72494  3.29354  2.67741  2.69355  4.24690  2.90347  2.73739  3.18146  2.89801  2.37887  2.77519  2.98518  4.58477  3.61503
          0.01952  4.34207  5.06441  0.61958  0.77255  0.47240  0.97685
    200   2.48515  4.28574  3.68515  2.82873  3.41221  3.67016  3.58160  2.49852  3.04852  2.37696  3.20053  3.33525  4.04682  3.33424  3.35943  2.92779  2.44512  1.75826  4.88275  3.66396    221 v - - -
          2.68612  4.42227  2.77513  2.73117  3.46356  2.40515  3.72496  3.29349  2.67743  2.69357  4.24692  2.90349  2.73742  3.18148  2.89803  2.37889  2.77517  2.98520  4.58479  3.61505
          0.04450  3.28759  5.08672  0.87953  0.53611  0.49236  0.94465
    201   2.83351  5.22713  2.36331  2.38104  4.59077  2.56807  3.80613  4.05999  2.59342  3.59109  4.38819  2.54685  1.68794  2.94583  3.10622  2.79919  3.10069  3.65462  5.77041  4.36057    226 p - - -
          2.68618  4.42225  2.77519  2.73123  3.46354  2.40513  3.72494  3.29354  2.67741  2.69355  4.24690  2.90347  2.73739  3.18146  2.89801  2.37887  2.77519  2.98518  4.58477  3.61503
          0.01908  4.36437  5.08672  0.61958  0.77255  0.49236  0.94465
    202   2.60035  5.17135  2.62294  2.25845  4.50816  3.44131  3.45707  3.98664  1.76138  3.42159  4.21628  2.48332  3.35561  2.68710  2.68103  2.59917  2.91466  3.55798  5.60564  4.20161    227 k - - -
          2.68619  4.42226  2.77521  2.73124  3.46355  2.40511  3.72496  3.29355  2.67734  2.69356  4.24691  2.90343  2.73741  3.18147  2.89802  2.37888  2.77517  2.98519  4.58478  3.61504
          0.05605  3.02970  5.08672  0.57528  0.82679  0.49236  0.94465
    203   3.08543  5.70710  1.15948  2.06293  5.00093  2.96907  3.91136  4.53013  2.83129  3.99937  4.82310  2.14655  4.00637  3.06446  3.50146  2.79928  3.36505  4.08161  6.15039  4.63469    231 d - - -
          2.68618  4.42225  2.77519  2.73123  3.46354  2.40513  3.72494  3.29354  2.67741  2.69355  4.24690  2.90347  2.73739  3.18146  2.89801  2.37887  2.77519  2.98518  4.58477  3.61503
          0.01908  4.36437  5.08672  0.61958  0.77255  0.49236  0.94465
    204   2.92889  4.32294  4.69699  4.12995  2.90420  4.20398  4.58913  1.56266  3.99673  2.20329  3.35918  4.27418  3.83209  4.19084  4.12542  3.52899  3.20287  1.22817  5.13030  3.94090    232 v - - -
          2.68618  4.42225  2.77519  2.73123  3.46354  2.40513  3.72494  3.29354  2.67741  2.69355  4.24690  2.90347  2.73739  3.18146  2.89801  2.37887  2.77519  2.98518  4.58477  3.61503
          0.01908  4.36437  5.08672  0.61958  0.77255  0.49236  0.94465
    205   4.30155  5.30990  5.24686  5.10800  1.10188  4.88339  3.61316  3.93998  4.89533  3.16424  4.47906  4.45799  5.14558  4.60832  4.73780  4.27273  4.49913  3.86568  2.68001  0.98837    233 y - - -
          2.68618  4.42225  2.77519  2.73123  3.46354  2.40513  3.72494  3.29354  2.67741  2.69355  4.24690  2.90347  2.73739  3.18146  2.89801  2.37887  2.77519  2.98518  4.58477  3.61503
          0.01908  4.36437  5.08672  0.61958  0.77255  0.49236  0.94465
    206   2.58799  5.04519  3.15857  2.57115  4.35237  3.56383  3.40096  3.76525  2.11385  3.30820  3.77739  3.07419  3.94597  2.78728  1.56411  2.54828  2.90890  3.41944  5.48123  4.17072    234 r - - -
          2.68618  4.42225  2.77519  2.73123  3.46354  2.40513  3.72494  3.29354  2.67741  2.69355  4.24690  2.90347  2.73739  3.18146  2.89801  2.37887  2.77519  2.98518  4.58477  3.61503
          0.01908  4.36437  5.08672  0.61958  0.77255  0.49236  0.94465
    207   3.66044  5.40693  4.20937  3.64922  4.89413  4.01443  4.31356  4.49755  2.60873  3.92295  4.93283  3.95885  4.51385  3.52967  0.43355  3.73588  3.90590  4.20502  5.78774  4.74156    235 R - - -
          2.68618  4.42225  2.77519  2.73123  3.46354  2.40513  3.72494  3.29354  2.67741  2.69355  4.24690  2.90347  2.73739  3.18146  2.89801  2.37887  2.77519  2.98518  4.58477  3.61503
          0.01908  4.36437  5.08672  0.61958  0.77255  0.49236  0.94465
    208   3.70010  5.37535  3.76730  3.60218  3.76828  3.97717  0.43165  4.48665  3.43942  3.90210  5.00599  3.98046  4.56796  3.98299  3.66083  3.77522  4.03188  4.21216  5.21620  3.71088    236 H - - -
          2.68618  4.42225  2.77519  2.73123  3.46354  2.40513  3.72494  3.29354  2.67741  2.69355  4.24690  2.90347  2.73739  3.18146  2.89801  2.37887  2.77519  2.98518  4.58477  3.61503
          0.01908  4.36437  5.08672  0.61958  0.77255  0.49236  0.94465
    209   2.44557  5.17858  2.58274  2.09061  4.51749  3.36587  3.63644  3.99821  2.15295  3.47914  4.22295  2.79837  3.70955  2.23833  2.39673  2.62206  2.91499  3.56633  5.61188  4.20535    237 e - - -
          2.68618  4.42225  2.77519  2.73123  3.46354  2.40513  3.72494  3.29354  2.67741  2.69355  4.24690  2.90347  2.73739  3.18146  2.89801  2.37887  2.77519  2.98518  4.58477  3.61503
          0.01908  4.36437  5.08672  0.61958  0.77255  0.49236  0.94465
    210   2.71599  4.88970  3.11192  2.55905  3.18282  3.53486  2.51360  3.54628  2.50157  3.13499  3.96536  2.16588  3.92410  2.88320  2.34866  2.74971  2.94494  3.23066  5.21612  3.43535    238 n - - -
          2.68618  4.42225  2.77519  2.73123  3.46354  2.40513  3.72494  3.29354  2.67741  2.69355  4.24690  2.90347  2.73739  3.18146  2.89801  2.37887  2.77519  2.98518  4.58477  3.61503
          0.01908  4.36437  5.08672  0.61958  0.77255  0.49236  0.94465
    211   3.00419  0.45587  4.02134  4.31562  4.46429  3.61062  5.00595  3.71487  4.21940  3.64021  4.68076  4.26803  4.34979  4.53601  4.33153  3.25749  3.49682  3.38722  5.80958  4.70539    239 C - - -
          2.68618  4.42225  2.77519  2.73123  3.46354  2.40513  3.72494  3.29354  2.67741  2.69355  4.24690  2.90347  2.73739  3.18146  2.89801  2.37887  2.77519  2.98518  4.58477  3.61503
          0.01908  4.36437  5.08672  0.61958  0.77255  0.49236  0.94465
    212   2.76530  5.14600  2.75925  2.47420  4.47697  3.51456  3.42332  3.91883  2.17768  3.42365  4.20288  2.99953  3.90974  2.65401  1.66651  2.74443  2.43078  3.53210  5.56704  4.21617    240 r - - -
          2.68618  4.42225  2.77519  2.73123  3.46354  2.40513  3.72494  3.29354  2.67741  2.69355  4.24690  2.90347  2.73739  3.18146  2.89801  2.37887  2.77519  2.98518  4.58477  3.61503
          0.01908  4.36437  5.08672  0.61958  0.77255  0.49236  0.94465
    213   2.92058  0.44142  4.65822  4.49127  4.63260  3.18688  5.10414  3.93505  4.33857  3.81758  4.81742  4.29632  4.30143  4.64324  4.40628  3.16801  3.44346  3.53162  5.91929  4.88856    241 C - - -
          2.68618  4.42225  2.77519  2.73123  3.46354  2.40513  3.72494  3.29354  2.67741  2.69355  4.24690  2.90347  2.73739  3.18146  2.89801  2.37887  2.77519  2.98518  4.58477  3.61503
          0.01908  4.36437  5.08672  0.61958  0.77255  0.49236  0.94465
    214   2.65863  4.38427  3.31068  2.96101  3.52789  3.63491  3.89094  2.40092  2.78883  2.39120  3.42965  3.36902  4.01596  3.21804  3.17124  2.83339  1.79239  2.44780  4.97391  3.73835    242 t - - -
          2.68618  4.42225  2.77519  2.73123  3.46354  2.40513  3.72494  3.29354  2.67741  2.69355  4.24690  2.90347  2.73739  3.18146  2.89801  2.37887  2.77519  2.98518  4.58477  3.61503
          0.01908  4.36437  5.08672  0.61958  0.77255  0.49236  0.94465
    215   3.29063  4.56169  5.13414  4.61910  3.73652  4.72070  5.26702  1.68603  4.51259  1.91535  3.52692  4.81005  4.98672  4.74317  4.67881  4.10210  3.42150  0.84528  5.71004  4.52556    243 v - - -
          2.68618  4.42225  2.77519  2.73123  3.46354  2.40513  3.72494  3.29354  2.67741  2.69355  4.24690  2.90347  2.73739  3.18146  2.89801  2.37887  2.77519  2.98518  4.58477  3.61503
          0.01908  4.36437  5.08672  0.61958  0.77255  0.49236  0.94465
    216   2.76829  5.22171  2.08438  1.55667  4.53121  3.43446  3.71488  3.33747  2.51785  3.51550  4.28913  2.80146  3.88796  2.83555  3.02337  2.55107  2.84384  3.59421  5.67962  4.26831    244 e - - -
          2.68618  4.42225  2.77519  2.73123  3.46354  2.40513  3.72494  3.29354  2.67741  2.69355  4.24690  2.90347  2.73739  3.18146  2.89801  2.37887  2.77519  2.98518  4.58477  3.61503
          0.01908  4.36437  5.08672  0.61958  0.77255  0.49236  0.94465
    217   4.06378  5.25357  4.84424  4.57626  1.92382  4.69694  3.10447  3.87978  4.40378  3.15523  4.42430  4.29223  4.99974  4.37186  4.43706  4.07018  4.27655  3.77707  3.76050  0.59801    245 Y - - -
          2.68618  4.42225  2.77519  2.73123  3.46354  2.40513  3.72494  3.29354  2.67741  2.69355  4.24690  2.90347  2.73739  3.18146  2.89801  2.37887  2.77519  2.98518  4.58477  3.61503
          0.01908  4.36437  5.08672  0.61958  0.77255  0.49236  0.94465
    218   2.65536  4.81089  2.35595  2.50138  3.35241  3.49695  3.06720  2.82558  2.44289  2.98034  3.88530  2.89891  3.88614  2.72232  2.84498  2.64377  2.88670  2.84805  5.32217  3.63773    246 d - - -
          2.68618  4.42225  2.77519  2.73123  3.46354  2.40513  3.72494  3.29354  2.67741  2.69355  4.24690  2.90347  2.73739  3.18146  2.89801  2.37887  2.77519  2.98518  4.58477  3.61503
          0.01908  4.36437  5.08672  0.61958  0.77255  0.49236  0.94465
    219   2.43500  4.69422  3.12609  2.56120  4.20419  3.28478  3.92511  3.60244  2.77635  3.08806  4.08016  3.17233  1.47528  3.11716  3.19580  2.48421  2.79964  3.24236  5.50807  4.21122    247 p - - -
          2.68618  4.42225  2.77519  2.73123  3.46354  2.40513  3.72494  3.29354  2.67741  2.69355  4.24690  2.90347  2.73739  3.18146  2.89801  2.37887  2.77519  2.98518  4.58477  3.61503
          0.05419  4.36437  3.21814  0.61958  0.77255  0.49236  0.94465
    220   2.67633  5.11242  2.73695  2.22935  4.43069  2.29344  3.63993  3.89523  1.93721  3.30680  4.16476  2.91897  3.53474  2.72222  2.73621  2.61073  2.85296  3.41281  5.56053  4.16962    248 k - - -
          2.68618  4.42225  2.77519  2.73123  3.46354  2.40513  3.72494  3.29354  2.67741  2.69355  4.24690  2.90347  2.73739  3.18146  2.89801  2.37887  2.77519  2.98518  4.58477  3.61503
          0.01976  4.32993  5.05228  0.61958  0.77255  0.54136  0.87217
    221   2.77035  5.26816  1.90594  2.33111  4.59696  3.16854  3.69987  4.08080  2.04214  3.56878  4.33269  2.16155  3.87713  2.81514  2.89031  2.60576  2.92906  3.65406  5.71178  4.29067    249 d - - -
          2.68621  4.42228  2.77515  2.73122  3.46356  2.40508  3.72497  3.29343  2.67740  2.69357  4.24683  2.90349  2.73742  3.18149  2.89803  2.37883  2.77522  2.98521  4.58479  3.61506
          0.09209  2.50616  5.05228  0.63146  0.75890  0.46239  0.99365
    222   2.75948  4.93681  2.89771  2.61713  4.54989  1.34157  3.93481  3.99474  2.24989  3.56476  4.38298  2.84741  3.95987  3.10002  3.12907  2.40445  3.08788  3.57010  5.75141  4.41813    252 g - - -
          2.68618  4.42225  2.77519  2.73123  3.46354  2.40513  3.72494  3.29354  2.67741  2.69355  4.24690  2.90347  2.73739  3.18146  2.89801  2.37887  2.77519  2.98518  4.58477  3.61503
          0.01908  4.36437  5.08672  0.61958  0.77255  0.49236  0.94465
    223   2.73100  5.16476  3.33254  2.70185  4.54614  3.65862  3.71703  3.73161  1.30652  3.43105  4.25055  3.17294  4.03333  2.84334  1.87692  2.85710  3.06627  3.44724  5.55133  4.28959    253 k - - -
          2.68618  4.42228  2.77520  2.73121  3.46357  2.40509  3.72497  3.29357  2.67734  2.69358  4.24683  2.90336  2.73742  3.18149  2.89803  2.37890  2.77522  2.98518  4.58480  3.61506
          0.20035  1.91289  3.38439  0.25914  1.47715  0.49236  0.94465
    224   2.62655  4.83445  3.17685  2.59840  4.07289  3.45673  3.62832  2.94208  1.87069  3.08028  3.91264  3.09396  3.92796  2.82106  2.13255  2.76801  2.91318  2.61804  5.32671  4.02832    255 k - - -
          2.68618  4.42225  2.77519  2.73123  3.46354  2.40513  3.72494  3.29354  2.67741  2.69355  4.24690  2.90347  2.73739  3.18146  2.89801  2.37887  2.77519  2.98518  4.58477  3.61503
          0.04983  4.33626  3.33763  0.61958  0.77255  0.48013  0.96418
    225   2.76584  5.02105  2.99352  2.45121  4.32572  3.50548  3.71633  3.74287  2.36994  3.30653  4.11809  2.91072  3.92528  1.49834  2.77569  2.77374  2.63657  3.14706  5.50124  4.17122    256 q - - -
          2.68618  4.42225  2.77519  2.73123  3.46354  2.40513  3.72494  3.29354  2.67741  2.69355  4.24690  2.90347  2.73739  3.18146  2.89801  2.37887  2.77519  2.98518  4.58477  3.61503
          0.01976  4.32993  5.05227  0.61958  0.77255  0.54137  0.87216
    226   2.79992  5.17164  2.03235  2.38081  4.45709  3.42669  3.76421  3.52917  2.60089  3.31139  4.29065  1.55738  3.91279  2.90539  3.09961  2.73576  3.05526  3.54150  5.66439  4.25631    257 n - - -
          2.68618  4.42225  2.77519  2.73123  3.46354  2.40513  3.72494  3.29354  2.67741  2.69355  4.24690  2.90347  2.73739  3.18146  2.89801  2.37887  2.77519  2.98518  4.58477  3.61503
          0.01976  4.32993  5.05227  0.61958  0.77255  0.54137  0.87216
    227   2.57564  4.29614  3.61231  3.37138  3.52123  3.73992  4.16405  2.20629  3.30905  2.51515  3.47994  3.67491  4.16663  3.58587  3.59045  2.54325  2.97725  1.31678  5.04798  3.83303    258 v - - -
          2.68618  4.42225  2.77519  2.73123  3.46354  2.40513  3.72494  3.29354  2.67741  2.69355  4.24690  2.90347  2.73739  3.18146  2.89801  2.37887  2.77519  2.98518  4.58477  3.61503
          0.01976  4.32993  5.05227  0.61958  0.77255  0.54137  0.87216
    228   3.30552  4.87906  4.05950  3.57641  2.42735  4.12990  1.68258  3.45813  3.38160  2.96171  4.02013  3.78367  4.48603  3.68741  3.63086  3.19548  3.52938  3.27090  1.70504  2.21158    259 h - - -
          2.68618  4.42225  2.77519  2.73123  3.46354  2.40513  3.72494  3.29354  2.67741  2.69355  4.24690  2.90347  2.73739  3.18146  2.89801  2.37887  2.77519  2.98518  4.58477  3.61503
          0.01976  4.32993  5.05227  0.61958  0.77255  0.54137  0.87216
    229   2.55245  4.57812  3.25725  2.86709  4.30912  3.29112  4.03761  3.72559  2.85659  3.36662  4.19295  2.94482  3.90201  3.24013  3.22845  1.50836  1.65818  3.30201  5.60811  4.32887    260 s - - -
          2.68618  4.42225  2.77519  2.73123  3.46354  2.40513  3.72494  3.29354  2.67741  2.69355  4.24690  2.90347  2.73739  3.18146  2.89801  2.37887  2.77519  2.98518  4.58477  3.61503
          0.01976  4.32993  5.05227  0.61958  0.77255  0.54137  0.87216
    230   2.80674  5.25898  3.27365  2.59157  4.66126  3.67197  3.53002  4.04711  1.10857  3.51141  4.33370  3.16750  4.05431  2.83848  2.21790  2.85861  3.18874  3.69207  5.59759  4.34615    261 k - - -
          2.68618  4.42225  2.77519  2.73123  3.46354  2.40513  3.72494  3.29354  2.67741  2.69355  4.24690  2.90347  2.73739  3.18146  2.89801  2.37887  2.77519  2.98518  4.58477  3.61503
          0.01976  4.32993  5.05227  0.61958  0.77255  0.54137  0.87216
    231   2.50420  5.09929  2.90828  2.20344  4.42043  3.38241  3.62878  3.65976  1.84008  3.28405  4.01999  2.79816  3.83941  2.56758  2.39043  2.62020  2.80237  3.47742  5.54219  4.15726    262 k - - -
          2.68619  4.42238  2.77507  2.73108  3.46367  2.40526  3.72507  3.29345  2.67707  2.69368  4.24703  2.90345  2.73752  3.18159  2.89785  2.37900  2.77494  2.98531  4.58490  3.61516
          0.10606  2.78777  3.24229  1.81584  0.17757  0.54137  0.87216
    232   2.66889  4.28896  3.71477  3.14534  3.19025  3.68089  3.89951  2.59806  2.83055  2.48616  3.39868  3.22535  4.05635  3.34658  3.34282  2.82441  2.90031  2.49955  1.92723  3.14048    279 w - - -
          2.68618  4.42225  2.77519  2.73123  3.46354  2.40513  3.72494  3.29354  2.67741  2.69355  4.24690  2.90347  2.73739  3.18146  2.89801  2.37887  2.77519  2.98518  4.58477  3.61503
          0.02043  4.29670  5.01905  0.61958  0.77255  0.58500  0.81442
    233   2.58536  4.99975  2.90287  2.40135  4.28781  3.44172  3.36211  3.49330  2.08852  3.27932  3.92979  2.76103  3.83328  2.66917  2.44519  2.27768  2.63822  3.14422  5.46722  4.00457    280 k - - -
          2.68617  4.42227  2.77519  2.73119  3.46356  2.40515  3.72497  3.29356  2.67736  2.69357  4.24692  2.90339  2.73742  3.18141  2.89803  2.37887  2.77522  2.98520  4.58479  3.61505
          0.39186  2.53895  1.40547  0.57240  0.83051  0.58500  0.81442
    234   2.59847  4.98766  2.44313  2.22201  4.28496  3.36560  3.57252  3.55954  2.11665  3.12001  4.04402  2.53598  3.76995  2.68985  2.75271  2.47623  2.83080  3.35300  5.44693  3.89497    284 k - - -
          2.68618  4.42225  2.77519  2.73123  3.46354  2.40513  3.72494  3.29354  2.67741  2.69355  4.24690  2.90347  2.73739  3.18146  2.89801  2.37887  2.77519  2.98518  4.58477  3.61503
          0.02692  4.02405  4.74640  0.61958  0.77255  0.60642  0.78812
    235   2.39133  4.91079  2.84026  2.31226  4.17992  3.41677  3.61409  3.33138  2.12986  3.18282  3.97271  2.77363  3.15772  2.66006  2.80479  2.46926  2.78164  3.07545  4.84970  4.03276    285 k - - -
          2.68618  4.42225  2.77519  2.73123  3.46354  2.40513  3.72494  3.29354  2.67741  2.69355  4.24690  2.90347  2.73739  3.18146  2.89801  2.37887  2.77519  2.98518  4.58477  3.61503
          0.03055  4.17131  4.22274  0.61958  0.77255  0.72384  0.66337
    236   2.45088  5.05256  2.51166  1.95873  4.36480  3.39113  3.52932  3.69668  2.26673  3.25740  4.10325  2.75769  3.79127  2.53552  2.83214  2.52405  2.74519  3.35141  5.50428  3.99242    286 e - - -
          2.68618  4.42225  2.77519  2.73123  3.46354  2.40513  3.72494  3.29354  2.67741  2.69355  4.24690  2.90347  2.73739  3.18146  2.89801  2.37887  2.77519  2.98518  4.58477  3.61503
          0.02336  4.16412  4.88646  0.61958  0.77255  0.68447  0.70190
    237   2.62627  5.08140  2.64575  2.13165  4.19956  3.39786  3.59055  3.77595  1.90441  3.31899  4.12909  2.62672  3.72406  2.63992  2.65428  2.51351  2.79571  3.46094  5.52481  4.12923    287 k - - -
          2.68618  4.42225  2.77519  2.73123  3.46354  2.40513  3.72494  3.29354  2.67741  2.69355  4.24690  2.90347  2.73739  3.18146  2.89801  2.37887  2.77519  2.98518  4.58477  3.61503
          0.02281  4.18769  4.91004  0.61958  0.77255  0.68025  0.70621
    238   2.55801  5.03945  2.71041  2.20112  4.34750  3.40529  3.52447  3.80764  2.19994  3.27739  4.09081  2.76850  3.80069  2.59396  2.70673  2.10359  2.76613  3.32140  5.49396  3.72624    288 s - - -
          2.68618  4.42225  2.77520  2.73124  3.46354  2.40513  3.72495  3.29354  2.67741  2.69355  4.24690  2.90343  2.73740  3.18147  2.89795  2.37887  2.77520  2.98519  4.58477  3.61503
          0.06566  3.15138  3.87477  0.49702  0.93736  0.60140  0.79418
    239   2.51228  5.11578  2.29140  2.17658  4.44299  3.04932  3.60517  3.80178  2.12362  3.32229  4.16299  2.74328  3.80585  2.57397  2.74995  2.47629  2.85039  3.49715  5.55776  4.15494    290 k - - -
          2.68618  4.42225  2.77519  2.73123  3.46354  2.40513  3.72494  3.29354  2.67741  2.69355  4.24690  2.90347  2.73739  3.18146  2.89801  2.37887  2.77519  2.98518  4.58477  3.61503
          0.04404  4.23423  3.55449  0.61958  0.77255  0.65875  0.72877
    240   2.43626  4.88947  2.89058  2.34833  3.80869  3.43667  3.46128  3.29294  1.87539  3.04279  3.95444  2.88970  3.82717  2.76874  2.63539  2.63760  2.80313  3.11331  5.37575  4.02660    291 k - - -
          2.68618  4.42225  2.77519  2.73123  3.46354  2.40513  3.72494  3.29354  2.67741  2.69355  4.24690  2.90347  2.73739  3.18146  2.89801  2.37887  2.77519  2.98518  4.58477  3.61503
          0.02225  4.21243  4.93478  0.61958  0.77255  0.63444  0.75552
    241   2.51056  4.12375  3.95281  3.37044  3.11723  3.69406  3.98690  1.82260  3.12102  1.98000  3.16025  3.62551  4.06455  3.38561  3.37052  2.80230  2.84409  2.31072  4.73224  3.31815    292 i - - -
          2.68618  4.42225  2.77519  2.73123  3.46354  2.40513  3.72494  3.29354  2.67741  2.69355  4.24690  2.90347  2.73739  3.18146  2.89801  2.37887  2.77519  2.98518  4.58477  3.61503
          0.02173  4.23564  4.95799  0.61958  0.77255  0.61227  0.78115
    242   2.62336  5.11759  2.74186  1.75183  4.43941  3.37946  3.62278  3.82013  1.97186  3.40873  4.16802  2.86142  3.82679  2.60291  2.76838  2.62059  2.90124  3.49649  5.55854  3.74588    293 e - - -
          2.68618  4.42225  2.77519  2.73123  3.46354  2.40513  3.72494  3.29354  2.67741  2.69355  4.24690  2.90347  2.73739  3.18146  2.89801  2.37887  2.77519  2.98518  4.58477  3.61503
          0.02127  4.25694  4.97929  0.61958  0.77255  0.63308  0.75705
    243   2.46749  4.96137  2.90852  1.99589  4.23991  3.43523  3.62932  3.50766  2.24074  3.23696  3.67852  2.93568  3.82662  2.65820  2.45367  2.60469  2.71343  3.16601  5.43528  3.64952    294 e - - -
          2.68618  4.42225  2.77519  2.73123  3.46354  2.40513  3.72494  3.29354  2.67741  2.69355  4.24690  2.90347  2.73739  3.18146  2.89801  2.37887  2.77519  2.98518  4.58477  3.61503
          0.09246  4.25694  2.60173  0.61958  0.77255  0.63308  0.75705
    244   2.65515  5.03663  3.14606  2.39372  4.35927  3.53719  3.63480  3.76482  1.99292  3.09931  3.73371  3.04061  3.91348  2.58381  1.69691  2.77649  2.98496  3.41834  5.44497  4.14871    295 r - - -
          2.68618  4.42225  2.77519  2.73123  3.46354  2.40513  3.72494  3.29354  2.67741  2.69355  4.24690  2.90347  2.73739  3.18146  2.89801  2.37887  2.77519  2.98518  4.58477  3.61503
          0.03473  4.18731  3.96594  0.61958  0.77255  0.70806  0.67845
    245   2.66887  5.04683  3.05607  2.31055  4.37037  3.49305  3.47977  3.39198  1.64276  3.31227  4.10649  2.98789  3.87620  2.66870  2.25004  2.69539  2.84463  3.42867  5.46413  4.14107    296 k - - -
          2.68618  4.42225  2.77519  2.73123  3.46354  2.40513  3.72494  3.29354  2.67741  2.69355  4.24690  2.90347  2.73739  3.18146  2.89801  2.37887  2.77519  2.98518  4.58477  3.61503
          0.09427  4.17567  2.59570  0.61958  0.77255  0.71959  0.66738
    246   2.61941  5.06914  2.62870  2.13338  4.39107  3.09212  3.57826  3.85886  2.16807  3.18556  4.11872  2.74309  3.78171  2.38483  2.56410  2.55606  2.72657  3.44785  5.51212  4.11806    297 e - - -
          2.68618  4.42225  2.77519  2.73123  3.46354  2.40513  3.72494  3.29354  2.67741  2.69355  4.24690  2.90347  2.73739  3.18146  2.89801  2.37887  2.77519  2.98518  4.58477  3.61503
          0.06228  4.10617  3.12568  0.61958  0.77255  0.78323  0.61052
    247   2.57186  4.16042  3.70261  2.99921  3.05303  3.61215  3.88712  2.17492  3.04420  2.05216  2.95978  3.45616  3.98534  3.06403  3.11650  2.82470  2.74332  2.35248  4.75949  3.54968    298 l - - -
          2.68618  4.42225  2.77519  2.73123  3.46354  2.40513  3.72494  3.29354  2.67741  2.69355  4.24690  2.90347  2.73739  3.18146  2.89801  2.37887  2.77519  2.98518  4.58477  3.61503
          0.08794  4.06960  2.70162  0.61958  0.77255  0.81353  0.58571
    248   2.59105  4.83760  2.76253  2.37572  4.09748  2.63595  3.60596  3.42910  2.32368  2.99097  3.91777  2.45660  3.78806  2.74965  2.82875  2.46118  2.82666  3.18578  5.33735  3.76918    299 k - - -
          2.68623  4.42230  2.77521  2.73124  3.46359  2.40517  3.72499  3.29313  2.67742  2.69330  4.24694  2.90351  2.73744  3.18151  2.89805  2.37891  2.77524  2.98520  4.58482  3.61494
          0.41518  1.07946        *  0.18811  1.76332  0.00000        *
//
