# Supplementary material for: A widespread family of polymorphic toxins encoded by temperate phages
Source: BMC Biol. 2017 Aug 29;15:75. doi: 10.1186/s12915-017-0415-1 (PMC5576092; doi:10.1186/s12915-017-0415-1)
Supplement: Supplementary file 8 — HMMER3 hidden Markov model for MuF4. (HMM 107 kb) [file 12915_2017_415_MOESM8_ESM.hmm]

HMMER3/f [3.1b1 | May 2013]
NAME  MuF4
LENG  235
ALPH  amino
RF    no
MM    no
CONS  yes
CS    no
MAP   yes
DATE  Wed Jun  1 14:38:56 2016
NSEQ  255
EFFN  5.466843
CKSUM 2060882144
GA    31.4 31.4
STATS LOCAL MSV      -10.7471  0.70353
STATS LOCAL VITERBI  -11.9171  0.70353
STATS LOCAL FORWARD   -4.3014  0.70353
HMM          A        C        D        E        F        G        H        I        K        L        M        N        P        Q        R        S        T        V        W        Y   
            m->m     m->i     m->d     i->m     i->i     d->m     d->d
  COMPO   2.27185  3.85017  2.85821  2.59698  3.59133  2.91101  3.66538  3.28325  2.74490  2.66046  3.77243  3.15425  3.28051  2.95270  2.64246  2.66488  2.79966  2.81363  4.19935  3.42999
          2.68589  4.42246  2.77541  2.73144  3.46375  2.40534  3.72516  3.29361  2.67762  2.69372  4.24140  2.90363  2.73735  3.18156  2.89818  2.37891  2.77489  2.98524  4.58427  3.61524
          0.77552  2.42451  0.79625  0.94662  0.49111  0.00000        *
      1   2.65137  4.54330  3.43564  2.87636  3.71443  3.63463  3.48816  3.08535  2.81924  2.74232  1.86421  3.24365  3.93761  3.15756  3.01585  2.38268  2.33837  2.84049  5.12033  3.86661      7 m - - -
          2.68618  4.42225  2.77519  2.73123  3.46354  2.40513  3.72494  3.29354  2.67741  2.69355  4.24690  2.90347  2.73739  3.18146  2.89801  2.37887  2.77519  2.98518  4.58477  3.61503
          0.01630  4.52055  5.24290  0.61958  0.77255  0.97960  0.47074
      2   2.04022  4.85687  3.15732  2.73051  4.06074  3.65815  3.87338  3.45716  2.71668  2.86849  3.44384  3.23031  2.44446  2.85998  2.80869  2.66518  2.32132  2.64072  5.38649  4.08251      8 a - - -
          2.68618  4.42225  2.77519  2.73123  3.46354  2.40513  3.72494  3.29354  2.67741  2.69355  4.24690  2.90347  2.73739  3.18146  2.89801  2.37887  2.77519  2.98518  4.58477  3.61503
          0.01256  4.77901  5.50135  0.61958  0.77255  0.48144  0.96206
      3   2.31936  5.25885  2.83529  2.36475  4.54851  3.69048  3.72311  3.59312  2.48562  3.12095  2.39677  3.11154  3.57521  2.50155  2.99145  2.52548  2.45585  2.96615  5.72621  4.35141      9 a - - -
          2.68618  4.42225  2.77519  2.73123  3.46354  2.40513  3.72494  3.29354  2.67741  2.69355  4.24690  2.90347  2.73739  3.18146  2.89801  2.37887  2.77519  2.98518  4.58477  3.61503
          0.00972  5.03455  5.75690  0.61958  0.77255  0.72132  0.66574
      4   2.09439  5.38810  2.48312  2.45771  4.71017  3.35359  3.79818  4.18023  2.65056  2.68785  4.07855  2.73242  3.86093  2.43707  2.99215  2.58688  2.16825  3.70884  4.28446  4.24709     10 a - - -
          2.68618  4.42225  2.77519  2.73123  3.46354  2.40513  3.72494  3.29354  2.67741  2.69355  4.24690  2.90347  2.73739  3.18146  2.89801  2.37887  2.77519  2.98518  4.58477  3.61503
          0.00880  5.13301  5.85536  0.61958  0.77255  0.67224  0.71450
      5   1.91719  4.47762  4.28126  3.86443  3.40796  4.09892  4.40097  2.54344  3.68066  2.18551  3.16653  4.07605  2.12831  3.88531  3.10266  2.95001  2.80405  1.96766  4.42328  3.89626     11 a - - -
          2.68618  4.42225  2.77519  2.73123  3.46354  2.40513  3.72494  3.29354  2.67741  2.69355  4.24690  2.90347  2.73739  3.18146  2.89801  2.37887  2.77519  2.98518  4.58477  3.61503
          0.00833  5.18747  5.90982  0.61958  0.77255  0.69656  0.68974
      6   2.44246  5.47576  2.12180  1.84781  4.82106  3.56116  3.92486  4.30727  2.54542  3.72619  4.51640  2.75487  2.65749  2.56681  2.75629  2.69404  2.78152  3.47773  5.90826  4.49704     12 e - - -
          2.68618  4.42225  2.77519  2.73123  3.46354  2.40513  3.72494  3.29354  2.67741  2.69355  4.24690  2.90347  2.73739  3.18146  2.89801  2.37887  2.77519  2.98518  4.58477  3.61503
          0.00823  5.20031  5.92266  0.61958  0.77255  0.66581  0.72126
      7   2.26193  5.49235  2.67456  1.52749  4.83592  3.18815  3.67499  4.19690  2.57089  3.40580  4.34958  3.15087  4.15303  2.24285  2.61110  2.88355  2.92545  3.43407  5.92593  4.51589     13 e - - -
          2.68618  4.42225  2.77519  2.73123  3.46354  2.40513  3.72494  3.29354  2.67741  2.69355  4.24690  2.90347  2.73739  3.18146  2.89801  2.37887  2.77519  2.98518  4.58477  3.61503
          0.00785  5.24660  5.96895  0.61958  0.77255  0.68088  0.70557
      8   3.05304  4.46080  4.81873  4.21632  1.97162  4.19906  3.30664  2.86209  3.98298  1.72528  3.24922  4.29355  4.56473  3.51475  3.28966  3.29959  3.20100  2.49428  3.88335  1.81421     14 l - - -
          2.68612  4.42228  2.77514  2.73126  3.46357  2.40516  3.72498  3.29357  2.67744  2.69346  4.24693  2.90350  2.73743  3.18142  2.89788  2.37888  2.77523  2.98522  4.58480  3.61506
          0.04215  3.30526  5.38464  0.65887  0.72864  0.68088  0.70557
      9   2.06025  5.48676  3.23092  2.54180  4.82021  3.53419  3.52884  4.07542  2.56494  3.74874  4.32110  3.19393  4.17657  1.80154  1.75693  2.69375  3.12519  3.38717  5.92615  4.52311     17 r - - -
          2.68618  4.42225  2.77519  2.73123  3.46354  2.40513  3.72494  3.29354  2.67741  2.69355  4.24690  2.90347  2.73739  3.18146  2.89801  2.37887  2.77519  2.98518  4.58477  3.61503
          0.00757  5.28325  6.00560  0.61958  0.77255  0.68727  0.69906
     10   1.81772  5.50023  2.98221  2.31880  4.43735  2.64515  3.66558  4.32167  2.54010  3.18245  4.36285  3.03898  4.09121  2.63951  2.13458  2.66149  2.83326  3.67033  5.93630  3.98429     18 a - - -
          2.68618  4.42225  2.77519  2.73123  3.46354  2.40513  3.72494  3.29354  2.67741  2.69355  4.24690  2.90347  2.73739  3.18146  2.89801  2.37887  2.77519  2.98518  4.58477  3.61503
          0.00757  5.28325  6.00560  0.61958  0.77255  0.68727  0.69906
     11   1.71253  5.17885  3.15163  2.64589  4.28494  3.25581  3.80516  2.73897  2.77292  2.52817  4.09989  3.34739  4.10526  2.67923  2.79975  2.74277  2.69775  2.67570  5.33371  4.15922     19 a - - -
          2.68618  4.42225  2.77519  2.73123  3.46354  2.40513  3.72494  3.29354  2.67741  2.69355  4.24690  2.90347  2.73739  3.18146  2.89801  2.37887  2.77519  2.98518  4.58477  3.61503
          0.00751  5.29140  6.01375  0.61958  0.77255  0.60870  0.78539
     12   2.69128  4.81467  3.74699  3.15194  3.95865  3.71053  4.14597  2.83859  2.97517  1.42294  3.07717  3.25331  4.39021  2.01163  3.62403  3.04643  3.04493  2.63499  5.39032  3.97289     20 l - - -
          2.68618  4.42225  2.77519  2.73123  3.46354  2.40513  3.72494  3.29354  2.67741  2.69355  4.24690  2.90347  2.73739  3.18146  2.89801  2.37887  2.77519  2.98518  4.58477  3.61503
          0.00734  5.31362  6.03596  0.61958  0.77255  0.64529  0.74341
     13   1.97146  5.50997  2.22189  2.20614  4.84550  3.27585  3.90295  3.48274  2.61376  3.07020  4.55314  2.95757  4.19277  2.73834  2.91343  2.39661  2.63738  3.02252  5.94840  4.46252     21 a - - -
          2.68618  4.42225  2.77519  2.73123  3.46354  2.40513  3.72494  3.29354  2.67741  2.69355  4.24690  2.90347  2.73739  3.18146  2.89801  2.37887  2.77519  2.98518  4.58477  3.61503
          0.00728  5.32174  6.04408  0.61958  0.77255  0.64529  0.74341
     14   2.02357  5.52360  2.45017  2.20880  4.86471  2.83992  3.91674  4.34789  2.42108  2.92507  4.23580  3.12838  4.11389  2.42636  2.33781  2.85221  2.93553  3.29521  4.96427  4.43262     22 a - - -
          2.68618  4.42225  2.77519  2.73123  3.46354  2.40513  3.72494  3.29354  2.67741  2.69355  4.24690  2.90347  2.73739  3.18146  2.89801  2.37887  2.77519  2.98518  4.58477  3.61503
          0.00727  5.32298  6.04532  0.61958  0.77255  0.60808  0.78613
     15   2.53622  4.38517  5.04162  4.43028  3.27039  4.28300  4.61731  1.83890  4.22464  1.06043  3.47843  4.43350  4.35690  4.36277  3.73255  3.51434  3.25514  2.09994  5.11925  3.94311     23 l - - -
          2.68618  4.42225  2.77519  2.73123  3.46354  2.40513  3.72494  3.29354  2.67741  2.69355  4.24690  2.90347  2.73739  3.18146  2.89801  2.37887  2.77519  2.98518  4.58477  3.61503
          0.00721  5.33129  6.05364  0.61958  0.77255  0.62520  0.76604
     16   2.25163  5.39183  3.20601  2.61250  4.45264  3.38043  3.54097  3.73417  2.75037  3.52693  4.44804  2.81505  4.22184  2.92585  2.84786  1.72640  2.13356  2.78818  4.45322  4.06768     24 s - - -
          2.68618  4.42225  2.77519  2.73123  3.46354  2.40513  3.72494  3.29354  2.67741  2.69355  4.24690  2.90347  2.73739  3.18146  2.89801  2.37887  2.77519  2.98518  4.58477  3.61503
          0.00721  5.33129  6.05364  0.61958  0.77255  0.62520  0.76604
     17   1.83708  5.51214  2.45139  2.47218  4.84660  2.90981  3.99292  3.50431  2.32819  3.41326  4.10990  3.15456  4.19797  2.97010  2.38133  2.46396  2.56702  3.48348  5.55582  4.54676     25 a - - -
          2.68618  4.42225  2.77519  2.73123  3.46354  2.40513  3.72494  3.29354  2.67741  2.69355  4.24690  2.90347  2.73739  3.18146  2.89801  2.37887  2.77519  2.98518  4.58477  3.61503
          0.00721  5.33129  6.05364  0.61958  0.77255  0.61613  0.77659
     18   2.19832  5.21841  2.63449  2.21777  4.82704  2.88653  3.87223  4.00674  2.54431  1.99869  3.94718  3.06353  4.10712  2.71675  2.57970  2.87269  2.84503  3.41453  5.94190  4.45736     26 l - - -
          2.68618  4.42225  2.77519  2.73123  3.46354  2.40513  3.72494  3.29354  2.67741  2.69355  4.24690  2.90347  2.73739  3.18146  2.89801  2.37887  2.77519  2.98518  4.58477  3.61503
          0.00718  5.33530  6.05765  0.61958  0.77255  0.62032  0.77170
     19   1.30218  4.49453  4.88661  4.28229  3.43617  4.04607  4.56614  2.63224  4.10308  2.01904  3.06676  3.97961  4.60722  4.03940  4.17081  3.22184  2.81689  1.98457  5.11360  2.76758     27 a - - -
          2.68618  4.42225  2.77519  2.73123  3.46354  2.40513  3.72494  3.29354  2.67741  2.69355  4.24690  2.90347  2.73739  3.18146  2.89801  2.37887  2.77519  2.98518  4.58477  3.61503
          0.00711  5.34536  6.06770  0.61958  0.77255  0.62032  0.77170
     20   2.03931  5.34475  3.00617  2.56476  4.40411  2.61613  4.04946  3.22213  2.61678  2.93180  3.88223  3.35839  4.24313  2.44378  2.57209  2.77261  2.51683  2.63891  5.30645  4.06532     28 a - - -
          2.68618  4.42225  2.77519  2.73123  3.46354  2.40513  3.72494  3.29354  2.67741  2.69355  4.24690  2.90347  2.73739  3.18146  2.89801  2.37887  2.77519  2.98518  4.58477  3.61503
          0.00709  5.34886  6.07121  0.61958  0.77255  0.62032  0.77170
     21   2.20521  5.54143  2.59785  2.53046  4.88467  2.76273  3.84968  3.65108  2.43403  3.65913  4.58257  2.92044  4.03757  2.35384  2.13657  2.38798  2.75113  3.48598  4.89512  4.43897     29 r - - -
          2.68618  4.42225  2.77519  2.73123  3.46354  2.40513  3.72494  3.29354  2.67741  2.69355  4.24690  2.90347  2.73739  3.18146  2.89801  2.37887  2.77519  2.98518  4.58477  3.61503
          0.00709  5.34886  6.07121  0.61958  0.77255  0.62032  0.77170
     22   2.26691  5.54327  1.76195  2.14776  4.41266  3.19971  3.63403  4.37242  2.55944  3.64321  4.58422  3.04598  4.20280  2.42397  2.82612  2.93332  2.94173  3.88563  5.97661  2.83083     30 d - - -
          2.68618  4.42225  2.77519  2.73123  3.46354  2.40513  3.72494  3.29354  2.67741  2.69355  4.24690  2.90347  2.73739  3.18146  2.89801  2.37887  2.77519  2.98518  4.58477  3.61503
          0.00709  5.34886  6.07121  0.61958  0.77255  0.62032  0.77170
     23   2.25100  4.47957  5.05734  4.44309  2.97440  3.93569  4.60685  2.16235  4.23067  1.33469  3.10351  4.43218  4.35592  4.36393  4.24280  3.52111  3.16960  1.64788  5.10320  3.68932     31 l - - -
          2.68618  4.42225  2.77519  2.73123  3.46354  2.40513  3.72494  3.29354  2.67741  2.69355  4.24690  2.90347  2.73739  3.18146  2.89801  2.37887  2.77519  2.98518  4.58477  3.61503
          0.01247  5.35183  4.87274  0.61958  0.77255  0.62032  0.77170
     24   2.30549  5.52294  2.47148  2.24779  4.55201  3.09279  3.82124  3.58751  2.49577  2.98710  3.99268  3.00499  4.20494  2.67121  2.11011  2.71810  2.77457  3.00196  5.96120  4.27575     32 r - - -
          2.68618  4.42225  2.77519  2.73123  3.46354  2.40513  3.72494  3.29354  2.67741  2.69355  4.24690  2.90347  2.73739  3.18146  2.89801  2.37887  2.77519  2.98518  4.58477  3.61503
          0.00710  5.34646  6.06881  0.61958  0.77255  0.63889  0.75052
     25   2.04411  5.54432  2.69008  2.38158  4.88935  3.18386  3.99464  4.31369  2.27949  3.37380  4.25170  2.76361  4.01997  2.41733  2.09429  2.40645  3.10724  3.59843  5.97703  4.09636     33 a - - -
          2.68618  4.42225  2.77519  2.73123  3.46354  2.40513  3.72494  3.29354  2.67741  2.69355  4.24690  2.90347  2.73739  3.18146  2.89801  2.37887  2.77519  2.98518  4.58477  3.61503
          0.00710  5.34646  6.06881  0.61958  0.77255  0.63889  0.75052
     26   2.65675  4.47647  5.05343  3.87692  2.48490  4.26828  4.50586  2.47874  4.22592  1.18991  2.72983  4.42732  4.63207  3.99985  4.11674  3.50860  3.10893  2.14861  3.55483  3.24656     34 l - - -
          2.68618  4.42225  2.77519  2.73123  3.46354  2.40513  3.72494  3.29354  2.67741  2.69355  4.24690  2.90347  2.73739  3.18146  2.89801  2.37887  2.77519  2.98518  4.58477  3.61503
          0.02050  5.35562  4.16248  0.61958  0.77255  0.63889  0.75052
     27   2.30220  4.48749  4.91625  4.31002  2.58117  3.24939  4.57015  2.73210  4.12446  2.25229  2.86152  4.20931  4.60916  4.07570  3.14307  3.20704  2.88047  2.10733  1.79649  3.48857     35 w - - -
          2.68618  4.42225  2.77519  2.73123  3.46354  2.40513  3.72494  3.29354  2.67741  2.69355  4.24690  2.90347  2.73739  3.18146  2.89801  2.37887  2.77519  2.98518  4.58477  3.61503
          0.01241  5.34226  4.88650  0.61958  0.77255  0.68371  0.70267
     28   2.34263  5.53862  2.54458  2.51774  4.76634  2.97423  3.94757  4.36884  2.41547  3.48319  4.36508  2.91598  2.88381  2.76626  1.99935  2.11156  3.03583  3.92900  5.20236  4.27669     36 r - - -
          2.68618  4.42225  2.77519  2.73123  3.46354  2.40513  3.72494  3.29354  2.67741  2.69355  4.24690  2.90347  2.73739  3.18146  2.89801  2.37887  2.77519  2.98518  4.58477  3.61503
          0.01012  5.33702  5.24746  0.61958  0.77255  0.70059  0.68576
     29   2.23485  5.45631  3.07999  2.44927  3.61823  3.21359  4.00958  4.03155  2.40240  2.38199  3.97430  2.95170  4.21120  2.67997  2.16799  2.60198  2.66960  3.29087  5.90996  3.99401     37 r - - -
          2.68618  4.42225  2.77519  2.73123  3.46354  2.40513  3.72494  3.29354  2.67741  2.69355  4.24690  2.90347  2.73739  3.18146  2.89801  2.37887  2.77519  2.98518  4.58477  3.61503
          0.02081  5.33561  4.14911  0.61958  0.77255  0.70986  0.67671
     30   1.99176  4.46257  4.99274  4.22493  2.26801  3.77571  4.25664  2.17659  4.17695  1.62106  3.22000  4.38927  4.32268  4.01611  4.03501  3.14069  2.72935  2.27402  4.28782  3.29565     38 l - - -
          2.68618  4.42225  2.77519  2.73123  3.46354  2.40513  3.72494  3.29354  2.67741  2.69355  4.24690  2.90347  2.73739  3.18146  2.89801  2.37887  2.77519  2.98518  4.58477  3.61503
          0.01185  5.32208  4.97716  0.61958  0.77255  0.72040  0.66662
     31   2.25211  5.49991  2.41039  2.39436  4.51824  2.85698  3.88261  3.70143  2.60461  3.20639  3.84907  2.89429  3.51028  2.84664  2.80213  2.22032  2.61861  2.88097  5.94101  4.12147     39 s - - -
          2.68565  4.42275  2.77523  2.73132  3.46386  2.40501  3.72544  3.29390  2.67776  2.69348  4.24654  2.90356  2.73641  3.18127  2.89789  2.37902  2.77548  2.98528  4.58526  3.61545
          0.72341  0.96532  2.00957  0.82375  0.57765  0.61158  0.78197
     32   2.51337  5.47081  2.50574  2.21910  4.43823  2.20212  3.78459  4.08098  2.45501  3.10039  3.95393  3.07166  3.31462  2.66123  2.49459  2.63397  2.74581  3.65208  5.90551  4.36830     44 g - - -
          2.68618  4.42225  2.77519  2.73123  3.46354  2.40513  3.72494  3.29354  2.67741  2.69355  4.24690  2.90347  2.73739  3.18146  2.89801  2.37887  2.77519  2.98518  4.58477  3.61503
          0.01819  5.21028  4.37703  0.61958  0.77255  0.60506  0.78975
     33   2.39456  4.95818  2.95249  2.82208  3.84359  3.22681  3.98557  3.38503  2.88063  1.47907  2.93859  3.35429  4.20760  3.14255  3.14094  2.74709  3.09309  2.89448  3.86643  4.03684     45 l - - -
          2.68618  4.42225  2.77519  2.73123  3.46354  2.40513  3.72494  3.29354  2.67741  2.69355  4.24690  2.90347  2.73739  3.18146  2.89801  2.37887  2.77519  2.98518  4.58477  3.61503
          0.00749  5.29337  6.01572  0.61958  0.77255  0.66393  0.72325
     34   2.66175  5.52721  1.88403  2.37988  4.86871  3.15503  3.98752  4.06160  2.63481  3.35473  4.56883  2.87280  3.47159  2.98742  2.99104  1.99278  2.18848  3.54808  5.96205  4.55324     46 d - - -
          2.68618  4.42225  2.77519  2.73123  3.46354  2.40513  3.72494  3.29354  2.67741  2.69355  4.24690  2.90347  2.73739  3.18146  2.89801  2.37887  2.77519  2.98518  4.58477  3.61503
          0.00724  5.32800  6.05034  0.61958  0.77255  0.71495  0.67181
     35   2.58549  5.37560  2.41928  2.59923  3.80252  3.38291  3.70645  3.34546  2.56528  2.97890  3.63771  3.29586  2.26686  2.84347  2.52324  2.75116  2.82622  2.79181  4.72629  4.25379     47 p - - -
          2.68618  4.42225  2.77519  2.73123  3.46354  2.40513  3.72494  3.29354  2.67741  2.69355  4.24690  2.90347  2.73739  3.18146  2.89801  2.37887  2.77519  2.98518  4.58477  3.61503
          0.00715  5.33998  6.06233  0.61958  0.77255  0.69226  0.69404
     36   1.90141  5.52555  2.36419  2.25537  4.18164  3.08424  3.90679  3.92625  2.57905  3.23461  4.56837  3.04956  2.80491  2.81775  2.65460  2.64825  2.86338  3.35074  5.11096  4.23747     48 a - - -
          2.68618  4.42225  2.77519  2.73123  3.46354  2.40513  3.72494  3.29354  2.67741  2.69355  4.24690  2.90347  2.73739  3.18146  2.89801  2.37887  2.77519  2.98518  4.58477  3.61503
          0.00710  5.34691  6.06926  0.61958  0.77255  0.58236  0.81775
     37   2.43851  5.55675  2.22930  1.57409  4.90235  3.26443  3.79969  4.30669  2.53431  3.75222  4.14378  2.95407  3.85021  2.44032  2.84982  2.71565  2.75775  3.40733  5.98911  4.57783     49 e - - -
          2.68618  4.42225  2.77519  2.73123  3.46354  2.40513  3.72494  3.29354  2.67741  2.69355  4.24690  2.90347  2.73739  3.18146  2.89801  2.37887  2.77519  2.98518  4.58477  3.61503
          0.00695  5.36844  6.09079  0.61958  0.77255  0.64279  0.74617
     38   2.29317  4.54604  3.84308  3.62004  2.58320  2.72985  4.26936  2.88788  3.32974  2.53832  3.51853  4.00772  4.24606  2.93516  3.18322  3.29947  3.11084  2.22161  1.97501  3.51945     50 w - - -
          2.68618  4.42225  2.77519  2.73123  3.46354  2.40513  3.72494  3.29354  2.67741  2.69355  4.24690  2.90347  2.73739  3.18146  2.89801  2.37887  2.77519  2.98518  4.58477  3.61503
          0.00695  5.36844  6.09079  0.61958  0.77255  0.53753  0.87753
     39   2.58125  5.24391  3.23240  2.57551  4.11899  3.48445  3.85816  2.83635  2.60298  1.99332  3.30358  3.44001  3.53817  2.71493  1.97159  2.92552  3.10593  3.06336  5.11663  4.42135     51 r - - -
          2.68617  4.42231  2.77516  2.73125  3.46359  2.40509  3.72500  3.29360  2.67746  2.69358  4.24676  2.90352  2.73745  3.18127  2.89788  2.37888  2.77519  2.98518  4.58482  3.61509
          0.11917  3.08721  2.70735  0.75239  0.63722  0.49563  0.93953
     40   2.13284  5.53867  2.19996  2.25408  4.88395  3.22267  3.98827  4.23799  2.51941  3.46365  4.57928  2.92941  3.82728  2.43477  2.06318  2.62498  2.85376  3.73943  5.61703  4.42397     55 r - - -
          2.68618  4.42225  2.77519  2.73123  3.46354  2.40513  3.72494  3.29354  2.67741  2.69355  4.24690  2.90347  2.73739  3.18146  2.89801  2.37887  2.77519  2.98518  4.58477  3.61503
          0.00719  5.33393  6.05627  0.61958  0.77255  0.70570  0.68075
     41   2.10197  4.48479  4.74962  3.80807  2.30845  4.01281  4.57351  2.48401  4.13746  1.59042  3.33821  4.36839  3.90789  4.09502  3.35287  3.02669  3.14178  2.08032  4.11348  2.96015     56 l - - -
          2.68618  4.42225  2.77519  2.73123  3.46354  2.40513  3.72494  3.29354  2.67741  2.69355  4.24690  2.90347  2.73739  3.18146  2.89801  2.37887  2.77519  2.98518  4.58477  3.61503
          0.00713  5.34234  6.06469  0.61958  0.77255  0.71021  0.67637
     42   2.91536  4.09431  4.64162  4.41805  3.28851  3.73821  4.41551  1.98081  4.07893  1.10512  2.97688  4.41537  4.43630  4.21519  3.73204  3.39578  3.17635  2.07429  4.27856  3.91982     57 l - - -
          2.68618  4.42225  2.77519  2.73123  3.46354  2.40513  3.72494  3.29354  2.67741  2.69355  4.24690  2.90347  2.73739  3.18146  2.89801  2.37887  2.77519  2.98518  4.58477  3.61503
          0.00708  5.34918  6.07153  0.61958  0.77255  0.68500  0.70136
     43   2.62714  5.43871  2.79976  2.24951  4.05180  3.66580  3.88333  3.35497  2.58839  2.53800  3.98065  3.24570  3.74015  2.26680  2.66728  2.80686  2.23068  2.80224  5.89901  3.97675     58 t - - -
          2.68618  4.42225  2.77519  2.73123  3.46354  2.40513  3.72494  3.29354  2.67741  2.69355  4.24690  2.90347  2.73739  3.18146  2.89801  2.37887  2.77519  2.98518  4.58477  3.61503
          0.01085  5.35492  5.10444  0.61958  0.77255  0.46482  0.98953
     44   2.24026  5.54777  1.86933  1.89905  4.66287  3.67352  3.76820  4.19570  2.73853  2.82437  4.33253  3.10033  4.11594  2.79732  2.76909  2.87243  2.50963  3.53584  5.98554  3.86028     59 d - - -
          2.68618  4.42225  2.77519  2.73123  3.46354  2.40513  3.72494  3.29354  2.67741  2.69355  4.24690  2.90347  2.73739  3.18146  2.89801  2.37887  2.77519  2.98518  4.58477  3.61503
          0.00679  5.39168  6.11403  0.61958  0.77255  0.52798  0.89109
     45   1.47820  4.59821  3.85646  3.70160  3.21468  3.53619  4.15226  2.63490  3.85614  1.68478  3.13514  3.85507  3.86787  3.88362  3.93099  3.29530  3.15853  2.17603  5.20887  3.56137     60 a - - -
          2.68618  4.42225  2.77519  2.73123  3.46354  2.40513  3.72494  3.29354  2.67741  2.69355  4.24690  2.90347  2.73739  3.18146  2.89801  2.37887  2.77519  2.98518  4.58477  3.61503
          0.00674  5.39864  6.12099  0.61958  0.77255  0.54723  0.86406
     46   2.71181  4.50276  5.07265  4.09183  1.74965  4.29298  4.35330  2.57188  4.24694  2.04682  3.01519  4.44999  4.65683  4.38125  3.63501  3.60355  3.04115  1.88528  4.57301  2.01666     61 f - - -
          2.68618  4.42225  2.77519  2.73123  3.46354  2.40513  3.72494  3.29354  2.67741  2.69355  4.24690  2.90347  2.73739  3.18146  2.89801  2.37887  2.77519  2.98518  4.58477  3.61503
          0.00674  5.39864  6.12099  0.61958  0.77255  0.54723  0.86406
     47   2.68183  5.45139  3.24926  2.67916  4.74825  3.55864  3.75172  3.80355  2.66004  3.44915  4.50505  3.19215  1.22060  2.75725  2.73674  2.96165  2.97434  3.50847  4.83597  3.95886     62 p - - -
          2.68618  4.42225  2.77519  2.73123  3.46354  2.40513  3.72494  3.29354  2.67741  2.69355  4.24690  2.90347  2.73739  3.18146  2.89801  2.37887  2.77519  2.98518  4.58477  3.61503
          0.01843  5.39864  4.28739  0.61958  0.77255  0.49683  0.93766
     48   1.99577  5.56236  2.56414  1.44218  4.90458  3.39750  3.86931  3.90402  2.55406  3.14984  4.40698  3.21509  3.71614  2.63311  3.14433  2.72395  3.02837  3.64850  5.99675  4.58751     63 e - - -
          2.68618  4.42225  2.77519  2.73123  3.46354  2.40513  3.72494  3.29354  2.67741  2.69355  4.24690  2.90347  2.73739  3.18146  2.89801  2.37887  2.77519  2.98518  4.58477  3.61503
          0.00677  5.39466  6.11701  0.61958  0.77255  0.56280  0.84306
     49   2.82714  4.52515  5.11565  4.28334  2.99407  4.32730  4.66292  1.79883  4.28899  1.35891  3.45007  4.48881  4.68835  4.42015  4.15422  3.63955  2.97689  1.52486  4.84974  3.97908     64 l - - -
          2.68618  4.42225  2.77519  2.73123  3.46354  2.40513  3.72494  3.29354  2.67741  2.69355  4.24690  2.90347  2.73739  3.18146  2.89801  2.37887  2.77519  2.98518  4.58477  3.61503
          0.00677  5.39466  6.11701  0.61958  0.77255  0.56280  0.84306
     50   2.54589  4.26128  4.63183  3.34786  3.38632  3.78556  4.56555  1.84644  3.82456  2.33364  2.91487  3.87350  4.61676  2.59439  4.02109  3.33188  2.98264  1.56211  4.68141  3.31747     65 v - - -
          2.68618  4.42225  2.77519  2.73123  3.46354  2.40513  3.72494  3.29354  2.67741  2.69355  4.24690  2.90347  2.73739  3.18146  2.89801  2.37887  2.77519  2.98518  4.58477  3.61503
          0.19457  5.39466  1.75867  0.61958  0.77255  0.56280  0.84306
     51   2.26389  5.47413  2.12084  2.19649  4.81765  3.14269  3.64627  4.07078  2.66399  3.47098  4.30470  2.97944  4.13492  2.30464  2.60137  2.48922  2.43809  3.60729  5.90774  4.49772     66 d - - -
          2.68595  4.42228  2.77522  2.73126  3.46356  2.40505  3.72497  3.29357  2.67743  2.69357  4.24692  2.90349  2.73742  3.18149  2.89803  2.37889  2.77522  2.98521  4.58479  3.61506
          0.06372  2.82888  5.93059  0.27106  1.43788  0.25349  1.49650
     52   2.61130  5.57681  3.02220  2.44466  4.92092  3.43882  4.02973  4.40618  2.31295  3.69695  4.61773  3.28323  2.23018  2.28781  1.91396  2.77949  2.50942  3.66840  6.01005  3.96590     68 r - - -
          2.68618  4.42225  2.77519  2.73123  3.46354  2.40513  3.72494  3.29354  2.67741  2.69355  4.24690  2.90347  2.73739  3.18146  2.89801  2.37887  2.77519  2.98518  4.58477  3.61503
          0.00664  5.41424  6.13658  0.61958  0.77255  0.50204  0.92962
     53   2.78776  4.74314  4.16854  3.54466  2.41620  3.45508  3.80395  3.22044  3.52944  2.83975  3.79986  3.82342  4.51486  3.40766  2.41278  3.16435  3.34920  2.94961  3.21891  1.32058     69 y - - -
          2.68618  4.42225  2.77519  2.73123  3.46354  2.40513  3.72494  3.29354  2.67741  2.69355  4.24690  2.90347  2.73739  3.18146  2.89801  2.37887  2.77519  2.98518  4.58477  3.61503
          0.03781  5.41424  3.42193  0.61958  0.77255  0.50204  0.92962
     54   2.28165  4.53780  3.89380  3.29527  3.77451  1.82825  3.71017  2.91354  3.36507  2.23840  3.65138  3.73463  4.45155  3.30081  2.42508  2.81559  2.89989  2.84607  4.29379  2.94262     70 g - - -
          2.68618  4.42225  2.77519  2.73123  3.46354  2.40513  3.72494  3.29354  2.67741  2.69355  4.24690  2.90347  2.73739  3.18146  2.89801  2.37887  2.77519  2.98518  4.58477  3.61503
          0.00685  5.38327  6.10562  0.61958  0.77255  0.62247  0.76920
     55   2.02517  5.56063  2.34959  2.09470  4.90465  3.00719  4.01379  4.19643  2.68891  3.30794  4.60157  2.91218  3.92944  2.72774  2.53237  2.32321  2.56260  3.41884  5.99395  4.42515     71 a - - -
          2.68618  4.42225  2.77519  2.73123  3.46354  2.40513  3.72494  3.29354  2.67741  2.69355  4.24690  2.90347  2.73739  3.18146  2.89801  2.37887  2.77519  2.98518  4.58477  3.61503
          0.00685  5.38327  6.10562  0.61958  0.77255  0.43066  1.05005
     56   1.69319  5.49669  2.82192  2.03816  4.49104  3.12150  3.94064  3.50233  2.70580  3.17827  3.47186  3.27939  4.25136  2.41102  3.04315  2.79354  2.74635  3.02826  5.95029  4.41155     72 a - - -
          2.68618  4.42225  2.77519  2.73123  3.46354  2.40513  3.72494  3.29354  2.67741  2.69355  4.24690  2.90347  2.73739  3.18146  2.89801  2.37887  2.77519  2.98518  4.58477  3.61503
          0.01171  5.41424  4.93515  0.61958  0.77255  0.50204  0.92962
     57   1.20122  5.11885  3.51776  2.99256  4.32721  3.17151  4.18933  3.58151  3.04534  3.25807  3.75057  3.29908  4.35178  3.38402  3.44932  1.71875  3.09497  3.00553  5.66563  4.36898     73 a - - -
          2.68618  4.42225  2.77519  2.73123  3.46354  2.40513  3.72494  3.29354  2.67741  2.69355  4.24690  2.90347  2.73739  3.18146  2.89801  2.37887  2.77519  2.98518  4.58477  3.61503
          0.00667  5.40920  6.13154  0.61958  0.77255  0.52292  0.89841
     58   1.31468  5.40278  3.33475  2.57543  4.40280  2.33276  4.07397  4.12207  2.82535  3.46178  4.18898  2.96121  4.26910  3.13395  3.27949  2.10540  3.01610  3.34158  5.87916  4.51319     74 a - - -
          2.68618  4.42225  2.77519  2.73123  3.46354  2.40513  3.72494  3.29354  2.67741  2.69355  4.24690  2.90347  2.73739  3.18146  2.89801  2.37887  2.77519  2.98518  4.58477  3.61503
          0.00667  5.40920  6.13154  0.61958  0.77255  0.49660  0.93801
     59   2.05551  5.56940  2.09030  2.17396  4.91059  3.16410  3.72450  4.39383  2.55456  3.25981  4.29110  3.17967  4.23655  2.51930  3.07642  2.42833  2.75575  2.79147  6.00441  4.09651     75 a - - -
          2.68618  4.42225  2.77519  2.73123  3.46354  2.40513  3.72494  3.29354  2.67741  2.69355  4.24690  2.90347  2.73739  3.18146  2.89801  2.37887  2.77519  2.98518  4.58477  3.61503
          0.01557  5.41305  4.51063  0.61958  0.77255  0.50699  0.92208
     60   2.14774  4.52112  4.81092  4.23445  3.55504  4.28923  4.29792  2.33212  4.10113  1.10148  2.99275  4.29410  4.65391  4.34357  3.97965  3.24915  3.05565  2.08555  5.14137  3.61778     76 l - - -
          2.68618  4.42225  2.77519  2.73123  3.46354  2.40513  3.72494  3.29354  2.67741  2.69355  4.24690  2.90347  2.73739  3.18146  2.89801  2.37887  2.77519  2.98518  4.58477  3.61503
          0.00667  5.40978  6.13213  0.61958  0.77255  0.54315  0.86968
     61   0.83894  5.09778  4.59280  4.13324  5.12989  1.87919  5.11642  4.54937  4.09794  4.22156  4.53159  4.09885  4.64613  4.38114  4.43161  2.26099  2.04307  3.60505  6.48207  5.27314     77 a - - -
          2.68619  4.42226  2.77521  2.73115  3.46355  2.40511  3.72496  3.29355  2.67742  2.69352  4.24691  2.90348  2.73741  3.18147  2.89799  2.37888  2.77521  2.98519  4.58478  3.61504
          0.02838  3.73594  5.49029  0.39409  1.12175  0.45148  1.01249
     62   1.32662  4.26053  3.00940  2.67248  4.72505  3.75118  4.07103  4.17231  2.83339  3.15354  3.99259  2.92475  4.26858  3.03371  2.09384  2.74840  2.71521  3.40098  5.90638  4.42344     79 a - - -
          2.68618  4.42225  2.77519  2.73123  3.46354  2.40513  3.72494  3.29354  2.67741  2.69355  4.24690  2.90347  2.73739  3.18146  2.89801  2.37887  2.77519  2.98518  4.58477  3.61503
          0.00659  5.42166  6.14401  0.61958  0.77255  0.49403  0.94202
     63   2.69029  5.58379  1.91731  2.03000  4.92927  3.42070  4.03281  4.28463  2.41873  3.72852  4.34520  3.03564  4.23928  1.99700  2.60086  2.92730  2.53367  3.35742  6.01622  4.60503     80 d - - -
          2.68618  4.42225  2.77519  2.73123  3.46354  2.40513  3.72494  3.29354  2.67741  2.69355  4.24690  2.90347  2.73739  3.18146  2.89801  2.37887  2.77519  2.98518  4.58477  3.61503
          0.00659  5.42166  6.14401  0.61958  0.77255  0.49403  0.94202
     64   2.95037  4.57033  5.08767  4.48334  1.61440  4.34822  4.62767  3.00309  4.27982  2.60837  3.15201  4.35870  4.71075  4.20609  4.30480  3.65822  3.17418  2.56132  1.60861  2.09506     81 w - - -
          2.68618  4.42225  2.77519  2.73123  3.46354  2.40513  3.72494  3.29354  2.67741  2.69355  4.24690  2.90347  2.73739  3.18146  2.89801  2.37887  2.77519  2.98518  4.58477  3.61503
          0.00659  5.42166  6.14401  0.61958  0.77255  0.49403  0.94202
     65   2.98130  4.55481  5.05525  4.44812  2.83299  4.32974  4.48811  2.91298  4.24870  2.06176  3.33816  4.46309  4.69235  4.39020  4.08220  3.63847  3.18828  2.62372  4.80559  0.89676     82 y - - -
          2.68618  4.42225  2.77519  2.73123  3.46354  2.40513  3.72494  3.29354  2.67741  2.69355  4.24690  2.90347  2.73739  3.18146  2.89801  2.37887  2.77519  2.98518  4.58477  3.61503
          0.00659  5.42166  6.14401  0.61958  0.77255  0.49403  0.94202
     66   2.77426  5.57484  1.43637  1.77522  3.90044  3.43079  4.03516  4.39978  2.73701  3.73673  4.31042  3.05252  3.72598  2.95386  2.99470  2.65200  2.84487  3.59992  6.00968  4.60087     83 d - - -
          2.68618  4.42225  2.77519  2.73123  3.46354  2.40513  3.72494  3.29354  2.67741  2.69355  4.24690  2.90347  2.73739  3.18146  2.89801  2.37887  2.77519  2.98518  4.58477  3.61503
          0.00659  5.42166  6.14401  0.61958  0.77255  0.49403  0.94202
     67   2.15885  5.57930  2.36689  1.60936  4.92285  3.62860  3.94852  4.40776  2.67629  3.01412  4.07429  3.10793  3.93494  2.66789  2.86783  2.36687  2.76120  3.70629  6.01290  4.39779     84 e - - -
          2.68623  4.42230  2.77525  2.73128  3.46359  2.40518  3.72500  3.29359  2.67746  2.69360  4.24678  2.90347  2.73726  3.18122  2.89784  2.37892  2.77505  2.98523  4.58482  3.61508
          0.14832  3.59652  2.20344  1.00412  0.45629  0.49403  0.94202
     68   3.01856  4.99627  3.37079  2.52477  3.39608  3.70554  3.86598  3.42523  3.00761  2.11980  3.13071  3.38768  4.31391  1.68351  3.32422  2.84562  2.87790  2.39749  5.54236  3.60844     89 q - - -
          2.68618  4.42225  2.77519  2.73123  3.46354  2.40513  3.72494  3.29354  2.67741  2.69355  4.24690  2.90347  2.73739  3.18146  2.89801  2.37887  2.77519  2.98518  4.58477  3.61503
          0.00739  5.30706  6.02941  0.61958  0.77255  0.87358  0.54035
     69   2.54049  5.35782  3.31146  2.79310  4.63748  3.82709  4.02123  3.95117  2.60062  3.33506  4.07845  3.22010  3.34690  2.81469  1.14577  2.92731  2.71445  3.71286  5.30083  3.85602     90 r - - -
          2.68618  4.42225  2.77519  2.73123  3.46354  2.40513  3.72494  3.29354  2.67741  2.69355  4.24690  2.90347  2.73739  3.18146  2.89801  2.37887  2.77519  2.98518  4.58477  3.61503
          0.00739  5.30706  6.02941  0.61958  0.77255  0.87358  0.54035
     70   1.81121  5.50498  2.83240  2.02650  4.84148  3.03450  3.76654  3.84125  2.64925  3.44628  4.07701  3.02972  2.90432  3.01760  2.72395  2.37277  2.69791  3.60378  5.19426  4.53710     91 a - - -
          2.68618  4.42225  2.77519  2.73123  3.46354  2.40513  3.72494  3.29354  2.67741  2.69355  4.24690  2.90347  2.73739  3.18146  2.89801  2.37887  2.77519  2.98518  4.58477  3.61503
          0.00739  5.30706  6.02941  0.61958  0.77255  0.87358  0.54035
     71   1.77120  5.38702  3.00522  2.38007  4.41588  3.46297  4.01009  3.55175  2.45623  1.97632  3.94040  3.26670  4.05498  2.55247  2.81040  2.84380  3.00523  3.38922  5.85391  4.47861     92 a - - -
          2.68616  4.42240  2.77531  2.73125  3.46369  2.40500  3.72510  3.29369  2.67715  2.69356  4.24705  2.90358  2.73747  3.18162  2.89816  2.37882  2.77518  2.98495  4.58492  3.61470
          0.50271  2.31288  1.21695  0.98792  0.46578  0.44337  1.02686
     72   1.98022  5.05725  2.69910  2.32641  4.21982  3.29988  3.54151  3.99438  2.63121  3.26303  4.23446  3.00350  3.51502  2.40851  2.89509  2.33424  2.92267  3.57034  3.11015  3.96649     96 a - - -
          2.68618  4.42225  2.77519  2.73123  3.46354  2.40513  3.72494  3.29354  2.67741  2.69355  4.24690  2.90347  2.73739  3.18146  2.89801  2.37887  2.77519  2.98518  4.58477  3.61503
          0.00933  5.07457  5.79692  0.61958  0.77255  1.03918  0.43656
     73   2.18119  5.35075  2.70029  2.34143  3.61767  2.41557  3.78327  3.60230  2.59641  2.79831  4.23237  2.89342  3.47354  2.81503  2.79963  2.55912  2.99619  2.93167  5.80676  4.41985     97 a - - -
          2.68618  4.42225  2.77519  2.73123  3.46354  2.40513  3.72494  3.29354  2.67741  2.69355  4.24690  2.90347  2.73739  3.18146  2.89801  2.37887  2.77519  2.98518  4.58477  3.61503
          0.00879  5.13443  5.85677  0.61958  0.77255  1.14919  0.38110
     74   2.27914  5.37327  2.75315  2.27795  4.68678  3.21709  3.82634  3.49384  2.61072  3.48140  4.26531  3.17647  2.29385  2.74376  2.90136  2.47085  2.83153  2.49404  5.82532  4.12494     98 e - - -
          2.68618  4.42225  2.77519  2.73123  3.46354  2.40513  3.72494  3.29354  2.67741  2.69355  4.24690  2.90347  2.73739  3.18146  2.89801  2.37887  2.77519  2.98518  4.58477  3.61503
          0.00867  5.14810  5.87044  0.61958  0.77255  1.16154  0.37543
     75   2.38480  5.41675  2.41894  2.31215  4.30948  2.66695  3.91172  4.02741  2.54471  3.04283  4.46147  3.07591  2.92095  2.67323  2.79231  2.62324  2.68782  3.14342  5.85875  3.21912     99 e - - -
          2.68618  4.42225  2.77519  2.73123  3.46354  2.40513  3.72494  3.29354  2.67741  2.69355  4.24690  2.90347  2.73739  3.18146  2.89801  2.37887  2.77519  2.98518  4.58477  3.61503
          0.00861  5.15493  5.87727  0.61958  0.77255  1.18625  0.36437
     76   2.14387  5.21196  2.91750  2.70716  4.46815  1.94679  3.96658  3.50475  2.56113  2.54235  3.99994  3.08931  3.67039  3.10344  2.87413  2.56570  2.83937  2.99541  5.70185  4.01172    100 g - - -
          2.68618  4.42225  2.77519  2.73123  3.46354  2.40513  3.72494  3.29354  2.67741  2.69355  4.24690  2.90347  2.73739  3.18146  2.89801  2.37887  2.77519  2.98518  4.58477  3.61503
          0.02431  5.15493  4.00380  0.61958  0.77255  0.85789  0.55174
     77   2.50265  5.43825  2.70018  2.41593  3.83454  2.26492  3.80320  3.79501  2.55464  3.24391  4.48343  3.02880  2.85607  2.92288  2.45576  2.51805  2.51046  3.31666  5.48197  4.48089    101 g - - -
          2.68540  4.42283  2.77508  2.73150  3.46347  2.40469  3.72544  3.29357  2.67734  2.69317  4.24653  2.90375  2.73733  3.18165  2.89806  2.37935  2.77524  2.98563  4.58535  3.61506
          0.75623  1.05753  1.69689  1.17624  0.36880  0.99178  0.46349
     78   2.61067  4.63558  3.53179  2.96796  1.76042  3.54431  3.99507  2.99312  2.98693  2.67234  3.67069  3.47098  3.36174  3.46788  3.24802  2.79428  3.10419  2.51599  5.21664  2.36723    117 f - - -
          2.68618  4.42225  2.77519  2.73123  3.46354  2.40513  3.72494  3.29354  2.67741  2.69355  4.24690  2.90347  2.73739  3.18146  2.89801  2.37887  2.77519  2.98518  4.58477  3.61503
          0.00973  5.03294  5.75529  0.61958  0.77255  0.81697  0.58298
     79   2.48640  4.97652  3.32640  2.68460  3.19378  3.75355  4.00883  2.89481  2.92776  2.99315  4.06181  3.11760  3.02166  2.82767  2.76111  2.59765  2.22353  2.25900  5.31879  3.22992    118 t - - -
          2.68618  4.42225  2.77519  2.73123  3.46354  2.40513  3.72494  3.29354  2.67741  2.69355  4.24690  2.90347  2.73739  3.18146  2.89801  2.37887  2.77519  2.98518  4.58477  3.61503
          0.00845  5.17411  5.89646  0.61958  0.77255  0.89211  0.52728
     80   1.59720  5.07918  2.96086  2.65167  4.15974  3.84690  4.05894  3.47202  2.89330  3.25550  3.91714  3.40946  2.22027  3.02989  3.20286  2.95028  2.70904  2.36063  5.09393  3.91968    119 a - - -
          2.68618  4.42225  2.77519  2.73123  3.46354  2.40513  3.72494  3.29354  2.67741  2.69355  4.24690  2.90347  2.73739  3.18146  2.89801  2.37887  2.77519  2.98518  4.58477  3.61503
          0.00800  5.22756  5.94991  0.61958  0.77255  0.39316  1.12369
     81   2.31056  5.48728  2.71948  1.93615  3.70656  3.83844  2.68689  3.80441  2.65412  3.47143  4.21984  3.18719  3.01740  2.83247  2.93722  2.87339  2.74564  2.37484  5.02907  4.46418    120 e - - -
          2.68618  4.42225  2.77519  2.73123  3.46354  2.40513  3.72494  3.29354  2.67741  2.69355  4.24690  2.90347  2.73739  3.18146  2.89801  2.37887  2.77519  2.98518  4.58477  3.61503
          0.00688  5.37859  6.10093  0.61958  0.77255  0.62506  0.76621
     82   2.52891  4.90551  3.47623  3.06041  2.96872  3.31570  2.91160  2.83368  3.09822  2.44755  3.56621  3.49200  2.01746  3.35606  3.46840  2.91256  2.59458  2.37038  5.47318  4.00819    121 p - - -
          2.68618  4.42225  2.77519  2.73123  3.46354  2.40513  3.72494  3.29354  2.67741  2.69355  4.24690  2.90347  2.73739  3.18146  2.89801  2.37887  2.77519  2.98518  4.58477  3.61503
          0.00684  5.38378  6.10613  0.61958  0.77255  0.52000  0.90268
     83   1.46801  5.10436  3.21005  2.91633  3.89831  3.55324  3.78951  3.20790  3.03580  2.94492  4.02992  3.54420  2.02458  3.20528  3.38520  2.73923  2.93541  2.67253  5.64030  4.34526    122 a - - -
          2.68618  4.42225  2.77519  2.73123  3.46354  2.40513  3.72494  3.29354  2.67741  2.69355  4.24690  2.90347  2.73739  3.18146  2.89801  2.37887  2.77519  2.98518  4.58477  3.61503
          0.00671  5.40274  6.12509  0.61958  0.77255  0.57090  0.83245
     84   2.09469  5.56558  1.97619  2.02735  4.73924  3.00225  4.02495  4.14221  2.64623  3.53842  4.43946  2.81938  2.66410  2.87595  3.18161  2.72131  3.04065  3.36687  6.00020  3.85957    123 d - - -
          2.68618  4.42225  2.77519  2.73123  3.46354  2.40513  3.72494  3.29354  2.67741  2.69355  4.24690  2.90347  2.73739  3.18146  2.89801  2.37887  2.77519  2.98518  4.58477  3.61503
          0.00671  5.40274  6.12509  0.61958  0.77255  0.52491  0.89554
     85   2.34915  4.74973  2.94207  3.00187  3.64291  3.49070  4.15492  3.00479  3.01723  1.67843  3.85494  3.49849  2.27254  3.22832  2.97683  3.00850  2.83098  3.15616  5.23645  3.36168    124 l - - -
          2.68618  4.42225  2.77519  2.73123  3.46354  2.40513  3.72494  3.29354  2.67741  2.69355  4.24690  2.90347  2.73739  3.18146  2.89801  2.37887  2.77519  2.98518  4.58477  3.61503
          0.00667  5.40959  6.13193  0.61958  0.77255  0.52106  0.90113
     86   2.42326  4.83740  3.10551  3.26102  3.32326  4.07996  4.33158  2.92210  3.24633  2.50808  3.59672  3.11002  1.60463  3.50505  3.61786  3.10413  3.05634  2.18433  5.41773  3.18785    125 p - - -
          2.68618  4.42225  2.77519  2.73123  3.46354  2.40513  3.72494  3.29354  2.67741  2.69355  4.24690  2.90347  2.73739  3.18146  2.89801  2.37887  2.77519  2.98518  4.58477  3.61503
          0.00665  5.41293  6.13528  0.61958  0.77255  0.49693  0.93751
     87   2.36583  5.57517  2.26056  2.60809  4.49479  3.02879  3.74338  3.87835  2.50306  3.64815  4.61648  2.91133  2.10994  3.03610  2.15493  2.62124  3.02491  3.65389  6.00932  4.30455    126 p - - -
          2.68618  4.42225  2.77519  2.73123  3.46354  2.40513  3.72494  3.29354  2.67741  2.69355  4.24690  2.90347  2.73739  3.18146  2.89801  2.37887  2.77519  2.98518  4.58477  3.61503
          0.00661  5.41784  6.14019  0.61958  0.77255  0.51018  0.91727
     88   2.46269  5.54879  2.54510  2.52926  3.78662  3.45540  3.19242  3.61232  2.63218  3.41496  4.59307  2.41467  2.89178  3.00444  2.39559  2.64701  2.83476  2.75447  5.98977  3.37587    127 r - - -
          2.68618  4.42225  2.77519  2.73123  3.46354  2.40513  3.72494  3.29354  2.67741  2.69355  4.24690  2.90347  2.73739  3.18146  2.89801  2.37887  2.77519  2.98518  4.58477  3.61503
          0.01120  5.41784  5.00614  0.61958  0.77255  0.51018  0.91727
     89   2.50971  5.57937  2.31110  1.39337  4.62980  3.07266  3.69202  4.23551  2.48042  3.63133  4.61993  3.14502  3.31238  2.70720  2.79905  2.84267  3.17294  3.68794  6.01181  4.05458    128 e - - -
          2.68618  4.42225  2.77519  2.73123  3.46354  2.40513  3.72494  3.29354  2.67741  2.69355  4.24690  2.90347  2.73739  3.18146  2.89801  2.37887  2.77519  2.98518  4.58477  3.61503
          0.00664  5.41329  6.13563  0.61958  0.77255  0.52898  0.88966
     90   2.32593  5.51635  3.20984  2.64348  4.83537  3.38804  3.90868  3.98181  2.40724  2.98875  3.58101  3.25335  3.92157  1.70962  1.95184  2.88871  3.06890  3.29581  4.93415  4.57028    129 q - - -
          2.68618  4.42225  2.77519  2.73123  3.46354  2.40513  3.72494  3.29354  2.67741  2.69355  4.24690  2.90347  2.73739  3.18146  2.89801  2.37887  2.77519  2.98518  4.58477  3.61503
          0.00664  5.41329  6.13563  0.61958  0.77255  0.52898  0.88966
     91   2.34667  4.52552  4.03571  3.51713  2.98902  4.28918  4.61664  2.14042  4.18444  1.40902  3.38586  4.41352  3.87385  4.20270  4.23271  3.03259  2.94023  2.02996  4.00506  3.03338    130 l - - -
          2.68618  4.42225  2.77519  2.73123  3.46354  2.40513  3.72494  3.29354  2.67741  2.69355  4.24690  2.90347  2.73739  3.18146  2.89801  2.37887  2.77519  2.98518  4.58477  3.61503
          0.00664  5.41329  6.13563  0.61958  0.77255  0.52898  0.88966
     92   2.04435  5.54207  2.63770  2.18076  4.49040  2.97002  3.89312  3.77066  2.69426  2.72246  4.46281  3.10794  3.99550  2.71926  2.18071  2.71766  2.81411  3.26666  5.27193  3.90532    131 a - - -
          2.68618  4.42225  2.77519  2.73123  3.46354  2.40513  3.72494  3.29354  2.67741  2.69355  4.24690  2.90347  2.73739  3.18146  2.89801  2.37887  2.77519  2.98518  4.58477  3.61503
          0.00985  5.41329  5.23213  0.61958  0.77255  0.52898  0.88966
     93   1.78843  5.57243  2.92064  2.26917  4.74601  2.52656  3.90547  4.08806  2.32308  3.80966  4.41083  3.01585  3.83665  2.89844  2.58107  2.29753  2.94561  3.23150  6.00625  4.04708    132 a - - -
          2.68618  4.42225  2.77519  2.73123  3.46354  2.40513  3.72494  3.29354  2.67741  2.69355  4.24690  2.90347  2.73739  3.18146  2.89801  2.37887  2.77519  2.98518  4.58477  3.61503
          0.00666  5.41010  6.13245  0.61958  0.77255  0.54187  0.87146
     94   2.42917  5.56685  2.66635  2.29087  4.31017  2.97409  3.91053  3.71588  2.56752  3.14849  4.12105  2.59901  4.13852  2.82764  2.76005  1.77654  2.63575  3.69840  6.00213  4.44253    133 s - - -
          2.68618  4.42225  2.77519  2.73123  3.46354  2.40513  3.72494  3.29354  2.67741  2.69355  4.24690  2.90347  2.73739  3.18146  2.89801  2.37887  2.77519  2.98518  4.58477  3.61503
          0.00666  5.41010  6.13245  0.61958  0.77255  0.54187  0.87146
     95   2.23965  4.52827  4.54847  4.27476  3.00096  2.40424  4.37913  2.39426  4.16041  1.86165  3.14392  4.20466  4.64842  4.31837  3.76072  3.43749  2.39360  1.84298  5.14772  2.96556    134 v - - -
          2.68618  4.42225  2.77519  2.73123  3.46354  2.40513  3.72494  3.29354  2.67741  2.69355  4.24690  2.90347  2.73739  3.18146  2.89801  2.37887  2.77519  2.98518  4.58477  3.61503
          0.00666  5.41010  6.13245  0.61958  0.77255  0.52846  0.89040
     96   2.48685  5.57122  2.66683  2.39793  4.24289  2.86333  3.71638  4.19284  2.52267  3.32458  4.15959  3.06431  4.05170  2.46613  1.60969  2.63771  3.08798  3.53966  5.34790  4.59640    135 r - - -
          2.68610  4.42228  2.77519  2.73126  3.46350  2.40513  3.72497  3.29357  2.67744  2.69344  4.24693  2.90350  2.73743  3.18149  2.89799  2.37890  2.77519  2.98517  4.58480  3.61506
          0.08021  3.45351  3.09138  0.62274  0.76889  0.51221  0.91422
     97   2.82053  4.60557  4.22828  3.73423  2.42561  3.42562  3.62386  2.94714  3.70310  2.71812  3.54133  4.00976  4.55337  3.94691  3.66018  2.97410  3.26001  2.74361  1.21717  3.02371    139 w - - -
          2.68618  4.42225  2.77519  2.73123  3.46354  2.40513  3.72494  3.29354  2.67741  2.69355  4.24690  2.90347  2.73739  3.18146  2.89801  2.37887  2.77519  2.98518  4.58477  3.61503
          0.00693  5.37114  6.09349  0.61958  0.77255  0.54167  0.87174
     98   1.37226  5.49735  3.02025  2.34688  3.73242  3.12978  3.85906  3.97763  2.50696  3.41524  3.90218  3.25507  3.79234  2.56749  3.15581  2.67719  2.99468  3.13560  5.94820  4.55586    140 a - - -
          2.68429  4.42704  2.77614  2.73111  3.46080  2.40565  3.72631  3.29552  2.67873  2.69253  4.23603  2.90433  2.73816  3.18050  2.89572  2.38049  2.77567  2.98426  4.58038  3.61756
          1.17537  0.38405  4.58554  2.42025  0.09310  0.54385  0.86871
     99   2.01018  5.47281  2.26522  2.29061  3.70695  3.01817  4.00467  3.92938  2.53292  2.58736  3.38734  3.18106  3.75333  2.90129  3.00360  2.67403  2.89781  3.04927  5.54257  4.41603    176 a - - -
          2.68618  4.42225  2.77519  2.73123  3.46354  2.40513  3.72494  3.29354  2.67741  2.69355  4.24690  2.90347  2.73739  3.18146  2.89801  2.37887  2.77519  2.98518  4.58477  3.61503
          0.04749  5.39515  3.17380  0.61958  0.77255  0.52930  0.88920
    100   2.48345  5.50590  1.83275  2.36397  4.22404  2.61402  3.68951  3.95302  2.59547  2.73850  4.21064  3.06074  3.53129  2.87382  3.24835  2.66987  2.72308  3.24465  5.95099  3.71609    177 d - - -
          2.68618  4.42225  2.77519  2.73123  3.46354  2.40513  3.72494  3.29354  2.67741  2.69355  4.24690  2.90347  2.73739  3.18146  2.89801  2.37887  2.77519  2.98518  4.58477  3.61503
          0.00697  5.36582  6.08816  0.61958  0.77255  0.68972  0.69658
    101   1.83849  5.53695  2.30699  2.67816  4.87417  3.18955  3.78181  4.13793  2.65467  2.85977  4.25361  2.88917  3.92840  2.48635  2.81636  2.30628  2.56643  3.57220  5.97436  4.27173    178 a - - -
          2.68618  4.42225  2.77519  2.73123  3.46354  2.40513  3.72494  3.29354  2.67741  2.69355  4.24690  2.90347  2.73739  3.18146  2.89801  2.37887  2.77519  2.98518  4.58477  3.61503
          0.01586  5.36773  4.50388  0.61958  0.77255  0.69602  0.69028
    102   2.56067  5.08944  3.28648  2.98411  4.09449  2.90530  4.14925  3.63117  2.94684  2.41549  3.92161  3.31153  1.88314  3.25480  2.69764  2.73859  2.64797  2.93611  2.96721  3.97281    179 p - - -
          2.68618  4.42225  2.77519  2.73123  3.46354  2.40513  3.72494  3.29354  2.67741  2.69355  4.24690  2.90347  2.73739  3.18146  2.89801  2.37887  2.77519  2.98518  4.58477  3.61503
          0.02661  5.35889  3.83735  0.61958  0.77255  0.72465  0.66260
    103   2.41525  5.54181  2.13091  2.05074  4.88726  2.63025  3.90633  4.37350  2.46301  3.42354  4.50619  2.84866  2.91133  2.66386  2.71614  2.70774  2.96742  3.35971  5.97427  4.22127    180 e - - -
          2.68618  4.42225  2.77519  2.73123  3.46354  2.40513  3.72494  3.29354  2.67741  2.69355  4.24690  2.90347  2.73739  3.18146  2.89801  2.37887  2.77519  2.98518  4.58477  3.61503
          0.08565  5.33944  2.56020  0.61958  0.77255  0.78410  0.60978
    104   2.18847  5.49776  2.44645  2.28579  4.84064  3.29015  3.72222  4.00624  2.49780  3.21602  4.30269  2.72074  3.94621  2.53270  2.97252  2.01870  2.68556  3.64024  5.93176  3.63458    181 s - - -
          2.68552  4.42267  2.77521  2.73113  3.46335  2.40526  3.72506  3.29362  2.67758  2.69351  4.24555  2.90366  2.73778  3.18146  2.89774  2.37916  2.77514  2.98510  4.58519  3.61493
          0.30464  1.35848  5.19216  1.09490  0.40733  0.29707  1.35864
    105   1.44327  5.02210  3.21680  3.09048  3.26133  2.95170  4.22296  3.38765  3.12248  3.06900  3.66585  3.07923  2.43945  3.45258  3.54098  2.98105  2.51526  2.62602  5.57345  4.20192    187 a - - -
          2.68618  4.42225  2.77519  2.73123  3.46354  2.40513  3.72494  3.29354  2.67741  2.69355  4.24690  2.90347  2.73739  3.18146  2.89801  2.37887  2.77519  2.98518  4.58477  3.61503
          0.00665  5.41215  6.13450  0.61958  0.77255  0.53360  0.88308
    106   2.50867  4.82814  3.80921  2.75392  2.98273  3.55423  4.33715  2.82004  3.11333  1.64589  3.64933  3.72862  3.79428  3.06067  3.02796  3.00012  2.78608  2.00570  5.40974  4.05915    188 l - - -
          2.68618  4.42225  2.77519  2.73123  3.46354  2.40513  3.72494  3.29354  2.67741  2.69355  4.24690  2.90347  2.73739  3.18146  2.89801  2.37887  2.77519  2.98518  4.58477  3.61503
          0.00665  5.41215  6.13450  0.61958  0.77255  0.53360  0.88308
    107   2.47797  4.96558  2.28773  2.41636  4.91530  2.80733  3.91302  4.25436  2.41561  3.30957  4.61380  3.13481  3.96127  2.74026  2.66567  2.28330  2.10727  3.03624  6.00661  4.59705    189 t - - -
          2.68618  4.42225  2.77519  2.73123  3.46354  2.40513  3.72494  3.29354  2.67741  2.69355  4.24690  2.90347  2.73739  3.18146  2.89801  2.37887  2.77519  2.98518  4.58477  3.61503
          0.00665  5.41215  6.13450  0.61958  0.77255  0.53360  0.88308
    108   2.16374  5.56655  2.62443  2.59043  4.68375  3.44435  3.08420  4.08352  2.14176  2.83385  4.51223  2.92491  4.08514  2.67336  2.02837  2.71858  3.23994  3.34412  5.14557  3.66868    190 r - - -
          2.68618  4.42225  2.77519  2.73123  3.46354  2.40513  3.72494  3.29354  2.67741  2.69355  4.24690  2.90347  2.73739  3.18146  2.89801  2.37887  2.77519  2.98518  4.58477  3.61503
          0.00665  5.41215  6.13450  0.61958  0.77255  0.51566  0.90909
    109   2.44600  4.24268  5.10648  4.49078  2.93292  4.30752  4.64135  2.42336  4.27447  1.03659  2.74987  4.47169  4.67093  4.40446  4.14131  3.47651  3.16129  2.12873  3.87818  3.80093    191 l - - -
          2.68618  4.42225  2.77519  2.73123  3.46354  2.40513  3.72494  3.29354  2.67741  2.69355  4.24690  2.90347  2.73739  3.18146  2.89801  2.37887  2.77519  2.98518  4.58477  3.61503
          0.00663  5.41476  6.13711  0.61958  0.77255  0.49660  0.93801
    110   1.91212  5.48267  3.26325  2.47224  4.12860  3.14193  3.97923  3.58977  2.72602  2.98197  3.78365  2.98388  3.99880  2.34473  2.82811  2.23477  2.32947  3.23262  5.94027  4.55504    192 a - - -
          2.68618  4.42225  2.77519  2.73123  3.46354  2.40513  3.72494  3.29354  2.67741  2.69355  4.24690  2.90347  2.73739  3.18146  2.89801  2.37887  2.77519  2.98518  4.58477  3.61503
          0.00661  5.41860  6.14095  0.61958  0.77255  0.50699  0.92208
    111   2.58409  5.47103  2.99499  2.64456  4.39724  1.45707  3.90990  4.22695  2.76081  2.39983  3.73629  2.90535  4.08821  2.60376  3.11642  2.84696  3.01624  3.63668  5.93146  4.15016    193 g - - -
          2.68618  4.42225  2.77519  2.73123  3.46354  2.40513  3.72494  3.29354  2.67741  2.69355  4.24690  2.90347  2.73739  3.18146  2.89801  2.37887  2.77519  2.98518  4.58477  3.61503
          0.00661  5.41860  6.14095  0.61958  0.77255  0.50699  0.92208
    112   2.04547  4.66463  3.98394  3.38774  2.96390  3.10669  4.37707  2.66861  3.32310  2.67091  3.60228  3.63706  4.04576  3.58701  2.52838  2.06400  2.45252  2.24582  5.03235  3.84381    194 a - - -
          2.68618  4.42225  2.77519  2.73123  3.46354  2.40513  3.72494  3.29354  2.67741  2.69355  4.24690  2.90347  2.73739  3.18146  2.89801  2.37887  2.77519  2.98518  4.58477  3.61503
          0.00661  5.41860  6.14095  0.61958  0.77255  0.50699  0.92208
    113   1.53799  4.30435  5.07109  4.45788  3.19161  3.57072  4.63581  2.22981  4.24947  1.96693  2.98016  4.45623  4.66772  4.38642  4.26837  3.03722  2.66278  1.77605  4.72388  3.96187    195 a - - -
          2.68618  4.42225  2.77519  2.73123  3.46354  2.40513  3.72494  3.29354  2.67741  2.69355  4.24690  2.90347  2.73739  3.18146  2.89801  2.37887  2.77519  2.98518  4.58477  3.61503
          0.00661  5.41860  6.14095  0.61958  0.77255  0.50699  0.92208
    114   2.26002  5.57281  2.71241  2.47049  4.69420  3.53729  3.60064  4.29401  2.56554  3.87653  4.61443  2.90928  4.23936  1.90694  2.98349  2.63655  2.23598  2.36905  6.00769  4.45503    196 q - - -
          2.68618  4.42225  2.77519  2.73123  3.46354  2.40513  3.72494  3.29354  2.67741  2.69355  4.24690  2.90347  2.73739  3.18146  2.89801  2.37887  2.77519  2.98518  4.58477  3.61503
          0.00661  5.41860  6.14095  0.61958  0.77255  0.50699  0.92208
    115   3.06643  5.58494  2.59332  2.62860  4.74938  3.73766  4.04332  4.40927  2.18127  3.77710  4.62707  3.26586  4.14332  2.95872  1.04910  2.96839  2.98002  3.90888  6.01662  4.26034    197 r - - -
          2.68618  4.42225  2.77519  2.73123  3.46354  2.40513  3.72494  3.29354  2.67741  2.69355  4.24690  2.90347  2.73739  3.18146  2.89801  2.37887  2.77519  2.98518  4.58477  3.61503
          0.00661  5.41860  6.14095  0.61958  0.77255  0.50699  0.92208
    116   2.19593  5.14063  3.45319  2.04853  4.04364  3.54698  3.03029  3.12355  3.00117  2.05219  2.74546  3.29521  4.34501  3.02850  3.07665  2.57088  3.13638  3.34225  4.01466  3.75392    198 e - - -
          2.68618  4.42225  2.77519  2.73123  3.46354  2.40513  3.72494  3.29354  2.67741  2.69355  4.24690  2.90347  2.73739  3.18146  2.89801  2.37887  2.77519  2.98518  4.58477  3.61503
          0.00661  5.41860  6.14095  0.61958  0.77255  0.50699  0.92208
    117   2.97685  4.65246  5.25020  4.65000  3.78522  4.50513  4.59780  1.78698  4.45310  2.35022  2.92618  4.65886  4.85808  4.59847  4.48117  3.69862  2.93298  0.87680  5.35605  4.17617    199 v - - -
          2.68618  4.42225  2.77519  2.73123  3.46354  2.40513  3.72494  3.29354  2.67741  2.69355  4.24690  2.90347  2.73739  3.18146  2.89801  2.37887  2.77519  2.98518  4.58477  3.61503
          0.00661  5.41860  6.14095  0.61958  0.77255  0.50699  0.92208
    118   2.47222  5.22418  3.44765  1.95249  2.41952  3.64248  3.60415  3.55213  2.48039  2.45299  3.28419  3.06906  4.31987  3.10813  2.87567  2.94051  2.76690  3.22124  4.69104  3.42263    200 e - - -
          2.68618  4.42225  2.77519  2.73123  3.46354  2.40513  3.72494  3.29354  2.67741  2.69355  4.24690  2.90347  2.73739  3.18146  2.89801  2.37887  2.77519  2.98518  4.58477  3.61503
          0.00661  5.41860  6.14095  0.61958  0.77255  0.50699  0.92208
    119   2.82403  5.57052  2.06744  2.43897  4.91095  2.77074  3.83743  3.74039  2.69830  3.39274  3.04883  2.12624  4.23974  2.34844  2.89052  2.73828  2.77117  3.69881  6.00598  3.90258    201 d - - -
          2.68618  4.42225  2.77519  2.73123  3.46354  2.40513  3.72494  3.29354  2.67741  2.69355  4.24690  2.90347  2.73739  3.18146  2.89801  2.37887  2.77519  2.98518  4.58477  3.61503
          0.00661  5.41860  6.14095  0.61958  0.77255  0.50699  0.92208
    120   1.63274  5.41204  3.33353  2.81148  4.58278  2.24236  3.77629  4.13301  2.84398  3.57700  3.87810  3.38017  2.65608  2.48987  3.10833  2.39888  2.77964  3.42775  5.39899  3.89129    202 a - - -
          2.68618  4.42225  2.77519  2.73123  3.46354  2.40513  3.72494  3.29354  2.67741  2.69355  4.24690  2.90347  2.73739  3.18146  2.89801  2.37887  2.77519  2.98518  4.58477  3.61503
          0.00661  5.41860  6.14095  0.61958  0.77255  0.50699  0.92208
    121   1.66364  5.13275  3.26336  2.79911  4.63002  1.75977  3.81344  3.93397  2.86884  3.53792  4.00350  3.29222  3.62161  2.96836  3.34257  2.06347  3.26306  3.19999  5.85114  3.99579    203 a - - -
          2.68618  4.42225  2.77519  2.73123  3.46354  2.40513  3.72494  3.29354  2.67741  2.69355  4.24690  2.90347  2.73739  3.18146  2.89801  2.37887  2.77519  2.98518  4.58477  3.61503
          0.00661  5.41860  6.14095  0.61958  0.77255  0.47272  0.97632
    122   3.35122  6.18064  4.37027  3.72843  5.75145  4.59981  4.08534  5.05405  2.68986  4.42624  5.29932  3.38555  4.97113  3.32557  0.39705  3.67359  4.20460  4.72278  6.41458  5.28854    204 R - - -
          2.68618  4.42225  2.77519  2.73123  3.46354  2.40513  3.72494  3.29354  2.67741  2.69355  4.24690  2.90347  2.73739  3.18146  2.89801  2.37887  2.77519  2.98518  4.58477  3.61503
          0.00657  5.42359  6.14594  0.61958  0.77255  0.48576  0.95510
    123   2.78743  5.58361  1.95874  2.24455  4.92857  3.56576  3.93260  4.41445  2.52363  2.90045  3.98559  2.93564  4.24051  2.35318  1.87576  2.63848  3.12366  3.91358  6.01634  4.34121    205 r - - -
          2.68618  4.42225  2.77519  2.73123  3.46354  2.40513  3.72494  3.29354  2.67741  2.69355  4.24690  2.90347  2.73739  3.18146  2.89801  2.37887  2.77519  2.98518  4.58477  3.61503
          0.00657  5.42359  6.14594  0.61958  0.77255  0.48576  0.95510
    124   2.63070  5.10692  3.63664  3.01889  4.13126  3.97600  4.19489  3.62030  3.00660  3.30002  3.95571  3.51067  4.36286  2.18030  3.42643  3.05837  1.00774  3.13954  5.64513  4.04030    206 t - - -
          2.68610  4.42228  2.77513  2.73126  3.46357  2.40515  3.72497  3.29357  2.67725  2.69358  4.24692  2.90349  2.73742  3.18149  2.89803  2.37886  2.77522  2.98521  4.58480  3.61506
          0.03717  3.51239  5.01190  0.60288  0.79238  0.48576  0.95510
    125   3.04051  4.53547  5.02024  4.29096  3.63196  4.13368  4.49925  1.39074  4.21674  2.53826  2.85246  4.44091  4.67325  3.66378  4.25821  3.42479  2.73500  1.25703  5.16125  3.98286    209 v - - -
          2.68618  4.42225  2.77519  2.73123  3.46354  2.40513  3.72494  3.29354  2.67741  2.69355  4.24690  2.90347  2.73739  3.18146  2.89801  2.37887  2.77519  2.98518  4.58477  3.61503
          0.00660  5.41907  6.14141  0.61958  0.77255  0.50503  0.92505
    126   2.34124  5.22745  3.09412  2.53397  3.75171  3.67201  3.98064  2.11514  2.75337  2.23024  3.98440  3.20724  4.31926  2.56427  2.61866  2.93065  2.67655  2.97176  5.30584  4.28585    210 i - - -
          2.68618  4.42225  2.77519  2.73123  3.46354  2.40513  3.72494  3.29354  2.67741  2.69355  4.24690  2.90347  2.73739  3.18146  2.89801  2.37887  2.77519  2.98518  4.58477  3.61503
          0.00660  5.41907  6.14141  0.61958  0.77255  0.50503  0.92505
    127   2.51862  5.57287  2.34139  2.33402  4.25580  2.53959  2.78455  4.20184  2.56910  2.91653  4.23354  2.85855  4.23958  2.67918  2.32636  2.77602  2.85398  3.73318  4.64141  4.13507    211 r - - -
          2.68618  4.42225  2.77519  2.73123  3.46354  2.40513  3.72494  3.29354  2.67741  2.69355  4.24690  2.90347  2.73739  3.18146  2.89801  2.37887  2.77519  2.98518  4.58477  3.61503
          0.00660  5.41907  6.14141  0.61958  0.77255  0.50503  0.92505
    128   1.71479  5.21522  3.37962  2.97680  4.12291  3.69644  4.14533  3.84148  2.96711  3.10016  4.04660  1.35963  4.32400  3.26219  3.42139  2.49270  2.79560  3.53753  4.47887  4.41493    212 n - - -
          2.68618  4.42225  2.77519  2.73123  3.46354  2.40513  3.72494  3.29354  2.67741  2.69355  4.24690  2.90347  2.73739  3.18146  2.89801  2.37887  2.77519  2.98518  4.58477  3.61503
          0.00660  5.41907  6.14141  0.61958  0.77255  0.50503  0.92505
    129   1.50273  4.25370  4.83589  3.98848  3.65114  3.72524  4.59055  2.41685  3.95984  2.38062  3.25213  4.34362  4.63821  4.25507  3.45010  3.12421  2.90375  1.41758  5.17144  3.82742    213 v - - -
          2.68618  4.42225  2.77519  2.73123  3.46354  2.40513  3.72494  3.29354  2.67741  2.69355  4.24690  2.90347  2.73739  3.18146  2.89801  2.37887  2.77519  2.98518  4.58477  3.61503
          0.00660  5.41907  6.14141  0.61958  0.77255  0.50503  0.92505
    130   2.26938  5.57809  2.71595  1.81446  4.92171  3.27562  4.03240  3.48767  2.06424  3.57838  3.88756  2.91024  4.23863  2.70486  2.16329  2.90900  3.05137  3.64086  5.07431  4.60157    214 e - - -
          2.68618  4.42225  2.77519  2.73123  3.46354  2.40513  3.72494  3.29354  2.67741  2.69355  4.24690  2.90347  2.73739  3.18146  2.89801  2.37887  2.77519  2.98518  4.58477  3.61503
          0.00660  5.41907  6.14141  0.61958  0.77255  0.50503  0.92505
    131   2.23591  5.58117  3.02066  2.42283  4.70302  3.61907  3.38118  4.04735  2.40768  3.55408  4.62186  2.31923  3.89008  2.66035  1.69608  2.67253  2.90363  3.59009  6.01392  4.60303    215 r - - -
          2.68596  4.42253  2.77472  2.73115  3.46382  2.40528  3.72522  3.29351  2.67760  2.69313  4.24718  2.90375  2.73695  3.18160  2.89829  2.37902  2.77528  2.98546  4.58505  3.61444
          0.08666  3.17713  3.18668  2.07389  0.13433  0.47390  0.97437
    132   2.95957  5.92189  1.02408  1.55772  5.24903  3.65493  3.93485  4.75285  3.09432  4.22021  4.98152  2.97988  4.17075  3.13035  3.62328  3.01527  3.18832  4.30555  6.35190  4.90176    228 d - - -
          2.68538  4.42438  2.77425  2.72927  3.46473  2.40651  3.72459  3.29294  2.67815  2.69293  4.24903  2.90491  2.73616  3.18056  2.89746  2.37947  2.77558  2.98526  4.58638  3.61549
          0.86438  1.36769  1.12704  2.56002  0.08045  0.61581  0.77697
    133   2.75009  5.37569  2.99524  2.24647  4.71545  2.98059  3.68773  4.19744  2.44642  3.67852  4.41792  3.12263  2.13172  2.48876  2.08056  2.54139  2.99554  3.28570  5.81137  4.40396    273 r - - -
          2.68618  4.42225  2.77519  2.73123  3.46354  2.40513  3.72494  3.29354  2.67741  2.69355  4.24690  2.90347  2.73739  3.18146  2.89801  2.37887  2.77519  2.98518  4.58477  3.61503
          0.03300  5.00114  3.66008  0.61958  0.77255  0.87489  0.53941
    134   2.46654  5.38418  3.00900  2.51454  4.70698  3.12677  3.61425  3.50035  2.43714  2.94626  4.35978  2.90972  2.77138  2.63427  2.43385  2.52671  2.44244  2.87688  5.83043  4.20663    274 r - - -
          2.68618  4.42225  2.77519  2.73123  3.46354  2.40513  3.72494  3.29354  2.67741  2.69355  4.24690  2.90347  2.73739  3.18146  2.89801  2.37887  2.77519  2.98518  4.58477  3.61503
          0.00892  5.12022  5.84256  0.61958  0.77255  0.27011  1.44095
    135   2.22984  4.97419  3.25150  2.72052  4.49003  1.81411  3.37822  3.91127  2.21026  3.45168  4.51232  3.02741  4.24734  2.96299  2.70799  2.73247  3.17468  2.39286  5.91997  3.99962    275 g - - -
          2.68618  4.42225  2.77519  2.73123  3.46354  2.40513  3.72494  3.29354  2.67741  2.69355  4.24690  2.90347  2.73739  3.18146  2.89801  2.37887  2.77519  2.98518  4.58477  3.61503
          0.00676  5.39565  6.11799  0.61958  0.77255  0.54506  0.86704
    136   2.33869  5.30735  3.45361  2.85689  4.55492  3.28544  4.09890  3.33682  2.45597  3.32764  4.06550  3.35148  2.56695  2.71638  2.61259  2.76673  2.17942  2.06296  5.80324  4.32070    276 v - - -
          2.68627  4.42250  2.77529  2.73149  3.46341  2.40532  3.72520  3.29368  2.67737  2.69374  4.24715  2.90350  2.73739  3.18141  2.89747  2.37869  2.77504  2.98468  4.58502  3.61528
          0.05976  2.88549  6.12594  1.79580  0.18152  0.52110  0.90108
    137   2.62268  5.50575  3.35290  2.70490  4.47756  1.76514  3.56897  4.28510  2.38152  3.13510  4.38695  3.33846  4.25054  3.02852  1.65857  2.69885  2.84708  3.82539  5.95644  4.56573    286 r - - -
          2.68618  4.42225  2.77519  2.73123  3.46354  2.40513  3.72494  3.29354  2.67741  2.69355  4.24690  2.90347  2.73739  3.18146  2.89801  2.37887  2.77519  2.98518  4.58477  3.61503
          0.00666  5.41051  6.13285  0.61958  0.77255  0.50312  0.92797
    138   4.16172  5.83047  5.95487  5.67926  2.22945  5.00788  4.51364  4.38625  5.46219  3.80771  4.98914  5.20706  5.77004  5.30772  5.36364  4.83375  4.41091  3.82728  0.61852  1.58137    287 W - - -
          2.68618  4.42225  2.77519  2.73123  3.46354  2.40513  3.72494  3.29354  2.67741  2.69355  4.24690  2.90347  2.73739  3.18146  2.89801  2.37887  2.77519  2.98518  4.58477  3.61503
          0.00663  5.41597  6.13831  0.61958  0.77255  0.48684  0.95339
    139   0.93109  4.92080  3.84939  3.28496  4.07454  3.44094  4.28857  3.20420  3.24989  3.14077  3.87941  3.72648  4.23675  3.10033  2.93055  3.06209  3.06394  2.50573  5.10210  4.15543    288 a - - -
          2.68618  4.42225  2.77519  2.73123  3.46354  2.40513  3.72494  3.29354  2.67741  2.69355  4.24690  2.90347  2.73739  3.18146  2.89801  2.37887  2.77519  2.98518  4.58477  3.61503
          0.00660  5.42051  6.14285  0.61958  0.77255  0.49895  0.93438
    140   4.65460  6.37624  5.63048  4.58706  4.87428  5.07392  4.82176  5.26884  3.03688  4.26481  5.59567  4.76524  5.42971  4.09502  0.21917  4.67916  4.77241  5.05289  4.12131  4.70526    289 R - - -
          2.68618  4.42225  2.77519  2.73123  3.46354  2.40513  3.72494  3.29354  2.67741  2.69355  4.24690  2.90347  2.73739  3.18146  2.89801  2.37887  2.77519  2.98518  4.58477  3.61503
          0.00660  5.42051  6.14285  0.61958  0.77255  0.49895  0.93438
    141   2.93658  4.58015  4.70720  3.72615  3.54528  4.25193  2.62701  2.67785  3.97624  2.72021  3.04823  4.16763  4.37861  4.17770  3.45875  3.22212  3.17725  1.02874  5.19444  2.68805    290 v - - -
          2.68618  4.42225  2.77519  2.73123  3.46354  2.40513  3.72494  3.29354  2.67741  2.69355  4.24690  2.90347  2.73739  3.18146  2.89801  2.37887  2.77519  2.98518  4.58477  3.61503
          0.00913  5.42051  5.36706  0.61958  0.77255  0.49895  0.93438
    142   1.12425  4.09870  4.28639  3.74080  3.92650  3.98046  4.57610  3.47706  3.68081  3.11555  4.09179  4.04290  1.59280  3.95980  3.98962  2.96829  2.61780  2.88941  5.54890  4.35519    291 a - - -
          2.68618  4.42225  2.77519  2.73123  3.46354  2.40513  3.72494  3.29354  2.67741  2.69355  4.24690  2.90347  2.73739  3.18146  2.89801  2.37887  2.77519  2.98518  4.58477  3.61503
          0.01488  5.41798  4.57266  0.61958  0.77255  0.50957  0.91818
    143   2.62094  5.57526  2.68139  2.47049  4.91970  3.67120  3.50989  4.40522  2.62658  3.88027  3.91197  2.82004  4.23356  2.72522  2.25585  1.82377  1.97783  3.65376  6.00832  4.59775    292 s - - -
          2.68604  4.42231  2.77520  2.73129  3.46360  2.40510  3.72500  3.29360  2.67740  2.69361  4.24696  2.90353  2.73732  3.18152  2.89782  2.37883  2.77525  2.98524  4.58483  3.61509
          0.04233  3.71962  4.06270  1.16922  0.37195  0.46027  0.99726
    144   1.95105  4.97988  3.81695  3.26146  4.18959  1.21507  4.30420  3.23133  3.19471  2.88638  4.12067  3.51598  2.56896  3.45711  3.63508  3.10591  3.25283  3.03370  5.58541  4.32370    299 g - - -
          2.68570  4.42246  2.77530  2.73142  3.46360  2.40528  3.72516  3.29375  2.67758  2.69365  4.24711  2.90357  2.73727  3.18167  2.89642  2.37900  2.77541  2.98536  4.58498  3.61524
          0.43146  1.05482  6.12787  0.05667  2.89870  0.48353  0.95869
    145   3.06989  5.58290  2.49211  1.82887  4.92890  2.22855  3.79341  4.41558  2.16551  3.88857  4.62334  2.19141  3.68465  2.92597  3.05610  2.82426  2.62741  3.70898  6.01499  4.14390    301 e - - -
          2.68618  4.42225  2.77519  2.73123  3.46354  2.40513  3.72494  3.29354  2.67741  2.69355  4.24690  2.90347  2.73739  3.18146  2.89801  2.37887  2.77519  2.98518  4.58477  3.61503
          0.00663  5.41597  6.13831  0.61958  0.77255  0.51082  0.91630
    146   1.18501  3.40962  4.39244  3.77852  4.76964  3.50851  4.87299  4.16606  3.85435  3.85099  4.69840  3.81936  2.50565  4.14902  4.20570  2.96225  1.23567  3.61657  6.15446  4.92861    302 a - - -
          2.68618  4.42225  2.77519  2.73123  3.46354  2.40513  3.72494  3.29354  2.67741  2.69355  4.24690  2.90347  2.73739  3.18146  2.89801  2.37887  2.77519  2.98518  4.58477  3.61503
          0.00663  5.41597  6.13831  0.61958  0.77255  0.51082  0.91630
    147   5.21545  0.04020  6.48504  6.54225  6.67565  5.31617  7.00433  6.49677  6.56428  6.06374  7.26201  6.44383  6.04350  6.83961  6.39832  5.48366  5.75921  6.03729  7.44889  6.90350    303 C - - -
          2.68618  4.42225  2.77519  2.73123  3.46354  2.40513  3.72494  3.29354  2.67741  2.69355  4.24690  2.90347  2.73739  3.18146  2.89801  2.37887  2.77519  2.98518  4.58477  3.61503
          0.00663  5.41597  6.13831  0.61958  0.77255  0.51082  0.91630
    148   1.26671  5.55846  2.93088  2.41768  4.53124  2.38823  4.03729  4.25059  2.69749  3.85955  4.60200  3.17756  3.41088  3.07119  3.05238  2.37642  3.10232  3.94376  5.99734  4.51278    304 a - - -
          2.68618  4.42225  2.77519  2.73123  3.46354  2.40513  3.72494  3.29354  2.67741  2.69355  4.24690  2.90347  2.73739  3.18146  2.89801  2.37887  2.77519  2.98518  4.58477  3.61503
          0.00663  5.41597  6.13831  0.61958  0.77255  0.51082  0.91630
    149   5.22256  6.21874  6.18785  6.06081  0.47498  5.78928  4.52144  4.79907  5.72252  3.72897  5.32430  5.37574  6.05174  5.51091  3.80309  5.19482  5.42226  4.75927  1.59677  2.85446    305 F - - -
          2.68618  4.42225  2.77519  2.73123  3.46354  2.40513  3.72494  3.29354  2.67741  2.69355  4.24690  2.90347  2.73739  3.18146  2.89801  2.37887  2.77519  2.98518  4.58477  3.61503
          0.00663  5.41597  6.13831  0.61958  0.77255  0.51082  0.91630
    150   5.21545  0.04020  6.48504  6.54225  6.67565  5.31617  7.00433  6.49677  6.56428  6.06374  7.26201  6.44383  6.04350  6.83961  6.39832  5.48366  5.75921  6.03729  7.44889  6.90350    306 C - - -
          2.68618  4.42225  2.77519  2.73123  3.46354  2.40513  3.72494  3.29354  2.67741  2.69355  4.24690  2.90347  2.73739  3.18146  2.89801  2.37887  2.77519  2.98518  4.58477  3.61503
          0.00663  5.41597  6.13831  0.61958  0.77255  0.51082  0.91630
    151   2.12927  4.71315  4.23400  3.56517  3.69174  3.87424  4.32915  2.55789  2.83147  1.56635  3.40429  3.99278  4.52857  3.70946  1.89991  3.22939  2.89822  2.64712  5.02976  4.09890    307 l - - -
          2.68618  4.42225  2.77519  2.73123  3.46354  2.40513  3.72494  3.29354  2.67741  2.69355  4.24690  2.90347  2.73739  3.18146  2.89801  2.37887  2.77519  2.98518  4.58477  3.61503
          0.00663  5.41597  6.13831  0.61958  0.77255  0.51082  0.91630
    152   3.03684  4.55490  4.69425  4.32812  3.64514  4.30004  4.35402  2.79931  4.14833  2.12999  0.83004  4.10035  4.66465  4.31628  4.22141  3.60396  3.21059  2.44933  5.17525  3.83825    308 m - - -
          2.68618  4.42225  2.77519  2.73123  3.46354  2.40513  3.72494  3.29354  2.67741  2.69355  4.24690  2.90347  2.73739  3.18146  2.89801  2.37887  2.77519  2.98518  4.58477  3.61503
          0.00663  5.41597  6.13831  0.61958  0.77255  0.47969  0.96489
    153   4.50568  5.71899  6.44313  5.85580  3.90118  5.87292  6.16622  2.97779  5.69405  0.31456  2.44542  5.47701  5.89242  5.54482  5.62223  5.26808  4.39003  3.09278  6.14264  5.20836    309 L - - -
          2.68618  4.42225  2.77519  2.73123  3.46354  2.40513  3.72494  3.29354  2.67741  2.69355  4.24690  2.90347  2.73739  3.18146  2.89801  2.37887  2.77519  2.98518  4.58477  3.61503
          0.00660  5.42051  6.14285  0.61958  0.77255  0.49166  0.94574
    154   0.84535  4.22394  4.81213  4.09957  3.74729  3.85697  4.64838  1.99669  4.08194  2.80137  3.62779  4.35120  4.40070  4.27595  4.20911  3.27900  3.40651  2.40541  5.26762  4.08256    310 a - - -
          2.68618  4.42225  2.77519  2.73123  3.46354  2.40513  3.72494  3.29354  2.67741  2.69355  4.24690  2.90347  2.73739  3.18146  2.89801  2.37887  2.77519  2.98518  4.58477  3.61503
          0.00661  5.41850  6.14085  0.61958  0.77255  0.49166  0.94574
    155   2.88764  5.24861  3.52323  3.15544  4.70201  2.85739  4.33344  3.93797  3.15356  3.67567  4.54389  3.62852  4.19275  3.43084  3.53027  1.03647  1.66054  3.53867  5.97509  4.65705    311 s - - -
          2.68618  4.42225  2.77519  2.73123  3.46354  2.40513  3.72494  3.29354  2.67741  2.69355  4.24690  2.90347  2.73739  3.18146  2.89801  2.37887  2.77519  2.98518  4.58477  3.61503
          0.00661  5.41850  6.14085  0.61958  0.77255  0.49166  0.94574
    156   4.42312  6.34647  5.25908  4.15817  5.99396  4.89416  4.55729  4.37247  2.49177  4.19828  5.43975  4.19552  5.18485  3.45697  0.29950  4.39939  4.47926  4.93704  6.43933  5.42254    312 R - - -
          2.68614  4.42244  2.77508  2.73115  3.46372  2.40514  3.72475  3.29347  2.67749  2.69346  4.24708  2.90355  2.73756  3.18160  2.89805  2.37883  2.77510  2.98510  4.58420  3.61522
          0.12294  2.29702  4.19152  1.04972  0.43084  0.49166  0.94574
    157   2.83718  5.46611  3.39292  3.14324  4.65759  0.51298  4.61959  4.37813  3.52946  3.69120  4.85666  3.71535  4.61321  3.72697  3.79772  3.33134  3.71700  4.01643  6.26900  4.95247    318 G - - -
          2.68618  4.42230  2.77524  2.73121  3.46353  2.40503  3.72485  3.29359  2.67746  2.69338  4.24694  2.90351  2.73744  3.18151  2.89798  2.37887  2.77524  2.98523  4.58482  3.61508
          0.10955  2.94890  2.96871  0.54690  0.86450  0.48838  0.95093
    158   1.64763  4.95515  3.43119  3.12426  2.44430  3.24558  4.03521  3.49665  3.05784  3.17995  3.91279  3.48735  1.84906  3.39567  3.48525  3.04823  2.90961  3.20049  3.80008  3.70209    321 a - - -
          2.68618  4.42225  2.77519  2.73123  3.46354  2.40513  3.72494  3.29354  2.67741  2.69355  4.24690  2.90347  2.73739  3.18146  2.89801  2.37887  2.77519  2.98518  4.58477  3.61503
          0.00698  5.36395  6.08630  0.61958  0.77255  0.62353  0.76798
    159   2.46164  4.91160  3.13510  2.84071  3.99542  4.01393  4.25168  3.06993  2.95216  2.92080  3.85574  3.57338  4.29843  3.31903  3.49426  3.24536  2.93858  1.02128  5.47767  4.09563    322 v - - -
          2.68601  4.42252  2.77537  2.73117  3.46346  2.40474  3.72469  3.29380  2.67741  2.69328  4.24716  2.90333  2.73720  3.18160  2.89812  2.37913  2.77542  2.98539  4.58478  3.61530
          0.09671  2.60432  4.00496  1.64311  0.21490  0.44305  1.02743
    160   5.65531  6.43562  6.30609  6.34996  2.63493  5.96947  4.27717  5.18070  6.09606  4.23241  5.66180  5.43444  6.20335  5.64136  5.82075  5.39311  5.82978  5.15311  4.16846  0.17954    331 Y - - -
          2.68618  4.42230  2.77521  2.73116  3.46359  2.40510  3.72500  3.29350  2.67741  2.69360  4.24695  2.90352  2.73745  3.18145  2.89796  2.37884  2.77521  2.98524  4.58424  3.61497
          0.07367  3.34947  3.32640  0.90929  0.51552  0.48992  0.94849
    161   2.51638  5.34512  3.37420  2.59225  4.50638  2.91694  3.41541  3.51203  2.24664  2.73022  3.46660  3.20779  4.26018  3.19939  2.24863  2.39203  2.18015  3.32963  3.94797  4.20653    335 t - - -
          2.68618  4.42225  2.77519  2.73123  3.46354  2.40513  3.72494  3.29354  2.67741  2.69355  4.24690  2.90347  2.73739  3.18146  2.89801  2.37887  2.77519  2.98518  4.58477  3.61503
          0.00690  5.37590  6.09824  0.61958  0.77255  0.60181  0.79367
    162   2.66455  5.54409  3.00537  2.58980  4.87830  2.93771  4.02585  4.35660  2.72709  3.84510  4.58874  3.22344  4.06061  2.93092  2.93898  1.15439  2.30161  3.87093  5.98416  4.45266    336 s - - -
          2.68618  4.42225  2.77519  2.73123  3.46354  2.40513  3.72494  3.29354  2.67741  2.69355  4.24690  2.90347  2.73739  3.18146  2.89801  2.37887  2.77519  2.98518  4.58477  3.61503
          0.00684  5.38408  6.10643  0.61958  0.77255  0.41470  1.08039
    163   1.55851  5.57945  2.79003  1.80364  4.92355  3.78012  4.03233  4.23191  1.94158  3.88428  4.62040  3.31293  3.69135  2.94378  2.79360  2.90842  2.93577  3.89075  6.01268  4.03560    337 a - - -
          2.68618  4.42225  2.77519  2.73123  3.46354  2.40513  3.72494  3.29354  2.67741  2.69355  4.24690  2.90347  2.73739  3.18146  2.89801  2.37887  2.77519  2.98518  4.58477  3.61503
          0.00661  5.41850  6.14085  0.61958  0.77255  0.49166  0.94574
    164   2.24990  5.58213  2.24480  1.68183  3.98691  3.23704  3.51965  4.41393  2.34203  3.88760  4.53578  3.22130  3.88965  2.76870  2.62184  2.65203  2.77057  3.63629  6.01455  4.25103    338 e - - -
          2.68618  4.42225  2.77519  2.73123  3.46354  2.40513  3.72494  3.29354  2.67741  2.69355  4.24690  2.90347  2.73739  3.18146  2.89801  2.37887  2.77519  2.98518  4.58477  3.61503
          0.00661  5.41850  6.14085  0.61958  0.77255  0.49166  0.94574
    165   1.71737  5.33369  3.42389  2.89517  4.11513  3.73606  4.10338  4.01560  2.59147  3.56480  4.28904  3.21901  4.29238  3.21342  3.03430  1.76671  1.75938  3.30214  5.82816  4.48088    339 a - - -
          2.68618  4.42225  2.77519  2.73123  3.46354  2.40513  3.72494  3.29354  2.67741  2.69355  4.24690  2.90347  2.73739  3.18146  2.89801  2.37887  2.77519  2.98518  4.58477  3.61503
          0.00661  5.41850  6.14085  0.61958  0.77255  0.49166  0.94574
    166   0.85467  5.28436  3.31133  2.86635  4.52717  3.33334  3.99169  3.94280  2.92613  3.12523  4.36348  3.38459  4.16848  3.23857  3.20088  2.91132  2.95387  3.47076  5.79566  4.46265    340 a - - -
          2.68193  4.42867  2.77306  2.73199  3.46589  2.40102  3.72763  3.29577  2.68023  2.69246  4.24396  2.90730  2.74303  3.18332  2.88864  2.38194  2.77556  2.98188  4.58729  3.61769
          1.75217  0.84756  0.92094  3.13544  0.04445  0.49166  0.94574
    167   2.50084  5.30642  2.83826  2.03938  4.15844  2.97373  3.81148  3.92293  2.43200  2.97718  4.25526  3.04788  3.90636  2.81249  1.80804  2.60592  2.96518  3.62278  5.75045  4.14287    403 r - - -
          2.68618  4.42225  2.77519  2.73123  3.46354  2.40513  3.72494  3.29354  2.67741  2.69355  4.24690  2.90347  2.73739  3.18146  2.89801  2.37887  2.77519  2.98518  4.58477  3.61503
          0.01789  4.91434  4.56676  0.61958  0.77255  1.24061  0.34138
    168   2.69527  5.29888  2.24384  2.31628  4.28823  1.91224  3.84145  4.02248  2.52226  2.71150  4.34781  3.08678  4.04351  2.73781  2.96208  2.58566  2.88042  3.45846  5.75046  4.10056    404 g - - -
          2.68618  4.42225  2.77519  2.73123  3.46354  2.40513  3.72494  3.29354  2.67741  2.69355  4.24690  2.90347  2.73739  3.18146  2.89801  2.37887  2.77519  2.98518  4.58477  3.61503
          0.01037  4.97023  5.69257  0.61958  0.77255  1.35935  0.29683
    169   2.50278  4.99139  3.33367  2.69223  4.00354  3.00917  3.93813  2.69594  2.46263  3.15424  4.06899  2.90157  3.43450  3.07607  2.76330  2.44060  2.31135  2.25627  5.51063  4.07398    405 v - - -
          2.68618  4.42225  2.77519  2.73123  3.46354  2.40513  3.72494  3.29354  2.67741  2.69355  4.24690  2.90347  2.73739  3.18146  2.89801  2.37887  2.77519  2.98518  4.58477  3.61503
          0.01021  4.98499  5.70734  0.61958  0.77255  0.95968  0.48291
    170   2.67128  5.42778  2.56915  2.47280  4.77190  2.65258  3.46241  4.09207  2.35283  3.65000  4.31993  3.02684  3.96632  2.42052  1.98130  2.18617  2.95798  3.54291  5.86101  4.27689    406 r - - -
          2.68618  4.42225  2.77519  2.73123  3.46354  2.40513  3.72494  3.29354  2.67741  2.69355  4.24690  2.90347  2.73739  3.18146  2.89801  2.37887  2.77519  2.98518  4.58477  3.61503
          0.00907  5.10283  5.82518  0.61958  0.77255  0.65486  0.73296
    171   2.53579  5.49791  2.50246  2.14683  4.72062  1.93278  3.74126  4.13436  2.28819  3.56715  4.39725  3.23033  2.99276  2.76810  2.68346  2.61061  2.97991  3.80423  5.93094  4.37724    407 g - - -
          2.68618  4.42225  2.77519  2.73123  3.46354  2.40513  3.72494  3.29354  2.67741  2.69355  4.24690  2.90347  2.73739  3.18146  2.89801  2.37887  2.77519  2.98518  4.58477  3.61503
          0.00779  5.25400  5.97634  0.61958  0.77255  0.90455  0.51873
    172   2.62866  5.25432  2.77049  2.39549  3.40324  3.10730  2.85239  3.47878  2.64745  2.19393  3.93444  2.90224  3.83836  3.14568  2.92336  2.49236  3.08311  3.12318  4.45954  3.14417    408 l - - -
          2.68618  4.42225  2.77519  2.73123  3.46354  2.40513  3.72494  3.29354  2.67741  2.69355  4.24690  2.90347  2.73739  3.18146  2.89801  2.37887  2.77519  2.98518  4.58477  3.61503
          0.00768  5.26900  5.99135  0.61958  0.77255  0.83935  0.56562
    173   2.50700  4.81314  3.27924  3.01038  3.68382  1.54849  3.97028  2.83795  3.17936  2.56074  2.37893  3.63803  4.03738  3.30537  3.53342  2.97338  3.06225  2.71786  4.93973  4.14186    409 g - - -
          2.68618  4.42225  2.77519  2.73123  3.46354  2.40513  3.72494  3.29354  2.67741  2.69355  4.24690  2.90347  2.73739  3.18146  2.89801  2.37887  2.77519  2.98518  4.58477  3.61503
          0.01355  5.28949  4.77780  0.61958  0.77255  0.50227  0.92926
    174   2.67110  5.54834  2.38568  1.83604  3.73641  3.08307  3.21929  4.13634  2.45448  3.43017  3.69429  2.30399  4.20978  2.79306  2.96672  2.56495  2.90050  3.42284  5.98209  4.40613    410 e - - -
          2.68618  4.42225  2.77519  2.73123  3.46354  2.40513  3.72494  3.29354  2.67741  2.69355  4.24690  2.90347  2.73739  3.18146  2.89801  2.37887  2.77519  2.98518  4.58477  3.61503
          0.00699  5.36241  6.08475  0.61958  0.77255  0.62455  0.76680
    175   2.81245  5.56151  2.81988  2.22819  4.90775  3.72522  3.25413  4.39445  1.77652  3.80870  4.60190  3.09424  3.94945  2.19576  1.93199  2.54568  2.99825  3.95279  5.99343  4.25650    411 k - - -
          2.68618  4.42225  2.77519  2.73123  3.46354  2.40513  3.72494  3.29354  2.67741  2.69355  4.24690  2.90347  2.73739  3.18146  2.89801  2.37887  2.77519  2.98518  4.58477  3.61503
          0.00691  5.37434  6.09668  0.61958  0.77255  0.58294  0.81702
    176   2.85724  4.27878  4.95673  4.35113  1.96658  3.61770  4.59637  2.78623  4.16372  2.68037  3.55312  4.39548  4.64318  4.31834  3.82345  3.08575  3.35691  2.69437  2.20173  1.42017    412 y - - -
          2.68603  4.42233  2.77515  2.73126  3.46362  2.40502  3.72503  3.29354  2.67749  2.69351  4.24698  2.90351  2.73748  3.18151  2.89790  2.37888  2.77525  2.98514  4.58485  3.61511
          0.04977  3.07196  6.10873  1.02861  0.44239  0.44526  1.02348
    177   5.76505  6.91508  5.78410  5.78902  5.56671  5.49684  0.04774  6.78884  5.73900  5.97177  7.24297  6.09055  6.13980  6.23000  5.79990  5.91637  6.17008  6.46591  6.83439  5.52511    418 H - - -
          2.68615  4.42227  2.77508  2.73125  3.46356  2.40509  3.72496  3.29356  2.67739  2.69357  4.24692  2.90345  2.73742  3.18148  2.89803  2.37889  2.77522  2.98520  4.58479  3.61505
          0.04170  3.25235  6.13630  0.30819  1.32719  0.51082  0.91630
    178   2.25058  5.57082  1.35838  2.65244  4.71141  3.06928  3.80705  4.32741  2.59149  3.87446  4.61254  2.86762  3.04590  3.10270  3.09835  2.80223  2.61848  3.73099  6.00581  4.39215    420 d - - -
          2.68618  4.42225  2.77519  2.73123  3.46354  2.40513  3.72494  3.29354  2.67741  2.69355  4.24690  2.90347  2.73739  3.18146  2.89801  2.37887  2.77519  2.98518  4.58477  3.61503
          0.00664  5.41395  6.13630  0.61958  0.77255  0.51082  0.91630
    179   2.99630  4.47770  2.57106  2.79403  3.67613  2.06232  1.72143  4.28649  2.57187  3.76224  4.55511  2.31566  4.24935  3.15410  2.96412  2.88122  3.21823  3.75419  5.22807  4.28841    421 h - - -
          2.68618  4.42225  2.77519  2.73123  3.46354  2.40513  3.72494  3.29354  2.67741  2.69355  4.24690  2.90347  2.73739  3.18146  2.89801  2.37887  2.77519  2.98518  4.58477  3.61503
          0.00664  5.41395  6.13630  0.61958  0.77255  0.51082  0.91630
    180   4.54353  0.10085  3.52710  5.64604  6.33872  4.92265  6.55837  5.99863  5.96350  5.72269  6.75631  5.68364  5.69510  6.15273  6.00613  4.76377  5.09056  5.46193  7.33509  6.51738    422 C - - -
          2.68618  4.42225  2.77519  2.73123  3.46354  2.40513  3.72494  3.29354  2.67741  2.69355  4.24690  2.90347  2.73739  3.18146  2.89801  2.37887  2.77519  2.98518  4.58477  3.61503
          0.00664  5.41395  6.13630  0.61958  0.77255  0.51082  0.91630
    181   2.94908  5.57939  1.53462  2.76601  4.92318  3.01318  2.40804  4.22314  2.33482  3.88370  4.62064  3.05242  4.23971  2.93904  2.03362  2.95271  3.30404  3.54391  6.01237  4.47700    423 d - - -
          2.68618  4.42225  2.77519  2.73123  3.46354  2.40513  3.72494  3.29354  2.67741  2.69355  4.24690  2.90347  2.73739  3.18146  2.89801  2.37887  2.77519  2.98518  4.58477  3.61503
          0.00664  5.41395  6.13630  0.61958  0.77255  0.51082  0.91630
    182   5.21170  0.04035  6.48232  6.53938  6.67216  5.31328  7.00146  6.49207  6.56107  6.05986  7.25803  6.44055  6.04070  6.83645  6.39535  5.47987  5.75548  6.03289  7.44630  6.90007    424 C - - -
          2.68618  4.42225  2.77519  2.73123  3.46354  2.40513  3.72494  3.29354  2.67741  2.69355  4.24690  2.90347  2.73739  3.18146  2.89801  2.37887  2.77519  2.98518  4.58477  3.61503
          0.00664  5.41395  6.13630  0.61958  0.77255  0.51082  0.91630
    183   2.89507  5.20109  3.37010  2.43293  4.41694  3.42449  3.99538  2.37019  2.24541  2.31176  3.53750  3.48909  4.32336  2.70582  3.06136  2.92801  2.39460  2.21801  5.71989  4.40380    425 v - - -
          2.68618  4.42225  2.77519  2.73123  3.46354  2.40513  3.72494  3.29354  2.67741  2.69355  4.24690  2.90347  2.73739  3.18146  2.89801  2.37887  2.77519  2.98518  4.58477  3.61503
          0.00664  5.41395  6.13630  0.61958  0.77255  0.51082  0.91630
    184   1.42419  4.57297  4.72793  4.13480  3.49117  3.73925  4.56636  2.16809  3.99263  2.70371  3.69003  4.28663  2.98997  3.81420  4.12823  3.24086  3.15713  1.50174  5.18902  3.79395    426 a - - -
          2.68618  4.42225  2.77519  2.73123  3.46354  2.40513  3.72494  3.29354  2.67741  2.69355  4.24690  2.90347  2.73739  3.18146  2.89801  2.37887  2.77519  2.98518  4.58477  3.61503
          0.00664  5.41395  6.13630  0.61958  0.77255  0.51082  0.91630
    185   2.65128  4.34418  4.91669  3.37904  3.55730  4.17549  4.60587  2.07320  4.13605  2.65602  3.54869  4.38306  4.64756  3.66038  4.08414  3.58522  3.17975  0.88192  4.55329  3.81945    427 v - - -
          2.68618  4.42225  2.77519  2.73123  3.46354  2.40513  3.72494  3.29354  2.67741  2.69355  4.24690  2.90347  2.73739  3.18146  2.89801  2.37887  2.77519  2.98518  4.58477  3.61503
          0.00664  5.41395  6.13630  0.61958  0.77255  0.51082  0.91630
    186   2.71646  3.97422  3.96560  2.46991  3.99449  4.07948  4.33909  3.13738  3.35539  2.99092  3.37079  3.81111  1.00881  3.66127  3.63590  3.17028  3.31656  2.75247  5.43489  4.19753    428 p - - -
          2.68618  4.42225  2.77519  2.73123  3.46354  2.40513  3.72494  3.29354  2.67741  2.69355  4.24690  2.90347  2.73739  3.18146  2.89801  2.37887  2.77519  2.98518  4.58477  3.61503
          0.00665  5.41255  6.13490  0.61958  0.77255  0.47969  0.96489
    187   2.66665  4.71114  3.33478  2.79819  4.14490  3.49179  4.24889  2.99675  3.07566  2.76582  3.94806  3.40912  4.40074  3.37014  3.26488  2.42214  3.08877  1.15201  5.53909  4.27329    429 v - - -
          2.68618  4.42225  2.77519  2.73123  3.46354  2.40513  3.72494  3.29354  2.67741  2.69355  4.24690  2.90347  2.73739  3.18146  2.89801  2.37887  2.77519  2.98518  4.58477  3.61503
          0.00662  5.41711  6.13945  0.61958  0.77255  0.49166  0.94574
    188   2.89669  4.75730  4.13092  3.50378  1.73026  3.75218  3.99829  3.15184  2.94626  2.81035  3.86449  3.83508  4.32619  3.72864  1.92089  3.04755  3.16986  2.76452  2.38290  3.11355    430 f - - -
          2.68637  4.42272  2.77487  2.73142  3.46400  2.40412  3.72494  3.29401  2.67762  2.69401  4.24736  2.90346  2.73713  3.18155  2.89782  2.37890  2.77542  2.98504  4.58438  3.61550
          0.64622  1.08219  1.98686  0.79996  0.59665  0.49166  0.94574
    189   2.83283  5.50393  1.95929  2.41716  4.84936  2.22723  3.60563  4.33558  2.16404  3.58846  4.28909  3.00392  2.99696  2.83026  2.56361  2.64448  3.03732  3.62042  5.93639  4.52522    445 d - - -
          2.68618  4.42225  2.77519  2.73123  3.46354  2.40513  3.72494  3.29354  2.67741  2.69355  4.24690  2.90347  2.73739  3.18146  2.89801  2.37887  2.77519  2.98518  4.58477  3.61503
          0.27806  5.26178  1.43733  0.61958  0.77255  0.65493  0.73288
    190   2.56406  5.37392  2.70521  2.44948  4.70252  2.32749  3.65511  3.71608  2.33491  3.25875  4.41893  2.86123  3.98360  2.87448  2.76507  2.18392  2.60702  2.86026  5.81659  3.94995    446 s - - -
          2.68618  4.42225  2.77519  2.73123  3.46354  2.40513  3.72494  3.29354  2.67741  2.69355  4.24690  2.90347  2.73739  3.18146  2.89801  2.37887  2.77519  2.98518  4.58477  3.61503
          0.17547  5.06418  1.86682  0.61958  0.77255  1.07215  0.41897
    191   2.44726  5.34746  2.79238  2.03622  4.68367  2.48522  3.82308  4.01883  2.33313  3.21760  4.12489  2.98671  4.02835  2.29211  2.93808  2.33588  2.97139  3.31021  5.78547  3.83956    447 e - - -
          2.68618  4.42225  2.77519  2.73123  3.46354  2.40513  3.72494  3.29354  2.67741  2.69355  4.24690  2.90347  2.73739  3.18146  2.89801  2.37887  2.77519  2.98518  4.58477  3.61503
          0.01051  4.95680  5.67915  0.61958  0.77255  1.34132  0.30314
    192   2.67560  5.37474  2.26691  2.22804  4.71922  3.16821  3.72443  4.10790  2.39178  3.47955  4.41557  2.20792  3.49711  2.81171  2.58178  2.32187  2.62686  3.59295  5.80775  4.39711    448 n - - -
          2.68618  4.42225  2.77519  2.73123  3.46354  2.40513  3.72494  3.29354  2.67741  2.69355  4.24690  2.90347  2.73739  3.18146  2.89801  2.37887  2.77519  2.98518  4.58477  3.61503
          0.01032  4.97482  5.69716  0.61958  0.77255  0.28652  1.38977
    193   2.59645  4.74232  3.68630  3.26825  3.09800  3.91461  3.87056  3.04596  3.41961  2.46891  3.78248  3.32252  3.69839  3.42917  3.74898  2.80734  2.85971  2.94907  1.90104  1.93989    449 w - - -
          2.68618  4.42225  2.77519  2.73123  3.46354  2.40513  3.72494  3.29354  2.67741  2.69355  4.24690  2.90347  2.73739  3.18146  2.89801  2.37887  2.77519  2.98518  4.58477  3.61503
          0.09063  5.35091  2.50221  0.61958  0.77255  0.65502  0.73278
    194   2.70353  5.50688  2.48167  1.79274  3.92673  3.70563  3.33800  3.79665  2.35623  3.61640  4.40767  2.88000  3.27987  2.40861  2.83200  2.59145  2.73611  3.08690  5.94022  4.40891    450 e - - -
          2.68618  4.42225  2.77519  2.73123  3.46354  2.40513  3.72494  3.29354  2.67741  2.69355  4.24690  2.90347  2.73739  3.18146  2.89801  2.37887  2.77519  2.98518  4.58477  3.61503
          0.01181  5.27519  5.01718  0.61958  0.77255  0.90970  0.51524
    195   2.70335  4.67908  3.82014  3.15216  3.65988  2.18718  4.31140  2.44753  3.37710  1.98261  3.78627  3.83917  1.88931  3.69845  3.37188  3.23328  3.26488  2.35749  5.27083  4.05012    451 p - - -
          2.68624  4.42231  2.77508  2.73124  3.46360  2.40518  3.72500  3.29354  2.67746  2.69340  4.24695  2.90352  2.73745  3.18131  2.89797  2.37883  2.77525  2.98511  4.58483  3.61509
          0.15258  2.99254  2.39306  0.79138  0.60371  0.32264  1.28821
    196   2.49002  5.52343  3.03516  2.26657  4.64063  3.67134  3.98362  4.34823  2.22723  3.75811  4.56520  3.17171  1.48683  2.94335  2.86415  2.48772  2.82741  3.91214  5.95825  4.54950    455 p - - -
          2.68618  4.42225  2.77519  2.73123  3.46354  2.40513  3.72494  3.29354  2.67741  2.69355  4.24690  2.90347  2.73739  3.18146  2.89801  2.37887  2.77519  2.98518  4.58477  3.61503
          0.00733  5.31549  6.03783  0.61958  0.77255  0.80012  0.59652
    197   2.36469  5.52555  2.25651  2.37045  4.41954  1.71529  3.68886  4.35291  2.57655  3.82989  4.56685  3.20744  2.87465  2.94750  2.87431  2.50478  3.16352  3.77306  5.95952  4.54974    456 g - - -
          2.68596  4.42228  2.77510  2.73126  3.46357  2.40514  3.72497  3.29357  2.67739  2.69358  4.24692  2.90349  2.73742  3.18149  2.89803  2.37889  2.77522  2.98521  4.58480  3.61506
          0.08043  2.87871  3.85981  0.26239  1.46627  0.33966  1.24485
    198   2.71568  4.86114  3.80599  3.25070  3.46531  3.95866  3.36046  2.73603  2.60443  3.00499  3.96130  3.74413  4.42415  3.44813  2.93398  2.98687  3.03484  3.00774  4.73559  1.21958    458 y - - -
          2.68536  4.42256  2.77354  2.73091  3.46357  2.40539  3.72526  3.29380  2.67769  2.69377  4.24721  2.90362  2.73767  3.18133  2.89821  2.37909  2.77551  2.98539  4.58508  3.61534
          0.60191  1.04497  2.29727  0.42359  1.06332  0.51892  0.90426
    199   2.18679  5.11666  3.25248  2.39467  4.21344  3.76544  4.08541  3.43200  2.89650  3.27573  3.77124  2.96239  2.25009  2.75335  3.32041  3.06043  3.00756  1.87322  3.93460  3.80186    461 v - - -
          2.68618  4.42225  2.77519  2.73123  3.46354  2.40513  3.72494  3.29354  2.67741  2.69355  4.24690  2.90347  2.73739  3.18146  2.89801  2.37887  2.77519  2.98518  4.58477  3.61503
          0.00754  5.28675  6.00910  0.61958  0.77255  0.53833  0.87640
    200   2.65508  5.54434  2.16463  1.72262  4.88906  3.46693  3.29698  4.17208  2.34739  2.96029  4.58509  3.23363  4.02317  2.30419  2.70222  2.83225  3.06151  3.44832  5.97723  3.94308    462 e - - -
          2.68618  4.42225  2.77519  2.73123  3.46354  2.40513  3.72494  3.29354  2.67741  2.69355  4.24690  2.90347  2.73739  3.18146  2.89801  2.37887  2.77519  2.98518  4.58477  3.61503
          0.00709  5.34786  6.07020  0.61958  0.77255  0.66673  0.72028
    201   2.46020  5.54799  2.62095  2.20117  4.89360  3.52224  3.34999  4.37992  2.15707  3.37780  4.45836  3.27701  3.89662  2.01078  1.95617  2.84168  2.98905  3.63515  5.98033  4.56910    463 r - - -
          2.68621  4.42229  2.77518  2.73117  3.46347  2.40513  3.72498  3.29342  2.67744  2.69348  4.24693  2.90350  2.73743  3.18143  2.89799  2.37890  2.77519  2.98522  4.58480  3.61507
          0.04214  3.64886  4.18373  0.85957  0.55051  0.47375  0.97462
    202   1.85514  4.35165  3.76039  4.18625  3.18317  4.23414  4.36831  2.96158  4.02809  2.01293  3.15371  4.29998  3.96236  4.21018  4.13350  3.39013  3.33059  2.71323  1.71616  2.31526    467 w - - -
          2.68618  4.42225  2.77519  2.73123  3.46354  2.40513  3.72494  3.29354  2.67741  2.69355  4.24690  2.90347  2.73739  3.18146  2.89801  2.37887  2.77519  2.98518  4.58477  3.61503
          0.00702  5.35869  6.08103  0.61958  0.77255  0.52669  0.89295
    203   2.67149  5.51530  2.79562  1.59190  4.37705  3.82773  3.88480  3.69429  2.37773  2.51297  4.01724  2.92748  4.22077  2.45505  2.85861  2.92742  3.15749  3.29865  5.95861  3.13107    468 e - - -
          2.68618  4.42225  2.77519  2.73123  3.46354  2.40513  3.72494  3.29354  2.67741  2.69355  4.24690  2.90347  2.73739  3.18146  2.89801  2.37887  2.77519  2.98518  4.58477  3.61503
          0.00693  5.37048  6.09283  0.61958  0.77255  0.55806  0.84937
    204   2.32997  5.55811  1.92671  2.07302  4.90380  3.65375  3.93637  4.27744  2.17440  3.74352  4.46556  3.22538  4.21308  2.04957  2.46670  2.82167  3.02851  3.80712  5.71605  4.57911    469 d - - -
          2.68618  4.42225  2.77519  2.73123  3.46354  2.40513  3.72494  3.29354  2.67741  2.69355  4.24690  2.90347  2.73739  3.18146  2.89801  2.37887  2.77519  2.98518  4.58477  3.61503
          0.00693  5.37048  6.09283  0.61958  0.77255  0.55806  0.84937
    205   2.50750  5.29640  2.10045  2.17850  4.54592  3.82470  4.07939  3.07483  2.75820  1.98445  2.88103  3.36181  4.17481  2.51493  3.05714  3.04013  3.23046  3.31288  5.30733  3.97701    470 l - - -
          2.68618  4.42225  2.77519  2.73123  3.46354  2.40513  3.72494  3.29354  2.67741  2.69355  4.24690  2.90347  2.73739  3.18146  2.89801  2.37887  2.77519  2.98518  4.58477  3.61503
          0.00693  5.37048  6.09283  0.61958  0.77255  0.54225  0.87093
    206   5.58789  6.39020  6.27451  6.30220  2.56392  5.93220  4.17579  5.12939  6.05241  4.20271  5.61779  5.40478  6.16722  4.87644  5.78454  5.35071  5.76374  5.09263  1.31997  0.56120    471 Y - - -
          2.68618  4.42225  2.77519  2.73123  3.46354  2.40513  3.72494  3.29354  2.67741  2.69355  4.24690  2.90347  2.73739  3.18146  2.89801  2.37887  2.77519  2.98518  4.58477  3.61503
          0.00698  5.36442  6.08676  0.61958  0.77255  0.54890  0.86177
    207   2.61157  5.24638  2.57644  2.22525  4.24153  3.38603  3.79046  2.37049  2.26157  2.84260  4.04932  2.82833  4.22217  2.52794  2.61391  2.93243  3.22640  3.22158  5.93813  3.48220    472 e - - -
          2.68618  4.42225  2.77519  2.73123  3.46354  2.40513  3.72494  3.29354  2.67741  2.69355  4.24690  2.90347  2.73739  3.18146  2.89801  2.37887  2.77519  2.98518  4.58477  3.61503
          0.00700  5.36175  6.08410  0.61958  0.77255  0.52917  0.88939
    208   2.00945  5.55645  1.93866  1.90346  4.90232  3.75950  3.93693  4.38889  2.14285  3.75842  4.59694  3.06427  3.80383  2.52827  2.87134  2.74765  3.01819  3.70491  5.98862  4.57712    473 e - - -
          2.68618  4.42225  2.77519  2.73123  3.46354  2.40513  3.72494  3.29354  2.67741  2.69355  4.24690  2.90347  2.73739  3.18146  2.89801  2.37887  2.77519  2.98518  4.58477  3.61503
          0.00978  5.36477  5.28802  0.61958  0.77255  0.53732  0.87782
    209   0.98419  4.12369  4.38890  3.66691  3.48809  3.46375  4.04729  2.96453  3.71347  2.73193  3.66816  4.07914  4.53653  3.95904  3.94679  2.65307  2.94840  2.39091  5.22449  3.21019    474 a - - -
          2.68618  4.42225  2.77519  2.73123  3.46354  2.40513  3.72494  3.29354  2.67741  2.69355  4.24690  2.90347  2.73739  3.18146  2.89801  2.37887  2.77519  2.98518  4.58477  3.61503
          0.01037  5.36199  5.18083  0.61958  0.77255  0.54799  0.86301
    210   2.20288  5.36103  3.30536  2.68451  4.63329  2.92758  3.96215  3.95753  2.51691  3.42035  4.42165  3.35822  4.24563  3.09632  2.02780  2.21907  2.21952  2.56584  4.55559  3.79976    475 r - - -
          2.68618  4.42225  2.77519  2.73123  3.46354  2.40513  3.72494  3.29354  2.67741  2.69355  4.24690  2.90347  2.73739  3.18146  2.89801  2.37887  2.77519  2.98518  4.58477  3.61503
          0.00702  5.35864  6.08098  0.61958  0.77255  0.56064  0.84594
    211   2.40763  5.55217  2.50961  2.28776  4.89792  3.35739  3.81385  4.30943  1.81344  3.62710  4.59266  2.77730  4.20696  2.89634  1.93671  2.63225  2.95059  3.82204  5.98443  3.88394    476 k - - -
          2.68385  4.42358  2.77532  2.72915  3.46506  2.40541  3.72610  3.29265  2.67715  2.69367  4.24663  2.90434  2.73863  3.18279  2.89660  2.37881  2.77575  2.98594  4.58575  3.61623
          1.48057  0.93633  0.96646  1.92702  0.15733  0.56064  0.84594
    212   2.43048  5.27720  2.59663  2.38271  4.35650  2.82341  3.80177  3.76485  2.30485  3.20032  4.32453  3.03965  3.49649  2.80838  2.93305  2.24061  2.16877  3.26764  5.72519  4.21181    497 t - - -
          2.68618  4.42225  2.77519  2.73123  3.46354  2.40513  3.72494  3.29354  2.67741  2.69355  4.24690  2.90347  2.73739  3.18146  2.89801  2.37887  2.77519  2.98518  4.58477  3.61503
          0.01134  4.88057  5.60291  0.61958  0.77255  0.71052  0.67607
    213   2.27028  5.41359  2.67650  2.37945  4.74935  2.38227  3.77022  3.61238  2.23746  3.31199  4.02444  2.62768  3.66458  2.78227  2.88406  2.46082  2.83338  3.23546  5.26599  4.23865    498 k - - -
          2.68620  4.42231  2.77526  2.73129  3.46330  2.40517  3.72501  3.29341  2.67743  2.69350  4.24696  2.90353  2.73701  3.18153  2.89807  2.37893  2.77526  2.98518  4.58483  3.61509
          0.08418  2.55335  5.83765  0.63912  0.75026  0.52959  0.88878
    214   2.36402  5.50203  2.45374  2.14310  4.63940  3.00659  3.45722  3.97686  2.39541  3.35652  4.10363  2.23996  3.43045  2.91334  3.01673  2.69086  2.47956  3.58703  5.93584  3.78484    501 e - - -
          2.68618  4.42225  2.77519  2.73123  3.46354  2.40513  3.72494  3.29354  2.67741  2.69355  4.24690  2.90347  2.73739  3.18146  2.89801  2.37887  2.77519  2.98518  4.58477  3.61503
          0.00768  5.26894  5.99129  0.61958  0.77255  0.55209  0.85742
    215   2.47126  5.48930  2.49162  2.50726  4.42526  2.06587  3.13029  4.06028  2.63435  2.92882  3.99653  3.16608  4.19621  2.80007  2.59714  2.62252  2.61055  3.46961  5.93292  3.45824    502 g - - -
          2.68618  4.42225  2.77519  2.73123  3.46354  2.40513  3.72494  3.29354  2.67741  2.69355  4.24690  2.90347  2.73739  3.18146  2.89801  2.37887  2.77519  2.98518  4.58477  3.61503
          0.00729  5.32111  6.04345  0.61958  0.77255  0.56288  0.84297
    216   2.67133  5.53229  2.72283  2.38285  4.87337  2.02197  3.57535  4.25345  2.57386  3.53532  4.34539  2.06237  3.68497  2.97194  2.99445  2.62874  2.73507  3.33751  5.96737  3.22834    503 g - - -
          2.68618  4.42225  2.77519  2.73123  3.46354  2.40513  3.72494  3.29354  2.67741  2.69355  4.24690  2.90347  2.73739  3.18146  2.89801  2.37887  2.77519  2.98518  4.58477  3.61503
          0.00716  5.33845  6.06080  0.61958  0.77255  0.57406  0.82835
    217   2.09607  5.53464  2.92973  2.53752  4.87579  2.68107  3.99600  4.26115  1.99970  2.60704  4.57633  3.03921  3.34572  2.94589  2.31979  2.49789  2.90042  3.66057  5.96968  4.33390    504 k - - -
          2.68618  4.42225  2.77519  2.73123  3.46354  2.40513  3.72494  3.29354  2.67741  2.69355  4.24690  2.90347  2.73739  3.18146  2.89801  2.37887  2.77519  2.98518  4.58477  3.61503
          0.00712  5.34491  6.06726  0.61958  0.77255  0.50839  0.91995
    218   2.49674  5.52203  2.34326  2.03080  4.07551  2.75044  3.54713  3.08289  2.62992  2.86251  4.44022  3.09804  3.59519  2.81092  2.56258  2.77246  2.76201  3.41948  5.96205  3.96014    505 e - - -
          2.68618  4.42225  2.77519  2.73123  3.46354  2.40513  3.72494  3.29354  2.67741  2.69355  4.24690  2.90347  2.73739  3.18146  2.89801  2.37887  2.77519  2.98518  4.58477  3.61503
          0.00702  5.35832  6.08066  0.61958  0.77255  0.51973  0.90307
    219   2.28802  5.53543  2.09596  2.48719  3.80055  3.50965  4.00631  3.97772  2.54567  3.83763  4.43099  2.84673  3.19505  2.62713  3.03248  2.66506  1.95766  3.20585  5.97246  4.26207    506 t - - -
          2.68618  4.42225  2.77519  2.73123  3.46354  2.40513  3.72494  3.29354  2.67741  2.69355  4.24690  2.90347  2.73739  3.18146  2.89801  2.37887  2.77519  2.98518  4.58477  3.61503
          0.00700  5.36184  6.08418  0.61958  0.77255  0.52907  0.88954
    220   2.54075  4.86021  3.05754  2.81072  3.76012  3.91743  4.27012  2.65732  3.20466  1.92481  3.49427  3.72039  2.47073  2.76365  3.25120  3.13387  2.59471  2.69844  4.04730  3.02393    507 l - - -
          2.68618  4.42225  2.77519  2.73123  3.46354  2.40513  3.72494  3.29354  2.67741  2.69355  4.24690  2.90347  2.73739  3.18146  2.89801  2.37887  2.77519  2.98518  4.58477  3.61503
          0.00700  5.36184  6.08418  0.61958  0.77255  0.52907  0.88954
    221   2.57757  5.55319  2.92413  2.51799  4.89868  3.15014  3.67343  4.38490  1.80715  3.72584  4.59376  1.83632  4.08043  2.70330  2.39442  2.66307  3.07175  3.87483  4.03467  4.57445    508 k - - -
          2.68618  4.42225  2.77519  2.73123  3.46354  2.40513  3.72494  3.29354  2.67741  2.69355  4.24690  2.90347  2.73739  3.18146  2.89801  2.37887  2.77519  2.98518  4.58477  3.61503
          0.00702  5.35832  6.08066  0.61958  0.77255  0.50986  0.91775
    222   1.50909  5.55070  2.38633  2.33215  4.89511  3.33771  4.00266  4.38063  2.33303  3.23455  4.59155  2.87487  3.93625  2.69975  2.89116  2.71206  2.74428  3.75371  5.98377  4.57319    509 a - - -
          2.68618  4.42225  2.77519  2.73123  3.46354  2.40513  3.72494  3.29354  2.67741  2.69355  4.24690  2.90347  2.73739  3.18146  2.89801  2.37887  2.77519  2.98518  4.58477  3.61503
          0.00701  5.35935  6.08169  0.61958  0.77255  0.48438  0.95733
    223   2.65714  4.48469  4.70268  4.42263  2.58546  3.44881  4.26459  1.60105  3.92348  1.74337  3.60347  4.10283  4.63462  4.35217  4.05804  3.51245  2.94904  1.88164  3.79898  3.23567    510 i - - -
          2.68618  4.42225  2.77519  2.73123  3.46354  2.40513  3.72494  3.29354  2.67741  2.69355  4.24690  2.90347  2.73739  3.18146  2.89801  2.37887  2.77519  2.98518  4.58477  3.61503
          0.00699  5.36196  6.08431  0.61958  0.77255  0.47865  0.96659
    224   2.25323  4.99804  3.67881  2.99585  4.08479  3.77038  3.99287  3.32822  2.76483  1.77698  3.40174  3.40676  4.27619  3.34284  1.77921  2.63431  2.97561  2.87820  5.54903  3.94997    511 l - - -
          2.68618  4.42225  2.77519  2.73123  3.46354  2.40513  3.72494  3.29354  2.67741  2.69355  4.24690  2.90347  2.73739  3.18146  2.89801  2.37887  2.77519  2.98518  4.58477  3.61503
          0.00697  5.36481  6.08716  0.61958  0.77255  0.48576  0.95510
    225   1.77516  5.55097  3.12058  2.43099  4.89443  3.47342  3.69819  4.37904  2.46430  3.73199  4.59214  3.15617  3.56951  2.77009  1.51714  2.64923  3.19759  3.79504  5.98445  4.57479    512 r - - -
          2.68618  4.42225  2.77519  2.73123  3.46354  2.40513  3.72494  3.29354  2.67741  2.69355  4.24690  2.90347  2.73739  3.18146  2.89801  2.37887  2.77519  2.98518  4.58477  3.61503
          0.00700  5.36130  6.08365  0.61958  0.77255  0.48576  0.95510
    226   1.77670  5.49834  3.26442  2.28640  4.82085  3.57251  3.08488  3.82600  2.40848  3.26004  4.26620  3.16863  4.21855  2.77128  1.83767  2.90076  3.08171  3.71844  4.48809  3.65423    513 a - - -
          2.68618  4.42225  2.77519  2.73123  3.46354  2.40513  3.72494  3.29354  2.67741  2.69355  4.24690  2.90347  2.73739  3.18146  2.89801  2.37887  2.77519  2.98518  4.58477  3.61503
          0.00711  5.34623  6.06857  0.61958  0.77255  0.48576  0.95510
    227   2.93704  4.47626  5.01414  4.05484  3.42461  4.09121  4.59039  2.55604  4.00662  1.46464  1.39778  4.40701  4.62327  4.19055  3.86658  3.56859  3.32686  2.43734  3.42338  3.32697    514 m - - -
          2.68618  4.42225  2.77519  2.73123  3.46354  2.40513  3.72494  3.29354  2.67741  2.69355  4.24690  2.90347  2.73739  3.18146  2.89801  2.37887  2.77519  2.98518  4.58477  3.61503
          0.01363  5.32275  4.74970  0.61958  0.77255  0.48576  0.95510
    228   2.56247  5.52739  2.51843  1.82274  4.54899  3.54522  3.87541  4.35563  2.51417  3.83192  4.56855  2.96848  4.18792  3.05241  1.58715  2.78152  3.08341  3.91715  5.96097  3.16496    515 r - - -
          2.68618  4.42225  2.77519  2.73123  3.46354  2.40513  3.72494  3.29354  2.67741  2.69355  4.24690  2.90347  2.73739  3.18146  2.89801  2.37887  2.77519  2.98518  4.58477  3.61503
          0.01069  5.28794  5.18877  0.61958  0.77255  0.50994  0.91762
    229   2.14157  5.51643  2.97258  2.10914  4.86229  3.72001  3.67285  4.34875  2.23355  3.71611  4.55692  2.90759  3.72287  2.49063  1.81572  2.49128  2.93415  3.90750  5.94857  4.53724    516 r - - -
          2.68618  4.42225  2.77519  2.73123  3.46354  2.40513  3.72494  3.29354  2.67741  2.69355  4.24690  2.90347  2.73739  3.18146  2.89801  2.37887  2.77519  2.98518  4.58477  3.61503
          0.04056  5.26138  3.36492  0.61958  0.77255  0.52135  0.90071
    230   2.44515  5.27855  3.01574  2.66126  4.54485  2.12795  3.39203  2.90232  2.73352  2.53080  3.45009  2.92719  4.03284  2.64878  2.64259  2.84349  2.82194  3.13674  5.76150  4.05808    517 g - - -
          2.68618  4.42225  2.77519  2.73123  3.46354  2.40513  3.72494  3.29354  2.67741  2.69355  4.24690  2.90347  2.73739  3.18146  2.89801  2.37887  2.77519  2.98518  4.58477  3.61503
          0.03432  5.16253  3.57518  0.61958  0.77255  0.62863  0.76211
    231   2.31065  5.43587  2.48039  1.81713  3.94514  2.35362  3.35061  3.79225  2.52362  3.37965  4.47757  2.96404  3.69494  2.76127  2.80006  2.79500  3.00816  3.82437  5.87094  4.07171    518 e - - -
          2.68618  4.42225  2.77519  2.73123  3.46354  2.40513  3.72494  3.29354  2.67741  2.69355  4.24690  2.90347  2.73739  3.18146  2.89801  2.37887  2.77519  2.98518  4.58477  3.61503
          0.05164  5.09921  3.11845  0.61958  0.77255  0.69867  0.68765
    232   2.60210  5.39532  2.41381  2.35361  4.73405  3.18514  3.58736  2.63748  2.15410  3.64626  4.43765  2.92854  2.77651  2.80414  2.58629  2.54284  3.04248  3.20173  5.83181  4.42471    519 k - - -
          2.68618  4.42225  2.77519  2.73123  3.46354  2.40513  3.72494  3.29354  2.67741  2.69355  4.24690  2.90347  2.73739  3.18146  2.89801  2.37887  2.77519  2.98518  4.58477  3.61503
          0.15196  4.95482  2.01045  0.61958  0.77255  0.79747  0.59868
    233   2.51053  5.27907  2.56909  1.92275  3.70171  3.31621  3.47248  4.08581  2.37429  3.26391  3.88345  2.93966  3.71725  2.37629  2.63563  2.72476  2.93546  3.11021  5.72043  3.82317    520 e - - -
          2.68618  4.42225  2.77519  2.73123  3.46354  2.40513  3.72494  3.29354  2.67741  2.69355  4.24690  2.90347  2.73739  3.18146  2.89801  2.37887  2.77519  2.98518  4.58477  3.61503
          0.07229  4.69308  2.80372  0.61958  0.77255  1.02663  0.44350
    234   2.56274  5.18063  2.92671  2.35569  4.14947  3.52753  3.49381  3.96283  2.30334  3.34825  4.22910  3.00714  3.30593  2.46814  1.78117  2.70035  2.77492  3.40128  5.63012  3.96520    521 r - - -
          2.68618  4.42225  2.77519  2.73123  3.46354  2.40513  3.72494  3.29354  2.67741  2.69355  4.24690  2.90347  2.73739  3.18146  2.89801  2.37887  2.77519  2.98518  4.58477  3.61503
          0.05228  4.50319  3.22218  0.61958  0.77255  1.09224  0.40867
    235   2.64448  4.91784  2.63894  2.36835  3.94994  3.05809  3.71313  3.58658  2.50543  2.67863  3.98597  2.99154  3.53424  2.81952  2.68113  2.66963  2.32615  2.92206  5.41437  3.30672    522 t - - -
          2.68620  4.42279  2.77486  2.73124  3.46385  2.40499  3.72504  3.29381  2.67760  2.69397  4.24731  2.90375  2.73732  3.18170  2.89689  2.37896  2.77505  2.98512  4.58531  3.61476
          0.95130  0.48815        *  2.54321  0.08188  0.00000        *
//
