# Supplementary material for: A widespread family of polymorphic toxins encoded by temperate phages
Source: BMC Biol. 2017 Aug 29;15:75. doi: 10.1186/s12915-017-0415-1 (PMC5576092; doi:10.1186/s12915-017-0415-1)
Supplement: Supplementary file 9 — HMMER3 hidden Markov model for C-terminal MuF associated domain Ct_MAD. (HMM 114 kb) [file 12915_2017_415_MOESM9_ESM.hmm]

HMMER3/f [3.1b1 | May 2013]
NAME  Ct_MAD
LENG  251
ALPH  amino
RF    no
MM    no
CONS  yes
CS    no
MAP   yes
DATE  Fri Nov 25 13:02:43 2016
NSEQ  38
EFFN  5.097900
CKSUM 2292379527
GA    22.1 22.1
STATS LOCAL MSV      -10.5824  0.70287
STATS LOCAL VITERBI  -11.6889  0.70287
STATS LOCAL FORWARD   -5.0895  0.70287
HMM          A        C        D        E        F        G        H        I        K        L        M        N        P        Q        R        S        T        V        W        Y   
            m->m     m->i     m->d     i->m     i->i     d->m     d->d
  COMPO   2.37280  5.06042  2.84962  2.61943  3.55787  2.83910  3.82431  3.02828  2.58855  2.43346  3.74943  3.11301  3.28263  2.93949  2.82855  2.71754  2.84993  2.62429  4.59567  3.66262
          2.68620  4.42227  2.77521  2.73125  3.46355  2.40514  3.72496  3.29308  2.67742  2.69356  4.24691  2.90348  2.73741  3.18148  2.89802  2.37888  2.77521  2.98520  4.58478  3.61505
          0.35134  3.36557  1.34050  0.33691  1.25167  0.00000        *
      1   2.90852  5.30063  3.20604  2.18871  3.55301  3.70068  3.89239  4.05485  2.64490  3.58597  4.35401  2.88503  4.09304  2.52445  1.61635  2.55836  2.55371  2.76360  5.76106  4.38068      2 r - - -
          2.68618  4.42225  2.77519  2.73123  3.46354  2.40513  3.72494  3.29354  2.67741  2.69355  4.24690  2.90347  2.73739  3.18146  2.89801  2.37887  2.77519  2.98518  4.58477  3.61503
          0.00944  5.06292  5.78526  0.61958  0.77255  0.20765  1.67392
      2   0.59225  5.36971  3.68763  3.34110  5.16335  3.92542  4.61934  4.61639  3.46044  4.19703  4.99154  3.06963  3.18745  2.72209  3.89981  2.83958  3.60311  4.13450  6.39091  5.06686      3 A - - -
          2.68618  4.42225  2.77519  2.73123  3.46354  2.40513  3.72494  3.29354  2.67741  2.69355  4.24690  2.90347  2.73739  3.18146  2.89801  2.37887  2.77519  2.98518  4.58477  3.61503
          0.00699  5.36327  6.08561  0.61958  0.77255  0.48576  0.95510
      3   3.16039  4.59202  4.79278  4.19322  3.63805  4.28732  2.94343  3.00359  4.00513  0.84165  2.80363  4.32895  4.64877  4.22046  3.02392  3.58532  3.39119  2.55432  5.18003  3.19188      4 l - - -
          2.68618  4.42225  2.77519  2.73123  3.46354  2.40513  3.72494  3.29354  2.67741  2.69355  4.24690  2.90347  2.73739  3.18146  2.89801  2.37887  2.77519  2.98518  4.58477  3.61503
          0.00699  5.36327  6.08561  0.61958  0.77255  0.48576  0.95510
      4   2.55004  5.58357  2.29418  2.77940  4.94480  2.56184  4.07197  4.42791  2.62184  3.91281  4.65762  2.60686  4.26037  3.17510  3.32144  1.34949  2.47477  3.99104  6.04920  4.63921      5 s - - -
          2.68618  4.42225  2.77519  2.73123  3.46354  2.40513  3.72494  3.29354  2.67741  2.69355  4.24690  2.90347  2.73739  3.18146  2.89801  2.37887  2.77519  2.98518  4.58477  3.61503
          0.00699  5.36327  6.08561  0.61958  0.77255  0.48576  0.95510
      5   1.96570  5.65174  2.25716  1.21431  4.99039  3.85595  4.08151  4.47867  2.57427  3.95424  4.69821  3.32110  4.27600  2.43889  3.33965  3.08986  3.37016  3.51022  6.08498  4.66616      6 e - - -
          2.68618  4.42225  2.77519  2.73123  3.46354  2.40513  3.72494  3.29354  2.67741  2.69355  4.24690  2.90347  2.73739  3.18146  2.89801  2.37887  2.77519  2.98518  4.58477  3.61503
          0.00699  5.36327  6.08561  0.61958  0.77255  0.48576  0.95510
      6   1.91179  3.85222  2.71539  2.86223  3.49934  3.87098  3.55431  3.98726  2.71598  3.57246  4.37298  3.38825  4.26155  3.20972  1.49680  2.40312  3.28264  3.26115  5.79843  3.85567      7 r - - -
          2.68618  4.42225  2.77519  2.73123  3.46354  2.40513  3.72494  3.29354  2.67741  2.69355  4.24690  2.90347  2.73739  3.18146  2.89801  2.37887  2.77519  2.98518  4.58477  3.61503
          0.00699  5.36327  6.08561  0.61958  0.77255  0.48576  0.95510
      7   2.45413  5.59869  1.25955  1.92685  4.93814  3.84133  4.04694  4.42241  2.79140  3.90087  3.67142  3.30885  4.24806  2.68394  2.49125  3.05366  3.32651  3.98676  6.03252  4.62077      8 d - - -
          2.68618  4.42225  2.77519  2.73123  3.46354  2.40513  3.72494  3.29354  2.67741  2.69355  4.24690  2.90347  2.73739  3.18146  2.89801  2.37887  2.77519  2.98518  4.58477  3.61503
          0.00699  5.36327  6.08561  0.61958  0.77255  0.48576  0.95510
      8   4.41263  5.58947  6.46019  5.91240  4.01661  5.92600  6.32909  2.28098  5.80873  0.63047  3.02071  6.10698  5.94163  5.68686  5.76354  5.34635  4.62854  1.43350  6.28474  5.32877      9 L - - -
          2.68618  4.42225  2.77519  2.73123  3.46354  2.40513  3.72494  3.29354  2.67741  2.69355  4.24690  2.90347  2.73739  3.18146  2.89801  2.37887  2.77519  2.98518  4.58477  3.61503
          0.00699  5.36327  6.08561  0.61958  0.77255  0.48576  0.95510
      9   2.02144  5.58897  2.51564  1.90133  4.93569  3.83513  4.02798  4.42146  1.47840  3.89295  4.63080  3.10357  4.23473  2.92890  2.42639  3.03636  3.30785  3.98083  6.01792  4.60747     10 k - - -
          2.68620  4.42227  2.77521  2.73096  3.46356  2.40514  3.72496  3.29356  2.67742  2.69357  4.24691  2.90348  2.73741  3.18148  2.89802  2.37888  2.77521  2.98520  4.58479  3.61505
          0.09721  3.31932  2.87423  0.32876  1.27231  0.48576  0.95510
     10   1.88928  5.52436  3.35098  2.50912  4.86032  3.84974  3.50239  4.32376  2.28725  3.81574  4.57175  3.32591  4.24009  3.12353  1.32002  2.55158  3.30476  3.91113  5.95330  3.75648     12 r - - -
          2.68618  4.42225  2.77519  2.73123  3.46354  2.40513  3.72494  3.29354  2.67741  2.69355  4.24690  2.90347  2.73739  3.18146  2.89801  2.37887  2.77519  2.98518  4.58477  3.61503
          0.00739  5.30756  6.02990  0.61958  0.77255  0.68438  0.70199
     11   3.05723  5.23545  3.14237  2.90995  4.47275  3.88794  4.08051  3.88436  2.35660  1.96086  2.29145  3.42312  4.27547  2.37834  1.89984  3.09616  3.28617  3.56742  5.73361  3.19079     13 r - - -
          2.68618  4.42225  2.77519  2.73123  3.46354  2.40513  3.72494  3.29354  2.67741  2.69355  4.24690  2.90347  2.73739  3.18146  2.89801  2.37887  2.77519  2.98518  4.58477  3.61503
          0.00739  5.30756  6.02990  0.61958  0.77255  0.37901  1.15372
     12   3.79036  6.41293  2.75464  2.35557  5.73261  0.60758  4.60339  5.26607  3.58757  4.72531  5.55840  2.44694  4.69306  3.76001  3.26029  3.66783  4.07595  4.80961  6.86782  5.35002     14 G - - -
          2.68618  4.42225  2.77519  2.73123  3.46354  2.40513  3.72494  3.29354  2.67741  2.69355  4.24690  2.90347  2.73739  3.18146  2.89801  2.37887  2.77519  2.98518  4.58477  3.61503
          0.00699  5.36327  6.08561  0.61958  0.77255  0.48576  0.95510
     13   3.30181  5.04854  4.16427  3.53204  4.21161  3.40636  4.36692  2.33743  1.55564  1.26487  4.13930  3.91687  4.58697  3.64369  2.56382  3.49680  3.51673  3.32805  5.58512  4.37355     15 l - - -
          2.68618  4.42225  2.77519  2.73123  3.46354  2.40513  3.72494  3.29354  2.67741  2.69355  4.24690  2.90347  2.73739  3.18146  2.89801  2.37887  2.77519  2.98518  4.58477  3.61503
          0.00699  5.36327  6.08561  0.61958  0.77255  0.48576  0.95510
     14   3.04316  5.53542  2.28502  2.17349  4.87281  3.81966  4.00757  3.11190  2.21620  3.34937  4.57812  3.09305  4.21301  2.71021  3.05491  2.57515  1.65598  3.43172  5.97270  4.56644     16 t - - -
          2.68618  4.42225  2.77519  2.73123  3.46354  2.40513  3.72494  3.29354  2.67741  2.69355  4.24690  2.90347  2.73739  3.18146  2.89801  2.37887  2.77519  2.98518  4.58477  3.61503
          0.00699  5.36327  6.08561  0.61958  0.77255  0.48576  0.95510
     15   3.08283  4.84323  3.89354  2.47594  3.98749  2.47348  4.29172  2.58605  2.90027  2.75795  3.94477  3.75360  3.61947  3.35250  3.65493  3.28554  3.31456  1.17893  5.42045  4.17880     17 v - - -
          2.68618  4.42225  2.77519  2.73123  3.46354  2.40513  3.72494  3.29354  2.67741  2.69355  4.24690  2.90347  2.73739  3.18146  2.89801  2.37887  2.77519  2.98518  4.58477  3.61503
          0.00699  5.36327  6.08561  0.61958  0.77255  0.48576  0.95510
     16   3.04678  5.48528  3.32257  2.07965  4.80178  2.78603  4.02218  4.26775  2.55340  2.72378  4.53419  3.31092  2.38225  2.66612  3.25621  1.64664  3.08817  3.14941  5.93599  4.54331     18 s - - -
          2.68618  4.42225  2.77519  2.73123  3.46354  2.40513  3.72494  3.29354  2.67741  2.69355  4.24690  2.90347  2.73739  3.18146  2.89801  2.37887  2.77519  2.98518  4.58477  3.61503
          0.00699  5.36327  6.08561  0.61958  0.77255  0.48576  0.95510
     17   3.04294  5.54975  1.66761  2.62299  3.79505  3.13155  4.00446  4.37796  2.54951  3.85431  4.59087  2.78711  2.97413  2.42337  3.03712  2.13425  2.73624  3.93949  5.98342  3.63614     19 d - - -
          2.68618  4.42225  2.77519  2.73123  3.46354  2.40513  3.72494  3.29354  2.67741  2.69355  4.24690  2.90347  2.73739  3.18146  2.89801  2.37887  2.77519  2.98518  4.58477  3.61503
          0.00699  5.36327  6.08561  0.61958  0.77255  0.48576  0.95510
     18   2.47529  5.56750  2.63356  2.40366  4.93180  1.88042  4.07164  4.41289  2.82516  3.90143  4.64747  3.32971  2.93973  3.17538  3.31978  1.72722  2.33718  3.97809  6.04042  4.63306     20 s - - -
          2.68618  4.42225  2.77519  2.73123  3.46354  2.40513  3.72494  3.29354  2.67741  2.69355  4.24690  2.90347  2.73739  3.18146  2.89801  2.37887  2.77519  2.98518  4.58477  3.61503
          0.00699  5.36327  6.08561  0.61958  0.77255  0.48576  0.95510
     19   1.97816  5.50479  2.83547  1.90427  4.82907  3.82686  4.01753  4.30040  2.76158  3.39010  4.55176  3.30318  2.18330  2.85200  3.25075  2.21878  2.85485  2.88498  5.95096  4.55301     21 e - - -
          2.68618  4.42225  2.77519  2.73123  3.46354  2.40513  3.72494  3.29354  2.67741  2.69355  4.24690  2.90347  2.73739  3.18146  2.89801  2.37887  2.77519  2.98518  4.58477  3.61503
          0.18496  5.36327  1.80681  0.61958  0.77255  0.48576  0.95510
     20   2.79790  5.48315  2.93463  2.36371  4.82379  1.85691  3.93843  4.30762  2.49346  3.78649  4.52653  3.21010  2.01140  2.73630  2.81258  2.29648  3.21207  3.87173  5.91803  4.50779     22 g - - -
          2.68586  4.42267  2.77561  2.73093  3.46356  2.40530  3.72483  3.29343  2.67751  2.69364  4.24524  2.90357  2.73781  3.18166  2.89775  2.37904  2.77521  2.98522  4.58518  3.61359
          0.76375  0.68956  3.43312  0.52939  0.88908  0.35372  1.21089
     21   2.62393  5.52006  2.32191  1.68685  4.86228  3.11279  3.42744  3.27660  2.59022  3.37983  4.56147  3.01298  2.86284  3.07555  2.81454  2.31896  3.24730  3.90917  5.95445  3.64598     25 e - - -
          2.68618  4.42225  2.77519  2.73123  3.46354  2.40513  3.72494  3.29354  2.67741  2.69355  4.24690  2.90347  2.73739  3.18146  2.89801  2.37887  2.77519  2.98518  4.58477  3.61503
          0.00737  5.31029  6.03263  0.61958  0.77255  0.67576  0.71085
     22   3.03699  4.98381  2.83719  2.89761  2.82684  3.93526  3.76547  2.20151  3.05164  2.74435  3.04117  2.99094  3.09056  2.46164  3.02248  3.15586  2.40830  2.53694  5.53232  4.25326     26 i - - -
          2.68618  4.42225  2.77519  2.73123  3.46354  2.40513  3.72494  3.29354  2.67741  2.69355  4.24690  2.90347  2.73739  3.18146  2.89801  2.37887  2.77519  2.98518  4.58477  3.61503
          0.00737  5.31029  6.03263  0.61958  0.77255  0.38301  1.14509
     23   2.56019  5.47205  2.56054  1.88783  4.78368  3.83229  3.46161  3.17364  2.77238  2.14914  4.52165  3.31396  4.22492  2.81909  2.27045  2.62631  2.91710  3.14962  5.92528  4.53545     27 e - - -
          2.68618  4.42225  2.77519  2.73123  3.46354  2.40513  3.72494  3.29354  2.67741  2.69355  4.24690  2.90347  2.73739  3.18146  2.89801  2.37887  2.77519  2.98518  4.58477  3.61503
          0.00699  5.36327  6.08561  0.61958  0.77255  0.48576  0.95510
     24   3.08172  4.74960  3.37916  2.49670  2.26910  4.08419  4.34615  3.23570  3.42576  2.72109  2.99458  3.40884  2.77975  3.71633  3.11659  3.33585  2.67484  2.09884  3.59422  2.41052     28 v - - -
          2.68618  4.42225  2.77519  2.73123  3.46354  2.40513  3.72494  3.29354  2.67741  2.69355  4.24690  2.90347  2.73739  3.18146  2.89801  2.37887  2.77519  2.98518  4.58477  3.61503
          0.00699  5.36327  6.08561  0.61958  0.77255  0.48576  0.95510
     25   2.33764  5.53068  2.43678  1.56887  4.86355  3.82384  4.01422  4.34125  2.46010  3.20024  4.57480  3.29585  2.80102  2.64908  3.24576  3.01595  3.27983  2.30651  5.97056  4.56656     29 e - - -
          2.68618  4.42225  2.77519  2.73123  3.46354  2.40513  3.72494  3.29354  2.67741  2.69355  4.24690  2.90347  2.73739  3.18146  2.89801  2.37887  2.77519  2.98518  4.58477  3.61503
          0.00699  5.36327  6.08561  0.61958  0.77255  0.48576  0.95510
     26   2.55953  5.53125  2.55110  1.68140  4.86686  3.26614  4.00864  3.85978  2.74707  3.50054  4.57445  3.29165  4.21382  2.70793  2.22471  3.01001  2.03606  3.09357  5.96964  4.56448     30 e - - -
          2.68618  4.42225  2.77519  2.73123  3.46354  2.40513  3.72494  3.29354  2.67741  2.69355  4.24690  2.90347  2.73739  3.18146  2.89801  2.37887  2.77519  2.98518  4.58477  3.61503
          0.00699  5.36327  6.08561  0.61958  0.77255  0.48576  0.95510
     27   2.04751  5.45847  3.33553  2.15104  3.74525  3.83568  2.92358  4.22421  1.86143  3.74700  4.50955  3.31999  4.22811  2.69020  2.90773  3.02813  2.82605  2.32624  5.91498  3.51070     31 k - - -
          2.68620  4.42227  2.77521  2.73125  3.46356  2.40514  3.72496  3.29356  2.67742  2.69357  4.24691  2.90348  2.73712  3.18148  2.89802  2.37889  2.77521  2.98520  4.58479  3.61505
          0.07964  3.30252  3.22492  0.32581  1.27993  0.48576  0.95510
     28   3.03283  5.25623  3.00839  2.65561  4.50064  1.99856  4.06173  3.43346  2.54920  2.63549  4.32498  3.38444  3.46584  3.20686  2.46209  3.06090  2.28080  2.50480  5.75434  3.14663     33 g - - -
          2.68618  4.42225  2.77519  2.73123  3.46354  2.40513  3.72494  3.29354  2.67741  2.69355  4.24690  2.90347  2.73739  3.18146  2.89801  2.37887  2.77519  2.98518  4.58477  3.61503
          0.00726  5.32506  6.04741  0.61958  0.77255  0.62726  0.76369
     29   3.19344  4.61686  4.83296  4.24972  3.75728  4.34430  4.69120  1.80875  4.10852  2.61925  3.75060  3.08003  2.87801  4.31073  4.24349  3.64871  2.42635  1.08166  5.30385  4.11495     34 v - - -
          2.68618  4.42225  2.77519  2.73123  3.46354  2.40513  3.72494  3.29354  2.67741  2.69355  4.24690  2.90347  2.73739  3.18146  2.89801  2.37887  2.77519  2.98518  4.58477  3.61503
          0.00726  5.32506  6.04741  0.61958  0.77255  0.62726  0.76369
     30   2.31170  5.53323  1.84331  2.54268  4.87514  2.07881  3.99009  4.35931  2.27359  3.83717  4.57493  2.56932  3.46221  2.85075  3.22004  2.99189  3.26016  3.39099  5.96761  3.48373     35 d - - -
          2.68618  4.42225  2.77519  2.73123  3.46354  2.40513  3.72494  3.29354  2.67741  2.69355  4.24690  2.90347  2.73739  3.18146  2.89801  2.37887  2.77519  2.98518  4.58477  3.61503
          0.03880  5.32506  3.40554  0.61958  0.77255  0.62726  0.76369
     31   3.01011  5.51826  2.26683  2.55337  4.86263  3.78354  3.97054  3.72644  1.95897  3.82298  4.55923  2.42100  2.58093  2.45216  2.23814  2.97275  3.24119  2.85340  5.95109  4.54106     36 k - - -
          2.68618  4.42225  2.77519  2.73123  3.46354  2.40513  3.72494  3.29354  2.67741  2.69355  4.24690  2.90347  2.73739  3.18146  2.89801  2.37887  2.77519  2.98518  4.58477  3.61503
          0.00749  5.29375  6.01610  0.61958  0.77255  0.54798  0.86302
     32   2.54939  5.54402  2.88782  2.55209  4.89021  2.75705  3.45135  4.37572  1.91598  3.84877  4.58495  2.93955  4.19819  2.86828  1.45175  2.80053  3.26445  3.93538  5.97493  4.56497     37 r - - -
          2.68618  4.42225  2.77519  2.73123  3.46354  2.40513  3.72494  3.29354  2.67741  2.69355  4.24690  2.90347  2.73739  3.18146  2.89801  2.37887  2.77519  2.98518  4.58477  3.61503
          0.04077  5.32506  3.35007  0.61958  0.77255  0.40648  1.09659
     33   3.03860  5.38092  3.36130  2.80390  3.96500  3.02348  4.03321  4.10805  2.21898  3.03212  4.43984  3.33790  4.23130  2.82402  2.85201  1.96269  1.44313  3.73869  5.85259  4.48496     38 t - - -
          2.68618  4.42225  2.77519  2.73123  3.46354  2.40513  3.72494  3.29354  2.67741  2.69355  4.24690  2.90347  2.73739  3.18146  2.89801  2.37887  2.77519  2.98518  4.58477  3.61503
          0.00721  5.33127  6.05361  0.61958  0.77255  0.60594  0.78869
     34   3.51280  5.95501  2.85141  2.65976  5.37506  0.63809  4.46011  4.86497  3.35020  4.37011  5.17536  3.50809  3.01859  3.60619  3.14876  3.13648  3.79811  4.42773  6.53130  5.09181     39 G - - -
          2.68618  4.42225  2.77519  2.73123  3.46354  2.40513  3.72494  3.29354  2.67741  2.69355  4.24690  2.90347  2.73739  3.18146  2.89801  2.37887  2.77519  2.98518  4.58477  3.61503
          0.00721  5.33127  6.05361  0.61958  0.77255  0.60594  0.78869
     35   2.76959  5.55304  2.62320  1.35753  4.89628  3.80719  3.09465  4.38228  2.56639  3.85756  4.59483  2.09369  3.49067  3.09903  3.23484  2.60854  3.27454  3.08811  5.98623  4.57417     40 e - - -
          2.68642  4.42249  2.77492  2.73101  3.46378  2.40537  3.72519  3.29291  2.67765  2.69337  4.24714  2.90371  2.73734  3.18171  2.89804  2.37911  2.77497  2.98423  4.58501  3.61527
          0.42891  1.52889  2.02491  0.68510  0.70126  0.60594  0.78869
     36   2.45164  5.29125  3.29567  2.58030  4.56748  3.77050  3.56300  2.70418  2.54202  3.36931  4.35078  3.27189  2.32951  2.66812  2.56008  2.75111  1.95228  3.26605  5.76742  4.40258     43 t - - -
          2.68618  4.42225  2.77519  2.73123  3.46354  2.40513  3.72494  3.29354  2.67741  2.69355  4.24690  2.90347  2.73739  3.18146  2.89801  2.37887  2.77519  2.98518  4.58477  3.61503
          0.00829  5.19240  5.91475  0.61958  0.77255  0.97856  0.47137
     37   2.79660  5.38944  2.86992  2.12556  3.62587  3.74943  3.94021  4.16424  2.47164  3.68034  4.43903  3.23106  4.14207  2.62957  1.74838  2.94133  2.61642  2.42839  5.84250  3.40439     44 r - - -
          2.68620  4.42227  2.77521  2.73125  3.46356  2.40514  3.72496  3.29356  2.67742  2.69357  4.24691  2.90348  2.73741  3.18148  2.89802  2.37889  2.77521  2.98520  4.58292  3.61505
          0.37075  3.13166  1.32374  0.32581  1.27993  0.97856  0.47137
     38   2.87272  5.32397  3.14365  2.01899  4.65894  3.64587  3.81897  4.12431  1.79918  2.94466  4.37106  3.12167  2.70480  2.92298  2.26318  2.84406  2.39650  3.70994  5.75554  4.37038     46 k - - -
          2.68618  4.42225  2.77519  2.73123  3.46354  2.40513  3.72494  3.29354  2.67741  2.69355  4.24690  2.90347  2.73739  3.18146  2.89801  2.37887  2.77519  2.98518  4.58477  3.61503
          0.01127  4.88664  5.60898  0.61958  0.77255  1.41687  0.27769
     39   2.57424  4.87671  3.36039  2.79933  4.07406  3.71296  2.96441  3.46635  2.77432  2.85430  3.39901  3.29373  4.09975  2.51995  2.57044  2.92744  1.70166  2.58302  5.40919  4.11222     47 t - - -
          2.68618  4.42225  2.77519  2.73123  3.46354  2.40513  3.72494  3.29354  2.67741  2.69355  4.24690  2.90347  2.73739  3.18146  2.89801  2.37887  2.77519  2.98518  4.58477  3.61503
          0.01127  4.88664  5.60898  0.61958  0.77255  1.41687  0.27769
     40   2.38968  4.58323  3.68917  3.12240  3.72320  3.81377  4.06414  2.24795  2.73802  2.42701  3.68542  3.53683  3.19611  3.38509  2.91090  2.45874  2.11023  2.53011  5.16249  3.45725     48 t - - -
          2.68618  4.42225  2.77519  2.73123  3.46354  2.40513  3.72494  3.29354  2.67741  2.69355  4.24690  2.90347  2.73739  3.18146  2.89801  2.37887  2.77519  2.98518  4.58477  3.61503
          0.01127  4.88664  5.60898  0.61958  0.77255  0.16446  1.88621
     41   2.36375  5.14164  3.53936  2.98008  4.34924  2.31408  4.13102  3.32190  2.79536  2.85784  4.22183  3.48329  3.50414  2.73271  2.71009  2.48005  2.45093  1.93365  5.66687  4.35847     49 v - - -
          2.68618  4.42225  2.77519  2.73123  3.46354  2.40513  3.72494  3.29354  2.67741  2.69355  4.24690  2.90347  2.73739  3.18146  2.89801  2.37887  2.77519  2.98518  4.58477  3.61503
          0.00699  5.36327  6.08561  0.61958  0.77255  0.48576  0.95510
     42   3.10622  4.48979  5.01167  4.40047  1.92602  4.26954  4.60006  2.27948  4.19818  2.25558  3.60808  4.41260  4.63367  4.34050  3.44105  2.77655  2.41853  1.43017  5.11109  3.15765     50 v - - -
          2.68618  4.42225  2.77519  2.73123  3.46354  2.40513  3.72494  3.29354  2.67741  2.69355  4.24690  2.90347  2.73739  3.18146  2.89801  2.37887  2.77519  2.98518  4.58477  3.61503
          0.00699  5.36327  6.08561  0.61958  0.77255  0.48576  0.95510
     43   3.04468  5.55626  2.42101  2.09263  4.90181  3.81726  4.00467  4.38800  1.67746  3.86160  3.68542  2.97125  4.21117  2.44052  2.96559  2.72277  1.96056  3.94718  5.98846  4.57735     51 k - - -
          2.68618  4.42225  2.77519  2.73123  3.46354  2.40513  3.72494  3.29354  2.67741  2.69355  4.24690  2.90347  2.73739  3.18146  2.89801  2.37887  2.77519  2.98518  4.58477  3.61503
          0.00699  5.36327  6.08561  0.61958  0.77255  0.48576  0.95510
     44   2.69481  4.49153  3.72544  4.42270  2.88969  4.27770  4.60983  2.09750  4.21700  1.56040  3.17748  4.42666  4.64122  4.35597  4.23986  3.58751  2.22795  1.63970  5.11511  3.43682     52 l - - -
          2.68618  4.42225  2.77519  2.73123  3.46354  2.40513  3.72494  3.29354  2.67741  2.69355  4.24690  2.90347  2.73739  3.18146  2.89801  2.37887  2.77519  2.98518  4.58477  3.61503
          0.00699  5.36327  6.08561  0.61958  0.77255  0.48576  0.95510
     45   2.57289  5.83582  2.20134  2.70038  5.30785  3.97175  4.44222  4.79583  3.32954  4.30936  5.10009  3.51915  0.81928  3.58277  3.86050  2.72752  3.26466  4.34751  6.47388  5.04365     53 p - - -
          2.68618  4.42225  2.77519  2.73123  3.46354  2.40513  3.72494  3.29354  2.67741  2.69355  4.24690  2.90347  2.73739  3.18146  2.89801  2.37887  2.77519  2.98518  4.58477  3.61503
          0.00699  5.36327  6.08561  0.61958  0.77255  0.48576  0.95510
     46   2.26888  5.57010  1.64929  2.19002  4.91534  3.82227  4.01445  4.40219  2.02313  3.87526  4.61127  2.76697  4.21955  2.77842  2.91590  3.01733  2.38858  3.96094  6.00199  4.58961     54 d - - -
          2.68603  4.42247  2.77492  2.73145  3.46375  2.40534  3.72516  3.29376  2.67738  2.69348  4.24711  2.90368  2.73702  3.18131  2.89777  2.37871  2.77520  2.98540  4.58498  3.61525
          0.14560  2.01574  6.08561  0.98598  0.46692  0.48576  0.95510
     47   3.87497  6.26665  2.72723  2.74140  5.99527  0.38950  4.91000  5.54182  4.08217  5.05119  5.93949  3.70049  4.82607  4.11028  4.72957  3.80516  3.23632  4.99983  7.21559  5.68925     59 G - - -
          2.68618  4.42225  2.77519  2.73123  3.46354  2.40513  3.72494  3.29354  2.67741  2.69355  4.24690  2.90347  2.73739  3.18146  2.89801  2.37887  2.77519  2.98518  4.58477  3.61503
          0.40447  5.36327  1.11480  0.61958  0.77255  0.48576  0.95510
     48   2.88868  5.38018  2.74486  2.32827  4.72095  3.65379  3.84347  4.20032  2.09829  3.68141  4.42453  3.12393  4.05111  2.94341  2.08033  2.18912  1.84653  3.76905  5.81359  4.40985     60 t - - -
          2.68622  4.42229  2.77524  2.73127  3.46358  2.40517  3.72499  3.29358  2.67709  2.69359  4.24694  2.90351  2.73744  3.18151  2.89770  2.37891  2.77524  2.98523  4.58481  3.61507
          0.12850  2.14374  5.69152  0.20150  1.70104  1.32763  0.30803
     49   2.56413  4.32400  4.52862  3.93292  3.42243  4.01940  4.33402  2.14969  3.08346  1.91294  2.86941  4.06768  4.38659  3.97373  2.90329  2.64995  3.12229  1.69504  3.72711  3.75488     62 v - - -
          2.68618  4.42225  2.77519  2.73123  3.46354  2.40513  3.72494  3.29354  2.67741  2.69355  4.24690  2.90347  2.73739  3.18146  2.89801  2.37887  2.77519  2.98518  4.58477  3.61503
          0.01038  4.96918  5.69152  0.61958  0.77255  1.32763  0.30803
     50   2.87612  4.81834  3.47753  2.91539  3.32778  3.77522  3.99928  3.37676  2.21828  2.75523  2.97154  3.39158  4.16015  2.69848  2.14890  2.99660  2.25395  2.81808  5.36678  2.76332     63 r - - -
          2.68618  4.42225  2.77519  2.73123  3.46354  2.40513  3.72494  3.29354  2.67741  2.69355  4.24690  2.90347  2.73739  3.18146  2.89801  2.37887  2.77519  2.98518  4.58477  3.61503
          0.09030  4.96918  2.53330  0.61958  0.77255  1.32763  0.30803
     51   2.86012  4.24915  4.72973  4.12097  2.03288  4.01976  4.34823  2.44454  3.92657  2.00722  2.44597  4.15067  4.38365  4.07501  3.96801  2.63006  2.36796  2.03027  4.86946  3.09624     64 l - - -
          2.68584  4.42238  2.77533  2.73137  3.46367  2.40526  3.72508  3.29367  2.67754  2.69368  4.24703  2.90360  2.73753  3.18160  2.89769  2.37900  2.77467  2.98497  4.58304  3.61516
          0.47124  0.98854  5.61246  0.08486  2.50887  0.16508  1.88275
     52   2.42619  4.55857  4.77352  4.18158  3.66879  4.25452  4.58654  1.92839  4.03263  2.75087  3.68233  4.31294  1.87289  4.22425  4.15474  3.55455  1.86629  1.95503  5.19214  3.04546     66 t - - -
          2.68618  4.42225  2.77519  2.73123  3.46354  2.40513  3.72494  3.29354  2.67741  2.69355  4.24690  2.90347  2.73739  3.18146  2.89801  2.37887  2.77519  2.98518  4.58477  3.61503
          0.00699  5.36327  6.08561  0.61958  0.77255  0.48576  0.95510
     53   2.68642  6.19067  0.39071  3.22051  6.14049  2.50236  5.02298  5.72333  4.26417  5.22659  6.11627  3.77215  4.85775  4.23302  4.94659  3.81720  4.29170  5.09179  7.35856  5.83247     67 D - - -
          2.68618  4.42225  2.77519  2.73123  3.46354  2.40513  3.72494  3.29354  2.67741  2.69355  4.24690  2.90347  2.73739  3.18146  2.89801  2.37887  2.77519  2.98518  4.58477  3.61503
          0.00699  5.36327  6.08561  0.61958  0.77255  0.48576  0.95510
     54   1.95545  4.89267  3.81150  3.24694  4.04590  4.01434  4.25337  3.41550  2.39613  2.65021  3.32383  3.69007  1.97765  3.53102  2.78875  2.94884  3.30514  2.03951  5.46064  3.43987     68 a - - -
          2.68618  4.42225  2.77519  2.73123  3.46354  2.40513  3.72494  3.29354  2.67741  2.69355  4.24690  2.90347  2.73739  3.18146  2.89801  2.37887  2.77519  2.98518  4.58477  3.61503
          0.00699  5.36327  6.08561  0.61958  0.77255  0.48576  0.95510
     55   3.45670  5.36761  4.91365  4.96763  6.09504  0.18748  6.02366  5.74396  5.32228  5.39024  6.17269  4.80375  4.95512  5.43490  5.43372  3.01814  4.04375  4.80921  7.32656  6.30139     69 G - - -
          2.68618  4.42225  2.77519  2.73123  3.46354  2.40513  3.72494  3.29354  2.67741  2.69355  4.24690  2.90347  2.73739  3.18146  2.89801  2.37887  2.77519  2.98518  4.58477  3.61503
          0.00699  5.36327  6.08561  0.61958  0.77255  0.48576  0.95510
     56   5.56119  6.39390  6.28553  6.30854  0.55389  5.88923  4.52632  5.04293  6.06801  4.09497  5.52874  5.46081  6.15656  5.65367  5.80657  5.38144  5.75575  5.05149  1.24754  2.83289     70 F - - -
          2.68618  4.42225  2.77519  2.73123  3.46354  2.40513  3.72494  3.29354  2.67741  2.69355  4.24690  2.90347  2.73739  3.18146  2.89801  2.37887  2.77519  2.98518  4.58477  3.61503
          0.00699  5.36327  6.08561  0.61958  0.77255  0.48576  0.95510
     57   2.04546  5.65430  1.45088  2.57866  4.99476  2.58411  4.08628  4.48367  2.84798  3.95964  4.70379  2.46616  4.27851  2.88268  3.34996  2.48538  2.84342  4.04403  6.09095  4.67110     71 d - - -
          2.68623  4.42230  2.77525  2.73129  3.46359  2.40518  3.72500  3.29359  2.67746  2.69360  4.24695  2.90352  2.73660  3.18152  2.89806  2.37892  2.77525  2.98524  4.58482  3.61508
          0.10540  2.32527  6.08561  0.17242  1.84278  0.48576  0.95510
     58   4.00369  5.59973  4.75541  4.24556  3.16878  2.47435  1.96795  4.18530  3.99053  3.69114  4.73953  4.46836  5.17851  4.34467  3.27018  4.12176  4.22337  3.99284  3.68706  0.73548     73 y - - -
          2.68618  4.42225  2.77519  2.73123  3.46354  2.40513  3.72494  3.29354  2.67741  2.69355  4.24690  2.90347  2.73739  3.18146  2.89801  2.37887  2.77519  2.98518  4.58477  3.61503
          0.00699  5.36327  6.08561  0.61958  0.77255  0.48576  0.95510
     59   2.18172  5.50146  3.37786  2.87425  4.90210  3.87046  3.69888  4.36601  2.88933  3.88358  4.64760  1.10391  3.61080  3.25338  2.96443  2.06613  3.37136  3.94819  6.04285  4.66012     74 n - - -
          2.68618  4.42225  2.77519  2.73123  3.46354  2.40513  3.72494  3.29354  2.67741  2.69355  4.24690  2.90347  2.73739  3.18146  2.89801  2.37887  2.77519  2.98518  4.58477  3.61503
          0.00699  5.36327  6.08561  0.61958  0.77255  0.48576  0.95510
     60   2.70221  4.67624  4.57070  4.01879  2.52808  4.20410  4.60985  3.09780  3.34919  2.90005  3.83548  4.22841  1.16690  4.14452  4.09639  3.51663  3.41268  1.65060  5.33938  4.13779     75 p - - -
          2.68592  4.42268  2.77425  2.73167  3.46397  2.40556  3.72538  3.29363  2.67723  2.69288  4.24733  2.90337  2.73761  3.18159  2.89796  2.37882  2.77563  2.98506  4.58347  3.61546
          0.40665  1.88784  1.69978  1.50958  0.24975  0.48576  0.95510
     61   2.45171  4.93186  3.64698  3.10111  4.19994  1.02407  3.47766  3.19905  3.06053  3.25370  4.11094  3.55422  4.28805  3.40607  3.09716  2.82558  3.24616  2.96686  5.56416  4.29053     81 g - - -
          2.68618  4.42225  2.77519  2.73123  3.46354  2.40513  3.72494  3.29354  2.67741  2.69355  4.24690  2.90347  2.73739  3.18146  2.89801  2.37887  2.77519  2.98518  4.58477  3.61503
          0.00853  5.16427  5.88662  0.61958  0.77255  1.03486  0.43893
     62   2.90178  5.56219  3.35973  2.38818  4.93557  3.84629  3.98168  4.39501  1.78197  3.85124  4.60699  3.31594  4.23279  2.38159  1.56980  1.99181  3.31747  3.97051  5.95333  4.58949     82 r - - -
          2.68618  4.42225  2.77519  2.73123  3.46354  2.40513  3.72494  3.29354  2.67741  2.69355  4.24690  2.90347  2.73739  3.18146  2.89801  2.37887  2.77519  2.98518  4.58477  3.61503
          0.00853  5.16427  5.88662  0.61958  0.77255  1.03486  0.43893
     63   1.72508  5.20599  2.93823  2.79895  4.50716  3.76985  4.01071  3.93443  2.79939  3.08265  4.31834  2.77768  4.17936  3.14972  3.26871  1.57862  2.42333  3.17197  5.74274  4.39557     83 s - - -
          2.68618  4.42225  2.77519  2.73123  3.46354  2.40513  3.72494  3.29354  2.67741  2.69355  4.24690  2.90347  2.73739  3.18146  2.89801  2.37887  2.77519  2.98518  4.58477  3.61503
          0.03824  5.16427  3.44835  0.61958  0.77255  1.03486  0.43893
     64   1.43416  5.07196  3.00121  2.83635  3.48412  2.38535  3.05266  3.69620  2.82883  3.32214  4.15002  2.85903  4.18363  3.17356  3.28288  3.00283  3.17835  3.06250  5.58792  3.04529     84 a - - -
          2.68618  4.42225  2.77519  2.73123  3.46354  2.40513  3.72494  3.29354  2.67741  2.69355  4.24690  2.90347  2.73739  3.18146  2.89801  2.37887  2.77519  2.98518  4.58477  3.61503
          0.00879  5.13482  5.85716  0.61958  0.77255  1.08906  0.41027
     65   2.97064  4.54807  4.12711  3.14850  1.60914  4.01335  4.29779  3.01628  3.48287  1.69732  3.66052  3.34992  3.40730  3.74837  3.75599  2.23848  3.20400  2.64398  5.14769  3.93693     85 f - - -
          2.68618  4.42225  2.77519  2.73123  3.46354  2.40513  3.72494  3.29354  2.67741  2.69355  4.24690  2.90347  2.73739  3.18146  2.89801  2.37887  2.77519  2.98518  4.58477  3.61503
          0.08975  5.13482  2.52632  0.61958  0.77255  1.08906  0.41027
     66   2.63998  4.64091  3.79574  2.32759  3.77773  2.04671  4.15176  2.63640  3.18277  2.57238  2.69451  3.63446  2.96102  3.48470  3.02935  3.14291  3.15112  2.44972  3.64132  3.98821     86 g - - -
          2.68591  4.42345  2.77639  2.73243  3.46474  2.40611  3.72614  3.29474  2.67860  2.69327  4.24595  2.90419  2.73208  3.18212  2.89753  2.37861  2.77399  2.98438  4.58597  3.61623
          0.73266  0.66112  5.77694  1.64168  0.21524  0.20489  1.68598
     67   2.54906  5.52032  1.35363  2.87162  4.93353  1.83687  4.16446  4.40175  2.94185  3.92036  4.68341  2.99914  3.05258  3.28081  3.43286  3.11932  2.75355  3.20739  6.08228  4.69064    105 d - - -
          2.68618  4.42225  2.77519  2.73123  3.46354  2.40513  3.72494  3.29354  2.67741  2.69355  4.24690  2.90347  2.73739  3.18146  2.89801  2.37887  2.77519  2.98518  4.58477  3.61503
          0.00699  5.36327  6.08561  0.61958  0.77255  0.48576  0.95510
     68   2.45554  5.49021  2.98115  2.58871  3.76285  3.82899  4.01886  3.50036  2.42906  3.78413  4.53791  3.30739  4.22180  1.65869  1.94336  2.64590  3.27601  2.76974  5.93891  4.54460    106 q - - -
          2.68618  4.42225  2.77519  2.73123  3.46354  2.40513  3.72494  3.29354  2.67741  2.69355  4.24690  2.90347  2.73739  3.18146  2.89801  2.37887  2.77519  2.98518  4.58477  3.61503
          0.00699  5.36327  6.08561  0.61958  0.77255  0.48576  0.95510
     69   2.02795  4.69051  2.53490  3.61141  3.81024  3.28605  4.39284  2.68341  3.54203  1.87560  2.81718  3.95047  3.12080  3.81579  3.33603  3.38053  2.84312  1.99954  5.28738  4.07407    107 l - - -
          2.68618  4.42225  2.77519  2.73123  3.46354  2.40513  3.72494  3.29354  2.67741  2.69355  4.24690  2.90347  2.73739  3.18146  2.89801  2.37887  2.77519  2.98518  4.58477  3.61503
          0.00699  5.36327  6.08561  0.61958  0.77255  0.48576  0.95510
     70   2.32349  4.63270  4.35235  3.77381  3.74504  4.15706  4.44670  3.09272  3.68335  1.23398  3.01836  2.84996  4.53076  3.35624  3.92819  2.92311  2.38007  2.27780  5.23820  4.03594    108 l - - -
          2.68618  4.42225  2.77519  2.73123  3.46354  2.40513  3.72494  3.29354  2.67741  2.69355  4.24690  2.90347  2.73739  3.18146  2.89801  2.37887  2.77519  2.98518  4.58477  3.61503
          0.00699  5.36327  6.08561  0.61958  0.77255  0.48576  0.95510
     71   1.96809  4.48212  5.06153  4.44681  3.18900  3.45833  4.60759  2.03208  4.23353  2.11466  2.31554  4.43436  4.63830  4.36615  4.24458  3.58565  3.33833  2.34537  3.69029  1.89231    109 y - - -
          2.68618  4.42225  2.77519  2.73123  3.46354  2.40513  3.72494  3.29354  2.67741  2.69355  4.24690  2.90347  2.73739  3.18146  2.89801  2.37887  2.77519  2.98518  4.58477  3.61503
          0.00699  5.36327  6.08561  0.61958  0.77255  0.48576  0.95510
     72   2.56504  5.56782  2.75186  2.53191  4.91477  3.82444  4.01191  4.40064  1.88560  3.87269  4.60869  2.54974  4.21953  1.89596  1.85480  2.72818  3.28678  3.95962  5.99801  4.58781    110 r - - -
          2.68618  4.42225  2.77519  2.73123  3.46354  2.40513  3.72494  3.29354  2.67741  2.69355  4.24690  2.90347  2.73739  3.18146  2.89801  2.37887  2.77519  2.98518  4.58477  3.61503
          0.00699  5.36327  6.08561  0.61958  0.77255  0.48576  0.95510
     73   4.19341  6.25360  4.79814  3.90248  5.92467  4.71248  4.47904  5.16599  0.74245  4.47099  5.36006  4.22176  1.63196  3.60146  1.87919  4.15933  4.29544  4.84765  6.40049  5.34261    111 k - - -
          2.68618  4.42225  2.77519  2.73123  3.46354  2.40513  3.72494  3.29354  2.67741  2.69355  4.24690  2.90347  2.73739  3.18146  2.89801  2.37887  2.77519  2.98518  4.58477  3.61503
          0.00699  5.36327  6.08561  0.61958  0.77255  0.48576  0.95510
     74   1.81695  4.67920  3.30375  3.65190  3.79751  4.13200  4.41002  2.94075  3.57838  1.53043  2.74683  2.31412  4.50682  3.84733  3.86101  3.39650  2.85979  2.42669  5.27984  4.06926    112 l - - -
          2.68618  4.42225  2.77519  2.73123  3.46354  2.40513  3.72494  3.29354  2.67741  2.69355  4.24690  2.90347  2.73739  3.18146  2.89801  2.37887  2.77519  2.98518  4.58477  3.61503
          0.00699  5.36327  6.08561  0.61958  0.77255  0.48576  0.95510
     75   1.97216  4.75077  4.04944  2.64419  3.87969  3.13411  4.34612  2.45443  3.42449  1.76794  3.85675  3.85949  4.46190  3.36438  2.98986  3.33589  2.45578  2.15201  5.33960  4.11485    113 l - - -
          2.68618  4.42225  2.77519  2.73123  3.46354  2.40513  3.72494  3.29354  2.67741  2.69355  4.24690  2.90347  2.73739  3.18146  2.89801  2.37887  2.77519  2.98518  4.58477  3.61503
          0.00699  5.36327  6.08561  0.61958  0.77255  0.48576  0.95510
     76   2.52889  5.55959  1.95424  1.86490  4.90528  3.81748  3.40135  4.39203  2.74161  3.86513  4.60024  2.70238  3.38718  2.33160  2.80070  2.87641  2.28126  3.95059  5.99173  4.57985    114 e - - -
          2.68618  4.42225  2.77519  2.73123  3.46354  2.40513  3.72494  3.29354  2.67741  2.69355  4.24690  2.90347  2.73739  3.18146  2.89801  2.37887  2.77519  2.98518  4.58477  3.61503
          0.00699  5.36327  6.08561  0.61958  0.77255  0.48576  0.95510
     77   1.96558  4.55696  4.68188  4.09075  3.66108  3.44142  4.54320  2.54325  3.16985  1.40282  3.67496  4.25340  4.59710  4.15554  4.09694  3.52091  2.03036  2.10701  5.17733  3.98979    115 l - - -
          2.68618  4.42225  2.77519  2.73123  3.46354  2.40513  3.72494  3.29354  2.67741  2.69355  4.24690  2.90347  2.73739  3.18146  2.89801  2.37887  2.77519  2.98518  4.58477  3.61503
          0.31413  5.36327  1.32845  0.61958  0.77255  0.48576  0.95510
     78   2.91854  4.81211  3.56978  2.81185  3.97918  3.83301  4.06193  2.63515  2.27229  2.35557  2.91323  3.47082  4.21681  2.70538  3.05633  2.45786  3.14982  3.10328  5.36820  2.03767    116 y - - -
          2.68618  4.42225  2.77519  2.73123  3.46354  2.40513  3.72494  3.29354  2.67741  2.69355  4.24690  2.90347  2.73739  3.18146  2.89801  2.37887  2.77519  2.98518  4.58477  3.61503
          0.00948  5.05862  5.78097  0.61958  0.77255  0.20622  1.68016
     79   2.66432  5.84020  2.10589  2.62028  5.19450  2.51584  4.25199  4.69171  3.07329  4.16980  4.93229  2.72030  1.25428  3.36949  3.59628  2.41571  3.57007  4.24714  6.30764  4.86812    117 p - - -
          2.68618  4.42225  2.77519  2.73123  3.46354  2.40513  3.72494  3.29354  2.67741  2.69355  4.24690  2.90347  2.73739  3.18146  2.89801  2.37887  2.77519  2.98518  4.58477  3.61503
          0.00699  5.36327  6.08561  0.61958  0.77255  0.48576  0.95510
     80   2.17471  5.53416  2.79130  1.95718  4.86972  2.96520  4.01281  4.34879  2.75226  3.08148  4.57838  3.29425  1.97767  3.11271  2.29350  3.01427  2.70442  3.91990  5.97348  4.56840    118 e - - -
          2.68618  4.42225  2.77519  2.73123  3.46354  2.40513  3.72494  3.29354  2.67741  2.69355  4.24690  2.90347  2.73739  3.18146  2.89801  2.37887  2.77519  2.98518  4.58477  3.61503
          0.00699  5.36327  6.08561  0.61958  0.77255  0.48576  0.95510
     81   2.24210  5.53707  2.66446  2.14605  4.87506  3.82010  4.00770  2.90060  1.83183  2.56934  4.57965  3.29037  3.31971  2.69911  2.37451  3.00949  3.27498  3.92392  5.97386  4.56754    119 k - - -
          2.68618  4.42225  2.77519  2.73123  3.46354  2.40513  3.72494  3.29354  2.67741  2.69355  4.24690  2.90347  2.73739  3.18146  2.89801  2.37887  2.77519  2.98518  4.58477  3.61503
          0.00699  5.36327  6.08561  0.61958  0.77255  0.48576  0.95510
     82   2.12308  4.65403  4.28281  3.70611  2.41408  3.38794  4.42399  3.11894  3.19135  1.34065  3.21854  4.01348  3.43505  3.88555  3.30313  2.77350  2.76023  2.91436  5.25559  4.04911    120 l - - -
          2.68618  4.42225  2.77519  2.73123  3.46354  2.40513  3.72494  3.29354  2.67741  2.69355  4.24690  2.90347  2.73739  3.18146  2.89801  2.37887  2.77519  2.98518  4.58477  3.61503
          0.00699  5.36327  6.08561  0.61958  0.77255  0.48576  0.95510
     83   0.61324  5.24323  4.57171  4.20460  5.54713  2.20847  5.18451  4.99260  3.90751  4.60597  5.40653  4.33657  4.72368  4.41135  1.83209  3.44102  3.76340  4.35876  6.75570  5.58510    121 A - - -
          2.68618  4.42225  2.77519  2.73123  3.46354  2.40513  3.72494  3.29354  2.67741  2.69355  4.24690  2.90347  2.73739  3.18146  2.89801  2.37887  2.77519  2.98518  4.58477  3.61503
          0.00699  5.36327  6.08561  0.61958  0.77255  0.48576  0.95510
     84   1.75074  5.43694  3.34625  2.33808  4.73514  3.30447  2.28790  3.62787  2.78879  2.78112  4.49029  3.32883  4.23254  2.80456  2.69211  2.10840  3.27789  3.80215  5.89870  3.95226    122 a - - -
          2.68618  4.42225  2.77519  2.73123  3.46354  2.40513  3.72494  3.29354  2.67741  2.69355  4.24690  2.90347  2.73739  3.18146  2.89801  2.37887  2.77519  2.98518  4.58477  3.61503
          0.00699  5.36327  6.08561  0.61958  0.77255  0.48576  0.95510
     85   2.14129  5.45207  3.05968  2.42696  4.75601  3.45183  4.02849  3.52617  2.24235  3.07958  3.58823  3.32206  4.22899  1.49459  3.26633  2.80572  3.27691  2.98025  5.91019  4.52553    123 q - - -
          2.68618  4.42225  2.77519  2.73123  3.46354  2.40513  3.72494  3.29354  2.67741  2.69355  4.24690  2.90347  2.73739  3.18146  2.89801  2.37887  2.77519  2.98518  4.58477  3.61503
          0.00699  5.36327  6.08561  0.61958  0.77255  0.48576  0.95510
     86   1.96806  4.56988  4.57206  3.14678  1.85038  4.20100  4.50477  3.01719  3.86261  1.96818  3.16210  4.18705  4.57038  3.03289  4.03889  3.07788  2.72676  2.00668  5.18161  3.99027    124 f - - -
          2.68618  4.42225  2.77519  2.73123  3.46354  2.40513  3.72494  3.29354  2.67741  2.69355  4.24690  2.90347  2.73739  3.18146  2.89801  2.37887  2.77519  2.98518  4.58477  3.61503
          0.00699  5.36327  6.08561  0.61958  0.77255  0.48576  0.95510
     87   1.65496  4.58099  4.55288  3.96715  3.68733  4.20144  4.50645  2.00514  3.84909  2.19997  3.69723  2.91561  4.57212  3.34459  4.03363  3.05321  3.09940  1.64493  5.19557  4.00305    125 v - - -
          2.68618  4.42225  2.77519  2.73123  3.46354  2.40513  3.72494  3.29354  2.67741  2.69355  4.24690  2.90347  2.73739  3.18146  2.89801  2.37887  2.77519  2.98518  4.58477  3.61503
          0.00699  5.36327  6.08561  0.61958  0.77255  0.48576  0.95510
     88   2.12915  5.58639  3.33702  2.61539  4.93760  3.85575  4.03102  4.41599  1.74228  3.88700  4.62886  2.98992  4.24856  1.53223  2.66896  2.43212  3.31867  3.98108  6.00890  4.61086    126 q - - -
          2.68621  4.42228  2.77495  2.73127  3.46357  2.40516  3.72498  3.29357  2.67744  2.69358  4.24693  2.90350  2.73716  3.18150  2.89804  2.37890  2.77523  2.98522  4.58480  3.61506
          0.03732  3.37100  6.08561  0.65936  0.72811  0.48576  0.95510
     89   1.78641  5.55457  2.31721  2.25047  4.89969  3.40199  4.00414  4.38577  2.21950  3.85986  4.59528  2.58583  4.21043  2.27314  2.96834  3.00574  2.78324  3.10795  5.98717  4.57606    129 a - - -
          2.68618  4.42225  2.77519  2.73123  3.46354  2.40513  3.72494  3.29354  2.67741  2.69355  4.24690  2.90347  2.73739  3.18146  2.89801  2.37887  2.77519  2.98518  4.58477  3.61503
          0.00699  5.36327  6.08561  0.61958  0.77255  0.48576  0.95510
     90   2.80324  4.52258  4.80057  2.11874  3.61923  4.23926  3.53345  2.36332  4.04109  1.54667  2.81169  4.30995  4.60568  4.22103  4.14208  3.53815  2.93617  2.02144  2.86083  3.95679    130 l - - -
          2.68618  4.42225  2.77519  2.73123  3.46354  2.40513  3.72494  3.29354  2.67741  2.69355  4.24690  2.90347  2.73739  3.18146  2.89801  2.37887  2.77519  2.98518  4.58477  3.61503
          0.00699  5.36327  6.08561  0.61958  0.77255  0.48576  0.95510
     91   2.75653  4.70473  4.17439  3.09888  3.82479  4.12142  4.39297  3.17421  3.52505  1.47303  1.87603  2.16822  4.49712  3.80806  3.24857  3.38316  3.32552  2.46956  5.30075  4.08681    131 l - - -
          2.68618  4.42225  2.77519  2.73123  3.46354  2.40513  3.72494  3.29354  2.67741  2.69355  4.24690  2.90347  2.73739  3.18146  2.89801  2.37887  2.77519  2.98518  4.58477  3.61503
          0.00699  5.36327  6.08561  0.61958  0.77255  0.48576  0.95510
     92   2.83172  5.54441  2.59434  2.58523  4.88566  3.17725  3.37777  4.36896  2.24971  2.44400  4.58608  1.96963  4.21127  2.40789  3.23376  2.49996  2.78754  3.02960  5.97938  4.57071    132 n - - -
          2.68618  4.42225  2.77519  2.73123  3.46354  2.40513  3.72494  3.29354  2.67741  2.69355  4.24690  2.90347  2.73739  3.18146  2.89801  2.37887  2.77519  2.98518  4.58477  3.61503
          0.00699  5.36327  6.08561  0.61958  0.77255  0.48576  0.95510
     93   2.56133  5.55069  2.83866  2.73646  4.89470  2.17955  3.36819  4.37990  2.39885  3.85550  4.59164  2.40504  4.21013  2.43736  2.57196  1.97322  3.27374  3.34301  5.98398  3.80199    133 s - - -
          2.68618  4.42225  2.77519  2.73123  3.46354  2.40513  3.72494  3.29354  2.67741  2.69355  4.24690  2.90347  2.73739  3.18146  2.89801  2.37887  2.77519  2.98518  4.58477  3.61503
          0.00699  5.36327  6.08561  0.61958  0.77255  0.48576  0.95510
     94   2.31519  5.44281  3.34493  2.39939  3.84511  2.54936  3.43001  4.20020  2.79066  3.73099  4.49834  3.32976  1.49457  3.14897  2.69338  2.86801  2.74394  3.81092  5.90593  4.52436    134 p - - -
          2.68618  4.42225  2.77519  2.73123  3.46354  2.40513  3.72494  3.29354  2.67741  2.69355  4.24690  2.90347  2.73739  3.18146  2.89801  2.37887  2.77519  2.98518  4.58477  3.61503
          0.00699  5.36327  6.08561  0.61958  0.77255  0.48576  0.95510
     95   2.29578  5.49173  2.66397  1.80893  4.81089  2.81322  4.01943  3.81623  2.76543  2.61904  4.53962  2.97174  2.34549  3.12488  3.25358  2.47538  3.27667  3.16173  5.94058  4.54583    135 e - - -
          2.68618  4.42225  2.77519  2.73123  3.46354  2.40513  3.72494  3.29354  2.67741  2.69355  4.24690  2.90347  2.73739  3.18146  2.89801  2.37887  2.77519  2.98518  4.58477  3.61503
          0.00699  5.36327  6.08561  0.61958  0.77255  0.48576  0.95510
     96   2.25180  4.53649  4.74554  4.14993  2.02839  3.44840  4.54928  2.70109  3.99886  2.01331  3.65273  4.28330  4.60067  4.18979  1.75876  3.52953  3.02400  2.06417  5.15385  3.96892    136 r - - -
          2.68618  4.42225  2.77519  2.73123  3.46354  2.40513  3.72494  3.29354  2.67741  2.69355  4.24690  2.90347  2.73739  3.18146  2.89801  2.37887  2.77519  2.98518  4.58477  3.61503
          0.00699  5.36327  6.08561  0.61958  0.77255  0.48576  0.95510
     97   2.12498  5.47027  2.70428  2.63468  4.78118  3.83285  2.79196  4.24370  2.01772  2.36100  3.26024  3.31488  4.22545  2.12857  3.25943  3.02477  2.94943  3.13219  5.92393  4.53465    137 k - - -
          2.68618  4.42225  2.77519  2.73123  3.46354  2.40513  3.72494  3.29354  2.67741  2.69355  4.24690  2.90347  2.73739  3.18146  2.89801  2.37887  2.77519  2.98518  4.58477  3.61503
          0.00699  5.36327  6.08561  0.61958  0.77255  0.48576  0.95510
     98   1.76896  5.46227  2.98055  2.77720  4.03108  3.83479  3.06376  4.23047  2.13187  2.72500  4.51294  3.31837  4.22727  2.37359  2.61106  3.02707  2.26768  3.83274  4.22109  4.53075    138 a - - -
          2.68618  4.42225  2.77519  2.73123  3.46354  2.40513  3.72494  3.29354  2.67741  2.69355  4.24690  2.90347  2.73739  3.18146  2.89801  2.37887  2.77519  2.98518  4.58477  3.61503
          0.03732  5.36327  3.44374  0.61958  0.77255  0.48576  0.95510
     99   1.41545  5.13488  2.82334  2.68955  4.34470  3.90011  4.11253  3.74477  2.94642  2.20199  3.64334  3.46231  4.28846  2.76684  3.39533  2.51078  3.04523  2.59295  5.65869  4.34827    139 a - - -
          2.68247  4.42352  2.77401  2.73197  3.46383  2.40581  3.72445  3.29371  2.67818  2.69275  4.24575  2.90343  2.73784  3.18112  2.89873  2.37967  2.77506  2.98614  4.58604  3.61630
          0.41536  1.08603  6.05549  1.83951  0.17304  0.42076  1.06870
    100   3.05324  4.94647  5.22661  4.69616  0.93862  4.65801  3.52868  3.40985  4.51794  3.09295  2.72316  3.49694  5.00771  4.61627  4.56496  3.97243  3.80990  3.23234  2.07378  2.49175    156 f - - -
          2.68618  4.42225  2.77519  2.73123  3.46354  2.40513  3.72494  3.29354  2.67741  2.69355  4.24690  2.90347  2.73739  3.18146  2.89801  2.37887  2.77519  2.98518  4.58477  3.61503
          0.00699  5.36327  6.08561  0.61958  0.77255  0.48576  0.95510
    101   1.91173  5.56004  2.92794  1.79297  4.90631  3.81880  3.50172  4.39273  1.88242  3.86544  4.60064  3.08659  4.21304  2.55027  2.32901  2.69278  3.27849  3.95137  5.99153  4.58036    157 e - - -
          2.68618  4.42225  2.77519  2.73123  3.46354  2.40513  3.72494  3.29354  2.67741  2.69355  4.24690  2.90347  2.73739  3.18146  2.89801  2.37887  2.77519  2.98518  4.58477  3.61503
          0.00699  5.36327  6.08561  0.61958  0.77255  0.48576  0.95510
    102   2.67299  5.54744  2.44066  2.43032  4.14489  3.81709  4.00438  3.53935  2.26281  3.05084  4.58872  3.02358  4.21051  1.96690  2.29314  2.29007  2.69768  3.93680  5.98154  4.57204    158 q - - -
          2.68618  4.42225  2.77519  2.73123  3.46354  2.40513  3.72494  3.29354  2.67741  2.69355  4.24690  2.90347  2.73739  3.18146  2.89801  2.37887  2.77519  2.98518  4.58477  3.61503
          0.00699  5.36327  6.08561  0.61958  0.77255  0.48576  0.95510
    103   4.14826  5.41490  6.05864  5.47859  2.13339  5.39081  5.48184  2.87010  5.29768  1.41869  2.30937  5.51580  5.55047  5.21555  5.23434  4.74257  4.35646  3.36114  1.03379  4.38388    159 w - - -
          2.68618  4.42225  2.77519  2.73123  3.46354  2.40513  3.72494  3.29354  2.67741  2.69355  4.24690  2.90347  2.73739  3.18146  2.89801  2.37887  2.77519  2.98518  4.58477  3.61503
          0.00699  5.36327  6.08561  0.61958  0.77255  0.48576  0.95510
    104   2.02248  4.62116  4.55423  2.32235  3.18657  4.23729  4.54588  2.98371  3.86335  2.07603  3.73640  4.20144  4.60737  4.09271  4.06147  3.52317  2.77173  1.24281  5.25237  4.05762    160 v - - -
          2.68618  4.42225  2.77519  2.73123  3.46354  2.40513  3.72494  3.29354  2.67741  2.69355  4.24690  2.90347  2.73739  3.18146  2.89801  2.37887  2.77519  2.98518  4.58477  3.61503
          0.00699  5.36327  6.08561  0.61958  0.77255  0.48576  0.95510
    105   3.04300  5.55385  1.92569  2.03985  4.89913  3.81652  3.47040  3.25432  1.77686  3.49485  4.59450  2.53716  4.21004  2.81122  2.60558  3.00522  3.08625  3.94461  5.98631  3.97317    161 k - - -
          2.68618  4.42225  2.77519  2.73123  3.46354  2.40513  3.72494  3.29354  2.67741  2.69355  4.24690  2.90347  2.73739  3.18146  2.89801  2.37887  2.77519  2.98518  4.58477  3.61503
          0.00699  5.36327  6.08561  0.61958  0.77255  0.48576  0.95510
    106   2.16025  5.55524  3.02707  2.11473  4.90100  2.76096  3.01829  4.38747  2.45938  3.86079  4.59575  2.70613  4.20973  2.91367  2.10232  2.46412  2.43289  3.94626  5.98747  4.57607    162 r - - -
          2.68618  4.42225  2.77519  2.73123  3.46354  2.40513  3.72494  3.29354  2.67741  2.69355  4.24690  2.90347  2.73739  3.18146  2.89801  2.37887  2.77519  2.98518  4.58477  3.61503
          0.00699  5.36327  6.08561  0.61958  0.77255  0.48576  0.95510
    107   2.23438  4.49826  5.01674  4.40661  2.74215  4.28036  4.61233  1.91842  4.20620  2.19874  3.32528  3.16385  4.64403  4.34997  4.23748  3.23547  2.99984  1.30005  5.12473  3.94704    163 v - - -
          2.68618  4.42225  2.77519  2.73123  3.46354  2.40513  3.72494  3.29354  2.67741  2.69355  4.24690  2.90347  2.73739  3.18146  2.89801  2.37887  2.77519  2.98518  4.58477  3.61503
          0.00699  5.36327  6.08561  0.61958  0.77255  0.48576  0.95510
    108   1.65973  4.73193  3.44866  3.51689  3.24206  3.08665  4.35947  3.21390  3.10837  1.95736  2.76997  3.58791  4.47109  3.74428  3.77790  2.66953  2.60002  2.76220  5.32312  2.88194    164 a - - -
          2.68618  4.42225  2.77519  2.73123  3.46354  2.40513  3.72494  3.29354  2.67741  2.69355  4.24690  2.90347  2.73739  3.18146  2.89801  2.37887  2.77519  2.98518  4.58477  3.61503
          0.00699  5.36327  6.08561  0.61958  0.77255  0.48576  0.95510
    109   2.00240  5.55135  2.95152  2.11878  4.89574  2.84166  4.00346  4.38123  2.40634  2.89155  4.59219  2.54000  3.48213  2.60450  2.88750  2.48040  2.69775  3.40613  5.98444  4.57390    165 a - - -
          2.68618  4.42225  2.77519  2.73123  3.46354  2.40513  3.72494  3.29354  2.67741  2.69355  4.24690  2.90347  2.73739  3.18146  2.89801  2.37887  2.77519  2.98518  4.58477  3.61503
          0.00699  5.36327  6.08561  0.61958  0.77255  0.48576  0.95510
    110   1.84336  5.47100  2.70326  2.16867  3.84832  2.71161  4.02336  3.48482  2.42427  3.27428  3.60765  3.11821  3.32152  2.81412  3.25921  2.82817  2.79209  2.92124  5.92447  4.53488    166 a - - -
          2.68618  4.42225  2.77519  2.73123  3.46354  2.40513  3.72494  3.29354  2.67741  2.69355  4.24690  2.90347  2.73739  3.18146  2.89801  2.37887  2.77519  2.98518  4.58477  3.61503
          0.05046  5.36327  3.11174  0.61958  0.77255  0.48576  0.95510
    111   2.42383  5.53202  2.90814  2.71409  4.87725  2.93387  3.66034  4.36322  1.51751  3.49834  4.57267  2.88410  2.98085  2.57468  2.36847  2.72672  2.94240  3.92275  5.96453  4.55364    167 k - - -
          2.68618  4.42225  2.77519  2.73123  3.46354  2.40513  3.72494  3.29354  2.67741  2.69355  4.24690  2.90347  2.73739  3.18146  2.89801  2.37887  2.77519  2.98518  4.58477  3.61503
          0.00729  5.32010  6.04245  0.61958  0.77255  0.64389  0.74496
    112   2.24446  5.42441  3.10896  2.76302  4.72612  2.23269  4.00837  3.61586  2.25195  3.27782  3.73989  3.30287  3.22433  2.04649  2.53348  3.00917  3.25546  2.70109  5.88393  4.50085    168 q - - -
          2.68618  4.42225  2.77519  2.73123  3.46354  2.40513  3.72494  3.29354  2.67741  2.69355  4.24690  2.90347  2.73739  3.18146  2.89801  2.37887  2.77519  2.98518  4.58477  3.61503
          0.00729  5.32010  6.04245  0.61958  0.77255  0.64389  0.74496
    113   1.52420  5.38896  3.15215  2.78210  4.67952  2.62514  3.02545  4.12769  2.78084  3.25965  4.44663  3.31862  3.57298  3.13771  2.54634  2.49912  2.37365  3.24335  5.85857  4.48448    169 a - - -
          2.68569  4.42357  2.77440  2.73255  3.46485  2.40528  3.72595  3.29423  2.67541  2.69207  4.24821  2.90403  2.73686  3.18069  2.89795  2.37922  2.77607  2.98546  4.58608  3.61565
          0.58915  0.81458  6.04245  1.62789  0.21858  0.39824  1.11322
    114   3.04270  5.54060  2.49153  2.18035  4.88032  2.51499  4.00605  3.63015  2.74282  3.84360  3.22545  3.28795  3.19471  2.36898  1.98629  2.58612  2.72310  3.47743  5.97650  4.56879    180 r - - -
          2.68618  4.42225  2.77519  2.73123  3.46354  2.40513  3.72494  3.29354  2.67741  2.69355  4.24690  2.90347  2.73739  3.18146  2.89801  2.37887  2.77519  2.98518  4.58477  3.61503
          0.00699  5.36327  6.08561  0.61958  0.77255  0.48576  0.95510
    115   2.73347  5.55105  3.29437  2.19523  4.89453  1.85927  2.80823  4.37892  2.35346  2.84876  4.59229  2.67164  4.21252  2.20259  2.90922  2.74136  3.27631  3.94087  5.98435  4.57500    181 g - - -
          2.68618  4.42225  2.77519  2.73123  3.46354  2.40513  3.72494  3.29354  2.67741  2.69355  4.24690  2.90347  2.73739  3.18146  2.89801  2.37887  2.77519  2.98518  4.58477  3.61503
          0.00699  5.36327  6.08561  0.61958  0.77255  0.48576  0.95510
    116   3.04300  5.54860  2.09561  2.58796  4.89162  2.91927  4.00460  4.37606  2.21520  3.00917  2.66405  3.02360  4.21084  2.12453  2.33146  2.74168  2.93881  3.93814  5.98243  4.57284    182 d - - -
          2.68618  4.42225  2.77519  2.73123  3.46354  2.40513  3.72494  3.29354  2.67741  2.69355  4.24690  2.90347  2.73739  3.18146  2.89801  2.37887  2.77519  2.98518  4.58477  3.61503
          0.00699  5.36327  6.08561  0.61958  0.77255  0.48576  0.95510
    117   3.08793  4.66850  3.13031  3.12923  3.24482  4.13245  4.41088  2.10960  2.80225  2.44377  2.78818  3.98711  4.50674  3.85630  2.81385  3.39790  2.27286  2.03623  5.26802  2.56098    183 v - - -
          2.68618  4.42225  2.77519  2.73123  3.46354  2.40513  3.72494  3.29354  2.67741  2.69355  4.24690  2.90347  2.73739  3.18146  2.89801  2.37887  2.77519  2.98518  4.58477  3.61503
          0.00699  5.36327  6.08561  0.61958  0.77255  0.48576  0.95510
    118   2.62462  5.06367  3.61126  3.05056  4.25225  3.94564  3.73890  2.97589  1.93399  2.34834  2.87211  3.53913  4.33191  2.42244  2.17099  2.64241  3.29484  2.91063  3.87378  4.31287    184 k - - -
          2.68618  4.42225  2.77519  2.73123  3.46354  2.40513  3.72494  3.29354  2.67741  2.69355  4.24690  2.90347  2.73739  3.18146  2.89801  2.37887  2.77519  2.98518  4.58477  3.61503
          0.00699  5.36327  6.08561  0.61958  0.77255  0.48576  0.95510
    119   2.46561  4.52495  4.78231  4.18444  3.62237  4.23563  2.98169  2.27786  4.02704  2.35540  3.37286  4.30012  3.62083  4.20994  4.13389  2.48097  2.54443  1.48711  5.14178  2.60396    185 v - - -
          2.68618  4.42225  2.77519  2.73123  3.46354  2.40513  3.72494  3.29354  2.67741  2.69355  4.24690  2.90347  2.73739  3.18146  2.89801  2.37887  2.77519  2.98518  4.58477  3.61503
          0.00699  5.36327  6.08561  0.61958  0.77255  0.48576  0.95510
    120   2.67918  4.70928  5.14810  4.55556  3.82046  4.53740  4.89003  2.14362  4.36811  1.49823  3.78641  4.63947  4.88424  4.55476  2.05569  3.85327  3.57168  1.32423  5.42403  4.24630    186 v - - -
          2.68618  4.42225  2.77519  2.73123  3.46354  2.40513  3.72494  3.29354  2.67741  2.69355  4.24690  2.90347  2.73739  3.18146  2.89801  2.37887  2.77519  2.98518  4.58477  3.61503
          0.00699  5.36327  6.08561  0.61958  0.77255  0.48576  0.95510
    121   4.03698  6.57845  2.07785  3.09118  6.19604  0.51129  4.93645  5.82357  4.18084  5.27230  6.19452  2.26275  4.87708  4.13833  4.91234  3.90998  4.41840  5.25713  7.39518  5.79272    187 G - - -
          2.68618  4.42225  2.77519  2.73123  3.46354  2.40513  3.72494  3.29354  2.67741  2.69355  4.24690  2.90347  2.73739  3.18146  2.89801  2.37887  2.77519  2.98518  4.58477  3.61503
          0.00699  5.36327  6.08561  0.61958  0.77255  0.48576  0.95510
    122   1.79741  4.54100  4.70016  4.10650  2.36519  4.22269  3.40589  2.80669  3.96365  2.46613  3.65730  4.25715  4.59040  3.53091  4.09797  2.83313  2.21860  1.68687  5.15588  3.28288    188 v - - -
          2.68618  4.42225  2.77519  2.73123  3.46354  2.40513  3.72494  3.29354  2.67741  2.69355  4.24690  2.90347  2.73739  3.18146  2.89801  2.37887  2.77519  2.98518  4.58477  3.61503
          0.00699  5.36327  6.08561  0.61958  0.77255  0.48576  0.95510
    123   3.27592  5.45910  6.19855  5.61285  3.87982  5.57351  5.90391  2.28973  5.46202  0.51311  2.26061  5.74370  5.68601  5.38500  5.41720  4.94510  4.43146  2.61815  6.01166  5.01779    189 L - - -
          2.68618  4.42225  2.77519  2.73123  3.46354  2.40513  3.72494  3.29354  2.67741  2.69355  4.24690  2.90347  2.73739  3.18146  2.89801  2.37887  2.77519  2.98518  4.58477  3.61503
          0.00699  5.36327  6.08561  0.61958  0.77255  0.48576  0.95510
    124   2.42816  5.54781  2.46800  2.73986  4.88960  3.81880  3.16100  4.37323  2.74391  3.85183  4.58979  2.95611  2.81794  2.82394  2.75210  1.75849  1.97462  3.93679  5.98278  4.57374    190 s - - -
          2.68618  4.42225  2.77519  2.73123  3.46354  2.40513  3.72494  3.29354  2.67741  2.69355  4.24690  2.90347  2.73739  3.18146  2.89801  2.37887  2.77519  2.98518  4.58477  3.61503
          0.00699  5.36327  6.08561  0.61958  0.77255  0.48576  0.95510
    125   2.60539  5.52865  3.03411  1.86213  4.86330  3.43012  4.00889  3.65418  2.52291  3.04045  4.57206  3.29228  2.11132  2.49401  2.38467  3.01020  2.89602  3.46769  5.96762  3.69062    191 e - - -
          2.68618  4.42225  2.77519  2.73123  3.46354  2.40513  3.72494  3.29354  2.67741  2.69355  4.24690  2.90347  2.73739  3.18146  2.89801  2.37887  2.77519  2.98518  4.58477  3.61503
          0.00699  5.36327  6.08561  0.61958  0.77255  0.48576  0.95510
    126   2.05248  5.58038  2.04873  2.04272  4.92468  3.82595  4.02332  4.41193  2.76420  3.88553  4.62246  2.46252  2.83648  2.48119  3.25934  2.29536  2.83424  3.97085  6.01304  4.59942    192 e - - -
          2.68650  4.42257  2.77552  2.73155  3.45869  2.40545  3.72526  3.29386  2.67617  2.69353  4.24722  2.90379  2.73772  3.18178  2.89833  2.37919  2.77552  2.98550  4.58509  3.61428
          0.20753  1.68668  6.08561  1.04925  0.43109  0.48576  0.95510
    127   2.00820  4.69452  2.86116  3.18953  3.81648  4.12595  4.40169  1.87357  3.55131  2.89691  3.21658  3.95874  4.50150  3.82490  3.84407  2.99507  2.30381  1.68704  5.29526  4.08191    196 v - - -
          2.68618  4.42225  2.77519  2.73123  3.46354  2.40513  3.72494  3.29354  2.67741  2.69355  4.24690  2.90347  2.73739  3.18146  2.89801  2.37887  2.77519  2.98518  4.58477  3.61503
          0.00699  5.36327  6.08561  0.61958  0.77255  0.48576  0.95510
    128   1.56996  4.56219  4.90130  4.30464  3.67150  4.30860  4.64168  1.85468  4.13774  2.01200  3.68170  4.39683  4.67364  3.16815  4.22782  3.17399  3.38937  1.59237  5.20742  4.02490    197 a - - -
          2.68618  4.42225  2.77519  2.73123  3.46354  2.40513  3.72494  3.29354  2.67741  2.69355  4.24690  2.90347  2.73739  3.18146  2.89801  2.37887  2.77519  2.98518  4.58477  3.61503
          0.00699  5.36327  6.08561  0.61958  0.77255  0.48576  0.95510
    129   2.44511  5.56866  2.28681  1.63299  4.91383  2.17068  4.01360  4.40063  2.39994  3.87387  4.60983  3.28848  4.21870  2.43410  2.81460  3.01625  2.83096  3.95946  6.00073  4.58839    198 e - - -
          2.68618  4.42225  2.77519  2.73123  3.46354  2.40513  3.72494  3.29354  2.67741  2.69355  4.24690  2.90347  2.73739  3.18146  2.89801  2.37887  2.77519  2.98518  4.58477  3.61503
          0.00699  5.36327  6.08561  0.61958  0.77255  0.48576  0.95510
    130   1.84237  5.10977  3.56775  3.00792  2.89632  3.23174  3.06272  3.70397  2.21891  3.35047  4.19237  3.50546  4.31663  3.33375  2.48476  2.56629  3.29211  2.29665  5.64077  2.94928    199 a - - -
          2.68618  4.42225  2.77519  2.73123  3.46354  2.40513  3.72494  3.29354  2.67741  2.69355  4.24690  2.90347  2.73739  3.18146  2.89801  2.37887  2.77519  2.98518  4.58477  3.61503
          0.00699  5.36327  6.08561  0.61958  0.77255  0.48576  0.95510
    131   2.96863  5.17595  5.91854  5.35002  3.99928  5.26395  5.66718  2.22640  5.19678  0.74680  2.99774  5.42844  5.49043  5.25693  5.21036  4.62292  4.13920  1.53223  5.95428  4.85990    200 l - - -
          2.68618  4.42225  2.77519  2.73123  3.46354  2.40513  3.72494  3.29354  2.67741  2.69355  4.24690  2.90347  2.73739  3.18146  2.89801  2.37887  2.77519  2.98518  4.58477  3.61503
          0.00699  5.36327  6.08561  0.61958  0.77255  0.48576  0.95510
    132   1.72465  5.40794  3.36146  2.24951  4.69633  3.84758  4.04366  4.14340  2.80660  3.68949  4.46581  2.90879  4.24042  2.78664  3.28723  2.05947  1.99994  2.79471  5.87830  3.83173    201 a - - -
          2.68552  4.42238  2.77509  2.73110  3.46367  2.40526  3.72508  3.29367  2.67720  2.69356  4.24703  2.90360  2.73753  3.18160  2.89780  2.37900  2.77533  2.98532  4.58490  3.61516
          0.26920  1.45358  6.08561  0.08426  2.51571  0.48576  0.95510
    133   1.40312  5.55481  3.29088  1.79664  4.89604  3.26214  4.02409  4.37763  2.76454  3.86047  4.60198  2.99511  4.22666  2.33539  3.05035  2.44460  3.00832  3.94457  5.99495  4.58729    203 a - - -
          2.68618  4.42225  2.77519  2.73123  3.46354  2.40513  3.72494  3.29354  2.67741  2.69355  4.24690  2.90347  2.73739  3.18146  2.89801  2.37887  2.77519  2.98518  4.58477  3.61503
          0.00699  5.36327  6.08561  0.61958  0.77255  0.48576  0.95510
    134   2.09338  5.53010  3.02086  2.22977  4.86537  3.29904  4.00851  3.39687  2.37284  2.85196  3.11667  2.83133  4.21367  2.71739  2.13545  2.72650  2.67930  3.91547  5.96869  4.56373    204 a - - -
          2.68618  4.42225  2.77519  2.73123  3.46354  2.40513  3.72494  3.29354  2.67741  2.69355  4.24690  2.90347  2.73739  3.18146  2.89801  2.37887  2.77519  2.98518  4.58477  3.61503
          0.00699  5.36327  6.08561  0.61958  0.77255  0.48576  0.95510
    135   2.81267  5.55462  2.82340  2.56775  4.89774  1.67007  4.00846  4.38263  2.16044  3.30546  4.59606  2.78812  4.21407  2.15409  3.23765  2.71853  2.50265  3.94427  5.98831  4.57802    205 g - - -
          2.68618  4.42225  2.77519  2.73123  3.46354  2.40513  3.72494  3.29354  2.67741  2.69355  4.24690  2.90347  2.73739  3.18146  2.89801  2.37887  2.77519  2.98518  4.58477  3.61503
          0.00699  5.36327  6.08561  0.61958  0.77255  0.48576  0.95510
    136   2.40252  5.39634  2.97914  2.34044  4.67984  2.41796  4.04421  2.05424  2.21382  3.01801  4.45378  3.34611  4.24107  2.71334  2.91118  3.04463  3.27927  2.59875  5.86771  4.49741    206 i - - -
          2.68618  4.42225  2.77519  2.73123  3.46354  2.40513  3.72494  3.29354  2.67741  2.69355  4.24690  2.90347  2.73739  3.18146  2.89801  2.37887  2.77519  2.98518  4.58477  3.61503
          0.00699  5.36327  6.08561  0.61958  0.77255  0.48576  0.95510
    137   2.16297  5.51724  2.96140  2.23078  4.84710  3.22677  4.01166  4.32249  2.58105  2.43096  4.56192  3.04712  3.55610  2.19345  3.04333  2.75372  2.51920  2.76937  5.95913  3.72712    207 a - - -
          2.68618  4.42225  2.77519  2.73123  3.46354  2.40513  3.72494  3.29354  2.67741  2.69355  4.24690  2.90347  2.73739  3.18146  2.89801  2.37887  2.77519  2.98518  4.58477  3.61503
          0.00699  5.36327  6.08561  0.61958  0.77255  0.48576  0.95510
    138   2.31859  4.55312  4.65566  2.91717  3.15662  3.67381  4.52709  2.36878  3.92956  1.87310  2.72673  4.23457  1.59225  4.13419  4.07945  3.50881  3.33246  2.58424  5.16744  3.97947    208 p - - -
          2.68618  4.42225  2.77519  2.73123  3.46354  2.40513  3.72494  3.29354  2.67741  2.69355  4.24690  2.90347  2.73739  3.18146  2.89801  2.37887  2.77519  2.98518  4.58477  3.61503
          0.00699  5.36327  6.08561  0.61958  0.77255  0.48576  0.95510
    139   2.24483  5.55476  2.95885  2.10589  4.90038  2.61530  4.00325  4.38674  2.23757  3.86026  4.59531  2.97085  2.73218  1.98010  2.66283  3.00481  3.06847  3.36942  5.98708  4.57579    209 q - - -
          2.68618  4.42225  2.77519  2.73123  3.46354  2.40513  3.72494  3.29354  2.67741  2.69355  4.24690  2.90347  2.73739  3.18146  2.89801  2.37887  2.77519  2.98518  4.58477  3.61503
          0.00699  5.36327  6.08561  0.61958  0.77255  0.48576  0.95510
    140   2.08214  5.04824  3.83697  3.29301  4.42158  3.93655  4.37943  3.80746  3.27207  3.47695  3.28441  2.89161  4.41691  3.60002  3.68605  1.13917  1.98120  3.08774  5.78117  4.50769    210 s - - -
          2.68608  4.42252  2.77547  2.73119  3.46381  2.40540  3.72522  3.29381  2.67688  2.69382  4.24717  2.90374  2.73767  3.18116  2.89786  2.37893  2.77416  2.98495  4.58504  3.61530
          0.29541  1.44225  3.94336  0.68593  0.70042  0.48576  0.95510
    141   1.25902  5.34875  3.51750  2.96181  4.67355  1.91431  4.14264  4.09626  2.61916  3.09975  4.47470  3.47102  3.58418  3.28168  2.30429  3.14046  3.35799  3.74492  5.88236  4.54988    213 a - - -
          2.68618  4.42225  2.77519  2.73123  3.46354  2.40513  3.72494  3.29354  2.67741  2.69355  4.24690  2.90347  2.73739  3.18146  2.89801  2.37887  2.77519  2.98518  4.58477  3.61503
          0.00711  5.34601  6.06836  0.61958  0.77255  0.44600  1.02217
    142   2.01934  4.53898  4.97957  4.37649  3.64199  4.31138  4.64512  2.47174  4.19359  1.92238  3.14610  4.42864  3.21091  4.35215  4.25250  3.61892  1.95197  1.48290  5.17942  3.99971    214 v - - -
          2.68618  4.42225  2.77519  2.73123  3.46354  2.40513  3.72494  3.29354  2.67741  2.69355  4.24690  2.90347  2.73739  3.18146  2.89801  2.37887  2.77519  2.98518  4.58477  3.61503
          0.00699  5.36327  6.08561  0.61958  0.77255  0.48576  0.95510
    143   4.18470  5.36290  6.30688  5.81806  4.35861  5.80611  6.43442  0.97774  5.75421  1.50923  3.30989  5.97915  5.93737  5.85081  5.83085  5.24082  4.42941  1.24791  6.56055  5.46595    215 i - - -
          2.68618  4.42225  2.77519  2.73123  3.46354  2.40513  3.72494  3.29354  2.67741  2.69355  4.24690  2.90347  2.73739  3.18146  2.89801  2.37887  2.77519  2.98518  4.58477  3.61503
          0.00699  5.36327  6.08561  0.61958  0.77255  0.48576  0.95510
    144   1.45637  4.74709  4.40049  3.85082  4.00242  2.98597  4.59578  3.35703  3.77338  3.09029  3.99306  4.10393  4.55163  4.03416  4.04084  2.39663  2.23812  2.19657  1.97336  4.27527    216 a - - -
          2.68618  4.42225  2.77519  2.73123  3.46354  2.40513  3.72494  3.29354  2.67741  2.69355  4.24690  2.90347  2.73739  3.18146  2.89801  2.37887  2.77519  2.98518  4.58477  3.61503
          0.00699  5.36327  6.08561  0.61958  0.77255  0.48576  0.95510
    145   2.93579  4.56395  5.14081  4.53331  3.66049  4.38220  4.72543  2.00505  4.32997  1.31167  2.14246  4.53636  4.73902  4.46742  4.35129  2.87321  3.07689  1.77872  5.21890  4.04352    217 l - - -
          2.68618  4.42225  2.77519  2.73123  3.46354  2.40513  3.72494  3.29354  2.67741  2.69355  4.24690  2.90347  2.73739  3.18146  2.89801  2.37887  2.77519  2.98518  4.58477  3.61503
          0.00699  5.36327  6.08561  0.61958  0.77255  0.48576  0.95510
    146   3.05243  5.53462  2.66781  2.55429  4.86846  2.59840  4.01800  4.34634  2.75906  2.96769  4.57994  3.04643  4.22161  3.11883  2.33116  1.43624  2.41400  3.91957  5.97534  4.57115    218 s - - -
          2.68618  4.42225  2.77519  2.73123  3.46354  2.40513  3.72494  3.29354  2.67741  2.69355  4.24690  2.90347  2.73739  3.18146  2.89801  2.37887  2.77519  2.98518  4.58477  3.61503
          0.00699  5.36327  6.08561  0.61958  0.77255  0.48576  0.95510
    147   3.12021  5.98790  0.79893  2.09791  5.31210  2.91373  4.30646  4.81888  2.85252  4.28306  5.05221  3.41441  4.46264  2.95510  3.13894  3.33930  3.66683  4.37070  6.41393  4.95708    219 d - - -
          2.68618  4.42225  2.77519  2.73123  3.46354  2.40513  3.72494  3.29354  2.67741  2.69355  4.24690  2.90347  2.73739  3.18146  2.89801  2.37887  2.77519  2.98518  4.58477  3.61503
          0.00699  5.36327  6.08561  0.61958  0.77255  0.48576  0.95510
    148   2.60608  5.55670  1.96294  2.16282  4.90277  3.00702  3.22514  4.38947  1.98410  3.86237  4.59716  3.28333  4.21010  2.81260  2.45172  2.47258  2.60032  3.94789  5.98871  4.57709    220 d - - -
          2.68618  4.42225  2.77519  2.73123  3.46354  2.40513  3.72494  3.29354  2.67741  2.69355  4.24690  2.90347  2.73739  3.18146  2.89801  2.37887  2.77519  2.98518  4.58477  3.61503
          0.00699  5.36327  6.08561  0.61958  0.77255  0.48576  0.95510
    149   2.30114  5.54506  2.03395  2.26080  4.88645  3.33141  4.00556  4.36985  2.74179  3.37650  4.58673  2.78623  4.21144  2.80616  2.35317  2.81504  2.04785  3.12072  5.97995  4.57118    221 d - - -
          2.68618  4.42225  2.77519  2.73123  3.46354  2.40513  3.72494  3.29354  2.67741  2.69355  4.24690  2.90347  2.73739  3.18146  2.89801  2.37887  2.77519  2.98518  4.58477  3.61503
          0.00699  5.36327  6.08561  0.61958  0.77255  0.48576  0.95510
    150   3.21737  5.28158  6.06394  5.50494  4.03472  5.43927  5.85719  1.78189  5.36590  0.65770  3.25020  5.60719  5.62441  5.39743  5.37402  4.81250  4.26737  1.92275  6.07657  5.00851    222 L - - -
          2.68618  4.42225  2.77519  2.73123  3.46354  2.40513  3.72494  3.29354  2.67741  2.69355  4.24690  2.90347  2.73739  3.18146  2.89801  2.37887  2.77519  2.98518  4.58477  3.61503
          0.00699  5.36327  6.08561  0.61958  0.77255  0.48576  0.95510
    151   2.32907  4.60930  4.42517  3.48610  3.71753  4.17305  4.46568  2.05811  3.17565  1.54594  3.72249  4.10132  4.54446  3.56542  3.14193  3.18264  2.53548  1.90150  5.21630  4.01808    223 l - - -
          2.68618  4.42225  2.77519  2.73123  3.46354  2.40513  3.72494  3.29354  2.67741  2.69355  4.24690  2.90347  2.73739  3.18146  2.89801  2.37887  2.77519  2.98518  4.58477  3.61503
          0.00699  5.36327  6.08561  0.61958  0.77255  0.48576  0.95510
    152   2.91441  5.56970  3.35148  2.79646  4.91563  2.96797  1.37817  4.38766  1.83494  3.86933  4.61761  2.79337  4.25759  3.14243  2.69023  2.83809  2.88431  3.96245  5.99947  4.60780    224 h - - -
          2.68618  4.42225  2.77519  2.73123  3.46354  2.40513  3.72494  3.29354  2.67741  2.69355  4.24690  2.90347  2.73739  3.18146  2.89801  2.37887  2.77519  2.98518  4.58477  3.61503
          0.46969  5.36327  0.99393  0.61958  0.77255  0.48576  0.95510
    153   1.43472  4.42123  4.04983  3.47337  2.64302  3.90797  4.19173  2.88467  2.95710  2.36265  2.98440  3.78055  3.29941  3.65287  3.65666  2.79157  3.08839  2.34848  5.02382  3.81731    225 a - - -
          2.68618  4.42225  2.77519  2.73123  3.46354  2.40513  3.72494  3.29354  2.67741  2.69355  4.24690  2.90347  2.73739  3.18146  2.89801  2.37887  2.77519  2.98518  4.58477  3.61503
          0.01107  4.90465  5.62699  0.61958  0.77255  1.39867  0.28359
    154   2.85099  4.87258  2.44648  2.81642  4.06604  3.72427  3.94276  2.40558  2.31150  1.78263  3.95691  2.82327  4.11215  2.90796  3.23460  2.94152  3.08243  2.78672  5.40850  4.11370    226 l - - -
          2.68618  4.42225  2.77519  2.73123  3.46354  2.40513  3.72494  3.29354  2.67741  2.69355  4.24690  2.90347  2.73739  3.18146  2.89801  2.37887  2.77519  2.98518  4.58477  3.61503
          0.01107  4.90465  5.62699  0.61958  0.77255  1.39867  0.28359
    155   2.04735  5.03798  3.76374  3.25510  4.87552  3.69304  4.31204  4.29476  2.92697  3.86549  4.67616  3.62191  4.27676  3.47544  1.03551  1.80635  3.33084  3.82783  6.02532  4.77202    227 r - - -
          2.68618  4.42225  2.77519  2.73123  3.46354  2.40513  3.72494  3.29354  2.67741  2.69355  4.24690  2.90347  2.73739  3.18146  2.89801  2.37887  2.77519  2.98518  4.58477  3.61503
          0.03868  4.90465  3.48912  0.61958  0.77255  0.53745  0.87764
    156   2.70178  5.46233  1.82384  2.31682  4.80643  3.72554  3.91396  4.29153  2.27436  3.76688  4.50355  3.19328  3.73420  1.79218  2.57884  2.91659  2.98048  3.23412  5.89514  4.48494    228 q - - -
          2.68618  4.42225  2.77519  2.73123  3.46354  2.40513  3.72494  3.29354  2.67741  2.69355  4.24690  2.90347  2.73739  3.18146  2.89801  2.37887  2.77519  2.98518  4.58477  3.61503
          0.00850  5.16774  5.89008  0.61958  0.77255  1.02817  0.44264
    157   2.37827  4.60883  4.02418  3.45210  2.29469  3.27110  4.26884  2.86414  2.34622  1.93779  3.71676  3.80834  4.37620  3.66971  2.66968  2.96104  2.61915  2.34683  5.20252  3.98483    229 l - - -
          2.68618  4.42225  2.77519  2.73123  3.46354  2.40513  3.72494  3.29354  2.67741  2.69355  4.24690  2.90347  2.73739  3.18146  2.89801  2.37887  2.77519  2.98518  4.58477  3.61503
          0.00850  5.16774  5.89008  0.61958  0.77255  1.02817  0.44264
    158   2.96426  5.46800  2.76795  2.65302  4.81137  3.17724  2.15374  4.29481  1.49599  3.77127  4.51000  2.32248  4.12822  3.01913  2.84122  2.70520  3.19530  3.85795  5.90011  3.89329    230 k - - -
          2.68618  4.42225  2.77519  2.73123  3.46354  2.40513  3.72494  3.29354  2.67741  2.69355  4.24690  2.90347  2.73739  3.18146  2.89801  2.37887  2.77519  2.98518  4.58477  3.61503
          0.00850  5.16774  5.89008  0.61958  0.77255  1.02817  0.44264
    159   2.41210  5.45834  2.88534  2.26241  4.80134  3.17815  3.04149  3.84464  2.27067  3.76269  4.49973  3.19252  4.11887  2.06601  3.14168  1.68477  3.18331  3.84791  5.89211  4.48209    231 s - - -
          2.68618  4.42225  2.77519  2.73123  3.46354  2.40513  3.72494  3.29354  2.67741  2.69355  4.24690  2.90347  2.73739  3.18146  2.89801  2.37887  2.77519  2.98518  4.58477  3.61503
          0.00850  5.16774  5.89008  0.61958  0.77255  0.45162  1.01224
    160   2.51773  5.52319  2.50079  2.57186  4.86826  3.26685  3.97332  4.35415  1.88624  3.82840  3.50878  2.36350  4.17978  2.90427  1.88788  2.55600  2.99988  3.91384  5.95579  4.54495    232 k - - -
          2.68618  4.42225  2.77519  2.73123  3.46354  2.40513  3.72494  3.29354  2.67741  2.69355  4.24690  2.90347  2.73739  3.18146  2.89801  2.37887  2.77519  2.98518  4.58477  3.61503
          0.00743  5.30217  6.02451  0.61958  0.77255  0.70115  0.68521
    161   1.89523  5.51401  2.50958  1.95478  4.85523  3.43549  3.97508  4.33849  1.97143  2.94883  4.55571  3.04843  4.18098  3.07268  2.87938  2.69286  2.70301  3.33429  5.94900  4.54037    233 a - - -
          2.68618  4.42225  2.77519  2.73123  3.46354  2.40513  3.72494  3.29354  2.67741  2.69355  4.24690  2.90347  2.73739  3.18146  2.89801  2.37887  2.77519  2.98518  4.58477  3.61503
          0.00743  5.30217  6.02451  0.61958  0.77255  0.70115  0.68521
    162   3.17820  5.37956  2.67551  2.96383  4.70501  0.85388  4.25435  4.13663  3.10394  3.73846  4.55750  3.03025  4.37436  3.41564  3.57999  3.20773  2.87950  3.22051  5.97376  3.56219    234 g - - -
          2.68566  4.42238  2.77533  2.73136  3.46367  2.40501  3.72508  3.29367  2.67754  2.69335  4.24703  2.90360  2.73718  3.18160  2.89814  2.37900  2.77497  2.98532  4.58490  3.61516
          0.12838  3.10497  2.58162  1.45821  0.26482  0.45550  1.00548
    163   2.56850  5.40656  2.91478  2.73830  4.71013  3.79268  3.98486  2.35235  1.81568  3.69399  4.45863  2.97094  4.18524  1.95616  3.22245  2.61696  2.75299  2.86725  5.86512  4.48092    241 k - - -
          2.68618  4.42225  2.77519  2.73123  3.46354  2.40513  3.72494  3.29354  2.67741  2.69355  4.24690  2.90347  2.73739  3.18146  2.89801  2.37887  2.77519  2.98518  4.58477  3.61503
          0.00764  5.27343  5.99578  0.61958  0.77255  0.67833  0.70819
    164   1.43772  5.52216  2.44040  2.57453  4.86410  3.19555  3.98467  4.34736  2.72538  3.82770  4.56754  2.25303  3.21760  3.08359  2.86859  2.49954  2.91162  3.91195  5.96031  4.55088    242 a - - -
          2.68618  4.42225  2.77519  2.73123  3.46354  2.40513  3.72494  3.29354  2.67741  2.69355  4.24690  2.90347  2.73739  3.18146  2.89801  2.37887  2.77519  2.98518  4.58477  3.61503
          0.00750  5.29189  6.01423  0.61958  0.77255  0.62528  0.76596
    165   3.59760  4.93538  5.50959  4.91604  1.85319  4.80922  5.11999  2.91512  4.72953  1.00693  3.62037  4.95750  3.02029  4.80461  4.73973  4.13910  3.82646  1.60826  5.48888  4.32777    243 l - - -
          2.68618  4.42225  2.77519  2.73123  3.46354  2.40513  3.72494  3.29354  2.67741  2.69355  4.24690  2.90347  2.73739  3.18146  2.89801  2.37887  2.77519  2.98518  4.58477  3.61503
          0.00737  5.31009  6.03244  0.61958  0.77255  0.67637  0.71021
    166   2.64647  5.47901  2.30928  2.73097  4.80449  2.29798  3.98978  4.27638  2.57955  3.47435  3.80708  3.27560  2.40791  2.91363  3.22239  2.07508  2.22258  3.85933  5.92497  4.52661    244 s - - -
          2.68618  4.42225  2.77519  2.73123  3.46354  2.40513  3.72494  3.29354  2.67741  2.69355  4.24690  2.90347  2.73739  3.18146  2.89801  2.37887  2.77519  2.98518  4.58477  3.61503
          0.00737  5.31009  6.03244  0.61958  0.77255  0.67637  0.71021
    167   2.39909  4.60159  3.73522  3.16399  3.38234  4.12664  4.41374  2.52157  3.65028  1.65061  2.82415  4.02484  2.47606  3.90166  2.93366  3.22518  2.74126  2.20830  5.20577  4.00334    245 l - - -
          2.68618  4.42225  2.77519  2.73123  3.46354  2.40513  3.72494  3.29354  2.67741  2.69355  4.24690  2.90347  2.73739  3.18146  2.89801  2.37887  2.77519  2.98518  4.58477  3.61503
          0.00737  5.31009  6.03244  0.61958  0.77255  0.67637  0.71021
    168   1.91254  5.73127  1.93000  1.42721  5.07455  3.86382  4.14363  4.56839  2.93610  4.04408  4.79726  3.07403  4.31833  3.25399  3.44924  2.07706  3.00676  4.12610  6.17788  4.74676    246 e - - -
          2.68618  4.42225  2.77519  2.73123  3.46354  2.40513  3.72494  3.29354  2.67741  2.69355  4.24690  2.90347  2.73739  3.18146  2.89801  2.37887  2.77519  2.98518  4.58477  3.61503
          0.00737  5.31009  6.03244  0.61958  0.77255  0.67637  0.71021
    169   2.74419  5.43871  1.90125  1.57872  2.47801  3.80837  4.00064  4.20752  2.62135  3.35008  4.48938  3.29165  4.20155  2.70754  3.23804  2.85086  3.25203  3.22787  5.89410  3.89006    247 e - - -
          2.68618  4.42225  2.77519  2.73123  3.46354  2.40513  3.72494  3.29354  2.67741  2.69355  4.24690  2.90347  2.73739  3.18146  2.89801  2.37887  2.77519  2.98518  4.58477  3.61503
          0.00737  5.31009  6.03244  0.61958  0.77255  0.67637  0.71021
    170   2.78785  4.55658  5.11478  4.51121  2.96620  4.35006  4.61363  2.63711  4.30158  1.50368  3.62425  4.49248  4.70530  4.42128  4.31154  3.66304  3.41806  2.49506  1.99680  1.71381    248 l - - -
          2.68618  4.42225  2.77519  2.73123  3.46354  2.40513  3.72494  3.29354  2.67741  2.69355  4.24690  2.90347  2.73739  3.18146  2.89801  2.37887  2.77519  2.98518  4.58477  3.61503
          0.00737  5.31009  6.03244  0.61958  0.77255  0.67637  0.71021
    171   1.52736  5.42360  3.31557  1.79888  4.72657  3.39492  4.00406  3.49625  2.41519  2.87116  4.47577  3.29888  4.20497  2.47971  2.90469  3.00591  3.25261  3.32673  5.88204  4.49893    249 a - - -
          2.68618  4.42225  2.77519  2.73123  3.46354  2.40513  3.72494  3.29354  2.67741  2.69355  4.24690  2.90347  2.73739  3.18146  2.89801  2.37887  2.77519  2.98518  4.58477  3.61503
          0.00737  5.31009  6.03244  0.61958  0.77255  0.38273  1.14570
    172   2.54630  5.54464  2.76096  2.73879  4.09710  2.81357  4.00501  4.36959  2.08164  3.53651  3.87093  2.19510  4.21098  2.01591  2.66566  2.70547  2.69501  3.45853  5.97947  4.57069    250 q - - -
          2.68618  4.42225  2.77519  2.73123  3.46354  2.40513  3.72494  3.29354  2.67741  2.69355  4.24690  2.90347  2.73739  3.18146  2.89801  2.37887  2.77519  2.98518  4.58477  3.61503
          0.00699  5.36327  6.08561  0.61958  0.77255  0.48576  0.95510
    173   3.14864  5.21260  5.93690  5.35206  3.44851  5.25727  5.61716  1.75861  5.18629  0.68114  3.14656  5.42560  5.46777  5.20409  5.17296  4.61007  4.16170  2.11721  5.87168  4.80295    251 L - - -
          2.68618  4.42225  2.77519  2.73123  3.46354  2.40513  3.72494  3.29354  2.67741  2.69355  4.24690  2.90347  2.73739  3.18146  2.89801  2.37887  2.77519  2.98518  4.58477  3.61503
          0.00699  5.36327  6.08561  0.61958  0.77255  0.48576  0.95510
    174   3.21118  5.12384  5.03119  4.92814  5.66320  3.92038  5.77427  5.09247  4.95052  4.83879  5.65996  4.64978  0.36154  5.15969  5.08003  2.27422  3.77990  3.18163  7.04083  5.91017    252 P - - -
          2.68618  4.42225  2.77519  2.73123  3.46354  2.40513  3.72494  3.29354  2.67741  2.69355  4.24690  2.90347  2.73739  3.18146  2.89801  2.37887  2.77519  2.98518  4.58477  3.61503
          0.00699  5.36327  6.08561  0.61958  0.77255  0.48576  0.95510
    175   2.00134  5.55515  2.03104  2.08440  4.89968  3.51262  4.00589  4.38534  2.55890  3.09485  4.59609  3.28539  4.21204  2.46167  2.22725  2.41401  3.27671  3.94553  5.98798  4.57720    253 a - - -
          2.68618  4.42225  2.77519  2.73123  3.46354  2.40513  3.72494  3.29354  2.67741  2.69355  4.24690  2.90347  2.73739  3.18146  2.89801  2.37887  2.77519  2.98518  4.58477  3.61503
          0.00699  5.36327  6.08561  0.61958  0.77255  0.48576  0.95510
    176   3.08780  4.67253  4.23144  3.65628  3.78954  3.38435  4.40760  2.20751  2.54395  1.75056  2.54564  3.33924  4.50459  3.23221  3.10195  2.70905  3.31968  2.08847  5.27152  3.42216    254 l - - -
          2.68618  4.42225  2.77519  2.73123  3.46354  2.40513  3.72494  3.29354  2.67741  2.69355  4.24690  2.90347  2.73739  3.18146  2.89801  2.37887  2.77519  2.98518  4.58477  3.61503
          0.00699  5.36327  6.08561  0.61958  0.77255  0.48576  0.95510
    177   4.56044  5.73844  6.55628  5.96388  2.62224  5.98221  6.24573  1.40814  5.83203  0.68203  2.66648  6.17124  5.92997  5.59081  5.71187  5.38913  4.75193  2.99341  6.13538  5.23165    255 L - - -
          2.68618  4.42225  2.77519  2.73123  3.46354  2.40513  3.72494  3.29354  2.67741  2.69355  4.24690  2.90347  2.73739  3.18146  2.89801  2.37887  2.77519  2.98518  4.58477  3.61503
          0.00699  5.36327  6.08561  0.61958  0.77255  0.48576  0.95510
    178   1.43240  5.48623  2.98209  2.76585  3.09993  3.82985  3.55219  4.26988  2.76662  3.77945  4.53443  2.71369  4.22272  2.38880  2.22177  2.75187  3.06926  3.86174  5.93602  3.78921    256 a - - -
          2.68618  4.42225  2.77519  2.73123  3.46354  2.40513  3.72494  3.29354  2.67741  2.69355  4.24690  2.90347  2.73739  3.18146  2.89801  2.37887  2.77519  2.98518  4.58477  3.61503
          0.00699  5.36327  6.08561  0.61958  0.77255  0.48576  0.95510
    179   2.70554  5.55676  2.83020  2.14370  4.90277  3.81649  4.00387  4.38939  2.04961  3.86237  4.59725  1.83219  4.21034  2.07336  2.72092  2.56554  3.06917  3.94792  5.98877  3.83982    257 n - - -
          2.68618  4.42225  2.77519  2.73123  3.46354  2.40513  3.72494  3.29354  2.67741  2.69355  4.24690  2.90347  2.73739  3.18146  2.89801  2.37887  2.77519  2.98518  4.58477  3.61503
          0.00699  5.36327  6.08561  0.61958  0.77255  0.48576  0.95510
    180   1.72664  5.09768  5.22031  5.08366  5.60766  3.92706  5.82404  4.84331  5.04104  4.68994  5.55844  4.70477  0.46155  5.22764  5.14170  3.42497  3.76870  3.19628  7.01973  5.92246    258 P - - -
          2.68618  4.42225  2.77519  2.73123  3.46354  2.40513  3.72494  3.29354  2.67741  2.69355  4.24690  2.90347  2.73739  3.18146  2.89801  2.37887  2.77519  2.98518  4.58477  3.61503
          0.00699  5.36327  6.08561  0.61958  0.77255  0.48576  0.95510
    181   2.85530  5.56154  2.18236  1.56834  4.90754  3.50302  4.00715  4.39437  2.18268  3.36918  4.60218  2.86565  4.21325  2.09795  2.66565  2.83640  3.27926  3.95272  5.99335  4.58145    259 e - - -
          2.68618  4.42225  2.77519  2.73123  3.46354  2.40513  3.72494  3.29354  2.67741  2.69355  4.24690  2.90347  2.73739  3.18146  2.89801  2.37887  2.77519  2.98518  4.58477  3.61503
          0.00699  5.36327  6.08561  0.61958  0.77255  0.48576  0.95510
    182   1.26132  4.82864  3.90784  3.34121  3.97027  4.04407  2.96283  2.92902  2.96390  2.47447  3.13316  3.75996  4.42428  2.85160  2.87077  3.28481  3.30892  2.56364  5.40616  3.60700    260 a - - -
          2.68618  4.42225  2.77519  2.73123  3.46354  2.40513  3.72494  3.29354  2.67741  2.69355  4.24690  2.90347  2.73739  3.18146  2.89801  2.37887  2.77519  2.98518  4.58477  3.61503
          0.00699  5.36327  6.08561  0.61958  0.77255  0.48576  0.95510
    183   3.93726  5.15637  6.00715  5.51121  4.53876  5.48600  6.11465  1.28894  3.65105  2.57632  4.31544  5.63378  5.73421  5.65454  5.53340  4.89001  4.19163  0.66011  6.50492  5.28763    261 V - - -
          2.68618  4.42225  2.77519  2.73123  3.46354  2.40513  3.72494  3.29354  2.67741  2.69355  4.24690  2.90347  2.73739  3.18146  2.89801  2.37887  2.77519  2.98518  4.58477  3.61503
          0.00699  5.36327  6.08561  0.61958  0.77255  0.48576  0.95510
    184   3.44417  4.80071  5.34660  3.63159  3.23552  4.63609  4.95184  2.07802  4.54855  0.65904  3.62019  4.77681  4.95340  4.65020  4.56722  3.95417  3.67198  2.62581  5.38067  3.33544    262 L - - -
          2.68599  4.42233  2.77528  2.73132  3.46362  2.40521  3.72503  3.29362  2.67728  2.69363  4.24698  2.90355  2.73748  3.18086  2.89809  2.37879  2.77528  2.98507  4.58485  3.61512
          0.08308  2.55811  6.08561  0.67422  0.71244  0.48576  0.95510
    185   3.10269  4.57286  4.58885  3.99967  3.25734  4.20794  4.50764  2.76203  3.49084  1.52035  3.68734  4.19704  3.73204  3.08570  3.09620  3.49550  3.33452  2.82624  1.56080  3.00617    265 l - - -
          2.68618  4.42225  2.77519  2.73123  3.46354  2.40513  3.72494  3.29354  2.67741  2.69355  4.24690  2.90347  2.73739  3.18146  2.89801  2.37887  2.77519  2.98518  4.58477  3.61503
          0.00699  5.36327  6.08561  0.61958  0.77255  0.48576  0.95510
    186   3.78611  6.46115  0.64686  2.15239  5.75236  3.27609  4.59108  5.29943  3.60147  4.74809  5.57452  3.50995  4.68063  2.33039  4.21756  3.65433  3.01080  4.83319  6.88806  5.34890    266 D - - -
          2.68618  4.42225  2.77519  2.73123  3.46354  2.40513  3.72494  3.29354  2.67741  2.69355  4.24690  2.90347  2.73739  3.18146  2.89801  2.37887  2.77519  2.98518  4.58477  3.61503
          0.00699  5.36327  6.08561  0.61958  0.77255  0.48576  0.95510
    187   2.23587  5.54168  3.29620  2.55121  4.14059  3.50048  3.74569  4.36433  1.75486  3.84485  4.58366  2.38757  3.64559  3.10385  2.09534  2.36754  2.77724  3.42623  5.97728  4.56939    267 k - - -
          2.68618  4.42225  2.77519  2.73123  3.46354  2.40513  3.72494  3.29354  2.67741  2.69355  4.24690  2.90347  2.73739  3.18146  2.89801  2.37887  2.77519  2.98518  4.58477  3.61503
          0.00699  5.36327  6.08561  0.61958  0.77255  0.48576  0.95510
    188   2.34652  5.55541  2.32058  2.01959  4.90121  2.82608  4.00342  4.38763  1.91438  3.49607  4.59593  3.28351  4.20995  2.53460  2.25293  2.62842  3.27433  3.69963  5.98758  4.57627    268 k - - -
          2.68618  4.42225  2.77519  2.73123  3.46354  2.40513  3.72494  3.29354  2.67741  2.69355  4.24690  2.90347  2.73739  3.18146  2.89801  2.37887  2.77519  2.98518  4.58477  3.61503
          0.02524  5.36327  3.90014  0.61958  0.77255  0.48576  0.95510
    189   3.03538  5.54916  2.48974  2.13611  4.89537  2.77559  3.14835  4.38228  2.40910  3.85490  4.58961  2.12784  4.20155  2.16474  2.70802  2.53569  2.61033  3.94042  5.98104  4.56917    269 n - - -
          2.68618  4.42225  2.77519  2.73123  3.46354  2.40513  3.72494  3.29354  2.67741  2.69355  4.24690  2.90347  2.73739  3.18146  2.89801  2.37887  2.77519  2.98518  4.58477  3.61503
          0.00711  5.34514  6.06749  0.61958  0.77255  0.55607  0.85204
    190   2.82238  5.54266  2.98573  2.44238  3.74243  2.10497  3.19498  4.37286  2.39925  3.84773  4.58345  2.77208  3.07417  2.16602  2.38938  2.65979  3.26433  3.43564  5.97564  3.92756    270 g - - -
          2.68617  4.42285  2.77420  2.73119  3.46320  2.40573  3.72470  3.29414  2.67661  2.69343  4.24750  2.90155  2.73746  3.18138  2.89838  2.37947  2.77559  2.98579  4.58537  3.61563
          0.42181  1.42858  2.25864  1.42682  0.27453  0.44418  1.02541
    191   2.20285  5.35365  3.30910  2.61153  3.72460  3.79440  3.58470  4.08786  2.75213  3.63416  4.41054  1.94364  4.18657  2.47952  3.23270  2.23482  2.07803  2.93956  5.82318  4.45034    280 n - - -
          2.68618  4.42225  2.77519  2.73123  3.46354  2.40513  3.72494  3.29354  2.67741  2.69355  4.24690  2.90347  2.73739  3.18146  2.89801  2.37887  2.77519  2.98518  4.58477  3.61503
          0.00777  5.25753  5.97987  0.61958  0.77255  0.82713  0.57501
    192   3.54554  4.90282  5.33717  4.74439  2.86451  4.71804  4.93133  3.01148  3.53068  0.54223  3.05241  4.81054  5.01169  4.65076  4.58682  4.03727  3.76905  3.02115  5.30964  3.19661    281 L - - -
          2.68618  4.42225  2.77519  2.73123  3.46354  2.40513  3.72494  3.29354  2.67741  2.69355  4.24690  2.90347  2.73739  3.18146  2.89801  2.37887  2.77519  2.98518  4.58477  3.61503
          0.00777  5.25753  5.97987  0.61958  0.77255  0.54144  0.87206
    193   2.92223  4.68447  5.30218  4.68954  2.78206  4.52289  4.85311  1.91091  4.48100  0.94108  3.14976  4.68835  4.85111  4.57832  4.47810  3.84122  3.55934  2.10040  3.77408  4.13972    282 l - - -
          2.68618  4.42225  2.77519  2.73123  3.46354  2.40513  3.72494  3.29354  2.67741  2.69355  4.24690  2.90347  2.73739  3.18146  2.89801  2.37887  2.77519  2.98518  4.58477  3.61503
          0.00736  5.31180  6.03414  0.61958  0.77255  0.38527  1.14027
    194   3.43283  4.93609  4.66047  3.54433  1.87593  4.45514  4.45486  3.40904  3.91000  2.51147  4.04899  4.31401  4.81666  3.47234  3.09245  3.74454  3.66050  3.21837  4.99000  0.91650    283 y - - -
          2.68618  4.42225  2.77519  2.73123  3.46354  2.40513  3.72494  3.29354  2.67741  2.69355  4.24690  2.90347  2.73739  3.18146  2.89801  2.37887  2.77519  2.98518  4.58477  3.61503
          0.00699  5.36327  6.08561  0.61958  0.77255  0.48576  0.95510
    195   2.77671  4.60825  5.19938  4.59875  2.38902  4.45554  4.81166  1.71190  4.40217  2.45021  3.73757  3.90446  4.80977  4.54775  4.43094  3.77341  2.95232  1.04756  5.30713  4.12670    284 v - - -
          2.68618  4.42225  2.77519  2.73123  3.46354  2.40513  3.72494  3.29354  2.67741  2.69355  4.24690  2.90347  2.73739  3.18146  2.89801  2.37887  2.77519  2.98518  4.58477  3.61503
          0.00699  5.36327  6.08561  0.61958  0.77255  0.48576  0.95510
    196   2.74126  4.50190  4.92135  4.31574  2.30503  3.62959  4.58166  2.77884  4.13181  1.79540  3.61991  3.15402  4.62136  4.29024  4.19141  3.56094  2.57598  2.17479  5.12093  1.65650    285 y - - -
          2.68618  4.42225  2.77519  2.73123  3.46354  2.40513  3.72494  3.29354  2.67741  2.69355  4.24690  2.90347  2.73739  3.18146  2.89801  2.37887  2.77519  2.98518  4.58477  3.61503
          0.05999  5.36327  2.92739  0.61958  0.77255  0.48576  0.95510
    197   2.03750  5.52763  2.16921  2.38760  4.87222  3.79111  3.97871  3.84594  2.05676  3.83262  4.56852  3.25873  2.31100  2.68670  2.72817  2.44780  3.24931  3.91803  5.96047  4.54982    286 a - - -
          2.68618  4.42225  2.77519  2.73123  3.46354  2.40513  3.72494  3.29354  2.67741  2.69355  4.24690  2.90347  2.73739  3.18146  2.89801  2.37887  2.77519  2.98518  4.58477  3.61503
          0.02869  5.31064  3.75735  0.61958  0.77255  0.67461  0.71203
    198   1.80244  5.46446  3.27744  2.25083  4.78772  2.99898  3.16135  4.25859  2.72269  2.93602  4.51091  2.85116  3.63627  2.69106  3.01666  2.48562  2.27303  3.40845  5.91043  3.89166    287 a - - -
          2.68618  4.42225  2.77519  2.73123  3.46354  2.40513  3.72494  3.29354  2.67741  2.69355  4.24690  2.90347  2.73739  3.18146  2.89801  2.37887  2.77519  2.98518  4.58477  3.61503
          0.13377  5.28947  2.11889  0.61958  0.77255  0.73920  0.64912
    199   1.92723  5.27870  2.99144  2.18210  3.95044  3.21546  3.95261  2.88183  2.54982  2.65988  4.33810  3.25764  3.00882  2.69902  2.83809  2.69771  3.18243  3.13861  5.75477  3.83479    288 a - - -
          2.68603  4.42247  2.77457  2.73130  3.46376  2.40486  3.72454  3.29376  2.67763  2.69377  4.24712  2.90369  2.73762  3.18066  2.89823  2.37882  2.77542  2.98541  4.58400  3.61526
          0.25525  1.59630  3.78838  0.82993  0.57284  0.34171  1.23979
    200   2.77927  5.55246  1.78621  1.92476  4.89800  2.72919  3.50104  4.38555  2.34585  3.85782  4.59365  2.60178  4.19849  2.21303  2.82339  2.99692  3.26861  3.94348  5.98405  4.57073    293 d - - -
          2.68618  4.42225  2.77519  2.73123  3.46354  2.40513  3.72494  3.29354  2.67741  2.69355  4.24690  2.90347  2.73739  3.18146  2.89801  2.37887  2.77519  2.98518  4.58477  3.61503
          0.00732  5.31722  6.03957  0.61958  0.77255  0.65337  0.73457
    201   3.06830  5.58072  2.42961  2.36898  4.92228  1.30343  4.02210  4.40911  2.64400  3.88474  4.62502  2.96797  3.48153  3.12203  2.59449  2.56992  3.01890  3.97002  6.01444  4.59972    294 g - - -
          2.68618  4.42225  2.77519  2.73123  3.46354  2.40513  3.72494  3.29354  2.67741  2.69355  4.24690  2.90347  2.73739  3.18146  2.89801  2.37887  2.77519  2.98518  4.58477  3.61503
          0.07927  5.31722  2.64081  0.61958  0.77255  0.65337  0.73457
    202   2.58785  5.49937  2.71655  2.12626  4.84544  3.45449  3.44388  4.33210  2.04693  3.80500  4.53985  2.42494  4.15278  2.88259  1.86580  2.49001  2.86690  3.89056  5.93133  4.51977    295 r - - -
          2.68618  4.42225  2.77519  2.73123  3.46354  2.40513  3.72494  3.29354  2.67741  2.69355  4.24690  2.90347  2.73739  3.18146  2.89801  2.37887  2.77519  2.98518  4.58477  3.61503
          0.15899  5.24581  1.95385  0.61958  0.77255  0.85689  0.55248
    203   1.72670  5.08751  3.35207  2.60665  4.31513  3.76636  3.24620  3.72553  2.33790  2.93592  3.67263  3.30772  4.15541  3.13124  2.33247  2.97172  2.22673  3.03458  3.99149  4.27169    296 a - - -
          2.68618  4.42225  2.77519  2.73123  3.46354  2.40513  3.72494  3.29354  2.67741  2.69355  4.24690  2.90347  2.73739  3.18146  2.89801  2.37887  2.77519  2.98518  4.58477  3.61503
          0.00914  5.09595  5.81830  0.61958  0.77255  0.64806  0.74036
    204   2.23593  4.53978  4.30672  3.72639  3.64944  2.87107  4.37473  2.08869  2.84707  1.99476  3.33765  3.54245  4.45667  3.87760  3.86567  2.41191  3.24392  2.48887  5.14544  2.33787    297 l - - -
          2.68621  4.42228  2.77522  2.73126  3.46357  2.40516  3.72497  3.29357  2.67744  2.69358  4.24693  2.90350  2.73743  3.18149  2.89804  2.37890  2.77522  2.98484  4.58480  3.61459
          0.07128  2.71549  5.94104  0.25074  1.50610  0.39197  1.12617
    205   2.60008  5.02892  3.61804  3.05665  3.53202  3.93889  4.15960  3.59888  1.19700  2.87198  3.51473  3.54066  4.32462  2.87943  2.76567  3.15719  2.79468  2.61925  4.30101  4.28634    299 k - - -
          2.68618  4.42225  2.77519  2.73123  3.46354  2.40513  3.72494  3.29354  2.67741  2.69355  4.24690  2.90347  2.73739  3.18146  2.89801  2.37887  2.77519  2.98518  4.58477  3.61503
          0.00719  5.33412  6.05646  0.61958  0.77255  0.59595  0.80082
    206   1.96313  4.78630  5.42996  4.85671  3.98729  3.94068  5.15670  1.33530  4.68704  1.75084  3.92397  4.89363  5.07617  4.85191  4.74117  4.07425  3.70343  1.41665  5.63895  4.45286    300 i - - -
          2.68618  4.42225  2.77519  2.73123  3.46354  2.40513  3.72494  3.29354  2.67741  2.69355  4.24690  2.90347  2.73739  3.18146  2.89801  2.37887  2.77519  2.98518  4.58477  3.61503
          0.00719  5.33412  6.05646  0.61958  0.77255  0.59595  0.80082
    207   1.92017  4.55694  4.57558  3.98698  3.66164  4.19503  4.49981  2.09125  3.05989  2.48234  3.27427  4.18523  4.56389  4.07859  2.78897  3.08491  3.31975  1.34670  5.17230  3.98140    301 v - - -
          2.68618  4.42225  2.77519  2.73123  3.46354  2.40513  3.72494  3.29354  2.67741  2.69355  4.24690  2.90347  2.73739  3.18146  2.89801  2.37887  2.77519  2.98518  4.58477  3.61503
          0.00719  5.33412  6.05646  0.61958  0.77255  0.59595  0.80082
    208   3.38590  5.22874  6.20242  5.74930  4.65694  5.72911  6.52587  1.38466  5.71209  2.14178  4.37175  5.89935  5.92838  5.97084  5.87699  5.17630  4.31003  0.64846  6.80313  5.57709    302 V - - -
          2.68618  4.42225  2.77519  2.73123  3.46354  2.40513  3.72494  3.29354  2.67741  2.69355  4.24690  2.90347  2.73739  3.18146  2.89801  2.37887  2.77519  2.98518  4.58477  3.61503
          0.02444  5.33412  3.94656  0.61958  0.77255  0.59595  0.80082
    209   2.43276  5.52982  2.74028  2.33275  4.87483  3.79318  3.98022  4.36070  1.70968  3.19515  4.57052  2.53706  4.18667  2.61919  2.28725  2.53512  2.94499  3.24089  5.96251  4.55167    303 k - - -
          2.68618  4.42225  2.77519  2.73123  3.46354  2.40513  3.72494  3.29354  2.67741  2.69355  4.24690  2.90347  2.73739  3.18146  2.89801  2.37887  2.77519  2.98518  4.58477  3.61503
          0.00732  5.31699  6.03934  0.61958  0.77255  0.65412  0.73376
    210   1.91396  4.52504  4.62401  4.03279  3.62581  3.55823  3.89556  2.96952  3.89831  1.98731  2.71314  3.51727  4.55626  4.10343  4.04901  2.82510  3.01441  1.47329  5.13885  3.07608    304 v - - -
          2.68618  4.42225  2.77519  2.73123  3.46354  2.40513  3.72494  3.29354  2.67741  2.69355  4.24690  2.90347  2.73739  3.18146  2.89801  2.37887  2.77519  2.98518  4.58477  3.61503
          0.06042  5.31699  2.92388  0.61958  0.77255  0.65412  0.73376
    211   2.36554  5.49329  2.25725  2.53019  4.83339  3.76970  3.57040  3.77720  2.28389  2.69429  4.53528  2.00679  2.68448  3.05542  2.95883  2.52699  3.22556  3.88126  5.92892  4.52095    305 n - - -
          2.68618  4.42225  2.77519  2.73123  3.46354  2.40513  3.72494  3.29354  2.67741  2.69355  4.24690  2.90347  2.73739  3.18146  2.89801  2.37887  2.77519  2.98518  4.58477  3.61503
          0.00771  5.26429  5.98663  0.61958  0.77255  0.80939  0.58902
    212   2.74693  4.92011  3.65477  3.09255  2.65418  3.47434  3.01945  2.84761  2.86979  3.14651  4.01252  3.02776  4.31140  2.46498  3.01555  2.80232  3.24708  3.21224  3.03037  1.91471    306 y - - -
          2.68618  4.42225  2.77519  2.73123  3.46354  2.40513  3.72494  3.29354  2.67741  2.69355  4.24690  2.90347  2.73739  3.18146  2.89801  2.37887  2.77519  2.98518  4.58477  3.61503
          0.12947  5.26429  2.15189  0.61958  0.77255  0.80939  0.58902
    213   2.02908  5.43633  2.67914  2.34163  4.77636  2.99080  3.90088  3.43736  2.10925  3.10721  4.47831  2.86890  4.10666  2.51988  2.79023  2.56781  2.65329  3.82426  5.87204  3.72695    307 a - - -
          2.68618  4.42225  2.77519  2.73123  3.46354  2.40513  3.72494  3.29354  2.67741  2.69355  4.24690  2.90347  2.73739  3.18146  2.89801  2.37887  2.77519  2.98518  4.58477  3.61503
          0.12769  5.14353  2.17121  0.61958  0.77255  1.07350  0.41826
    214   2.41455  4.76370  2.69044  2.52964  3.92455  3.32043  3.54016  2.59795  2.99528  2.26471  3.51024  3.47955  3.56223  3.31814  3.39718  3.05497  2.76848  1.89310  5.32543  4.06360    308 v - - -
          2.68618  4.42225  2.77519  2.73123  3.46354  2.40513  3.72494  3.29354  2.67741  2.69355  4.24690  2.90347  2.73739  3.18146  2.89801  2.37887  2.77519  2.98518  4.58477  3.61503
          0.09814  5.02564  2.44283  0.61958  0.77255  1.25674  0.33488
    215   2.94376  5.37211  3.22791  2.65725  4.71576  3.25580  3.86251  4.17066  1.19206  3.65905  4.42166  3.18787  4.09743  2.53713  2.48338  2.70928  2.67617  3.76394  5.79028  3.66944    309 k - - -
          2.68618  4.42225  2.77519  2.73123  3.46354  2.40513  3.72494  3.29354  2.67741  2.69355  4.24690  2.90347  2.73739  3.18146  2.89801  2.37887  2.77519  2.98518  4.58477  3.61503
          0.01071  4.93820  5.66055  0.61958  0.77255  1.36294  0.29559
    216   2.57585  5.24713  2.81772  2.36151  4.54700  3.25898  3.83738  3.21683  2.26026  2.52673  4.29999  3.13265  4.03729  2.42495  2.21856  2.83825  2.77401  2.81037  5.70780  4.32606    310 r - - -
          2.68618  4.42225  2.77519  2.73123  3.46354  2.40513  3.72494  3.29354  2.67741  2.69355  4.24690  2.90347  2.73739  3.18146  2.89801  2.37887  2.77519  2.98518  4.58477  3.61503
          0.09790  4.93820  2.45236  0.61958  0.77255  1.36294  0.29559
    217   2.84193  5.51488  3.43283  2.81528  4.93053  3.83902  3.39749  4.35017  1.67375  3.78065  4.56395  2.78605  4.21031  2.07852  1.45470  3.08543  3.32198  3.94899  5.84818  4.55028    311 r - - -
          2.68624  4.42282  2.77504  2.73180  3.46411  2.40481  3.72431  3.29411  2.67782  2.69326  4.24747  2.90355  2.73627  3.18057  2.89816  2.37928  2.77473  2.98547  4.58534  3.61560
          1.20560  0.36141  5.57432  0.83249  0.57087  0.21208  1.65498
    218   2.67261  5.53640  2.27285  2.08045  4.87962  3.80305  3.99108  4.36442  2.25626  2.79250  4.57764  3.27113  2.52854  2.45477  3.21950  2.44345  2.31761  3.92607  5.97013  4.56008    316 e - - -
          2.68618  4.42225  2.77519  2.73123  3.46354  2.40513  3.72494  3.29354  2.67741  2.69355  4.24690  2.90347  2.73739  3.18146  2.89801  2.37887  2.77519  2.98518  4.58477  3.61503
          0.00719  5.33412  6.05646  0.61958  0.77255  0.59595  0.80082
    219   2.27690  5.46802  3.30873  2.46155  3.70034  2.05924  4.00601  4.24961  1.74305  3.76074  4.51658  3.29547  3.19510  3.11267  2.71707  2.50457  3.26145  3.48378  5.91865  3.34083    317 k - - -
          2.68618  4.42225  2.77519  2.73123  3.46354  2.40513  3.72494  3.29354  2.67741  2.69355  4.24690  2.90347  2.73739  3.18146  2.89801  2.37887  2.77519  2.98518  4.58477  3.61503
          0.00719  5.33412  6.05646  0.61958  0.77255  0.59595  0.80082
    220   2.45843  5.52273  2.85557  2.72768  4.86103  2.41647  3.35469  4.34219  1.79598  3.06917  4.04904  2.31944  4.19796  2.49688  2.88125  2.99383  3.25954  2.82366  5.95944  4.55270    318 k - - -
          2.68618  4.42225  2.77519  2.73123  3.46354  2.40513  3.72494  3.29354  2.67741  2.69355  4.24690  2.90347  2.73739  3.18146  2.89801  2.37887  2.77519  2.98518  4.58477  3.61503
          0.00719  5.33412  6.05646  0.61958  0.77255  0.59595  0.80082
    221   3.02807  5.53031  2.24279  1.70815  4.87186  3.18182  3.99051  3.23463  2.17389  3.40862  3.39420  2.95845  4.19650  3.08799  2.33699  2.79697  2.66269  3.91906  5.96509  4.55630    319 e - - -
          2.68618  4.42225  2.77519  2.73123  3.46354  2.40513  3.72494  3.29354  2.67741  2.69355  4.24690  2.90347  2.73739  3.18146  2.89801  2.37887  2.77519  2.98518  4.58477  3.61503
          0.00719  5.33412  6.05646  0.61958  0.77255  0.42255  1.06529
    222   2.18253  5.01165  3.66203  1.93463  3.60695  3.28923  4.18864  2.09596  3.08019  2.62435  4.10138  2.64425  4.34880  2.82229  3.50243  2.83682  3.29674  2.45295  5.56029  4.28130    320 e - - -
          2.68618  4.42225  2.77519  2.73123  3.46354  2.40513  3.72494  3.29354  2.67741  2.69355  4.24690  2.90347  2.73739  3.18146  2.89801  2.37887  2.77519  2.98518  4.58477  3.61503
          0.00699  5.36327  6.08561  0.61958  0.77255  0.48576  0.95510
    223   2.19280  4.84542  3.87840  3.08315  2.22804  4.03476  3.55570  2.27268  2.41946  2.84318  3.94588  3.05795  4.41558  2.91145  3.24081  3.27313  3.30692  2.01210  5.42050  3.68039    321 v - - -
          2.68618  4.42225  2.77519  2.73123  3.46354  2.40513  3.72494  3.29354  2.67741  2.69355  4.24690  2.90347  2.73739  3.18146  2.89801  2.37887  2.77519  2.98518  4.58477  3.61503
          0.00699  5.36327  6.08561  0.61958  0.77255  0.48576  0.95510
    224   2.62477  4.50038  4.93850  4.33184  3.59491  4.25982  3.78687  1.89793  4.14417  2.15414  3.61855  4.37836  4.62472  4.30035  3.38614  3.56540  2.37118  1.34637  5.12085  2.72190    322 v - - -
          2.68618  4.42225  2.77519  2.73123  3.46354  2.40513  3.72494  3.29354  2.67741  2.69355  4.24690  2.90347  2.73739  3.18146  2.89801  2.37887  2.77519  2.98518  4.58477  3.61503
          0.00699  5.36327  6.08561  0.61958  0.77255  0.48576  0.95510
    225   2.45485  5.53963  3.04348  2.45801  4.87859  3.40339  3.44313  4.36031  2.74431  3.01978  4.58195  1.86044  4.21259  2.06631  3.23614  2.36963  2.33058  3.57807  5.97599  4.56867    323 n - - -
          2.68618  4.42225  2.77519  2.73123  3.46354  2.40513  3.72494  3.29354  2.67741  2.69355  4.24690  2.90347  2.73739  3.18146  2.89801  2.37887  2.77519  2.98518  4.58477  3.61503
          0.00699  5.36327  6.08561  0.61958  0.77255  0.48576  0.95510
    226   2.01616  5.01224  3.66330  2.80746  4.19082  2.88384  4.19022  2.94050  3.08164  2.07720  4.10336  3.57957  4.34951  2.88963  3.50376  1.74725  2.46256  3.12661  5.56221  4.28326    324 s - - -
          2.68618  4.42225  2.77519  2.73123  3.46354  2.40513  3.72494  3.29354  2.67741  2.69355  4.24690  2.90347  2.73739  3.18146  2.89801  2.37887  2.77519  2.98518  4.58477  3.61503
          0.00699  5.36327  6.08561  0.61958  0.77255  0.48576  0.95510
    227   2.91687  4.56513  4.59296  4.00434  1.82746  4.20485  4.50971  2.71278  3.87902  2.39259  3.68035  1.90346  4.57394  4.09372  3.04973  3.16085  3.09616  2.24613  5.17685  2.36159    325 f - - -
          2.68618  4.42225  2.77519  2.73123  3.46354  2.40513  3.72494  3.29354  2.67741  2.69355  4.24690  2.90347  2.73739  3.18146  2.89801  2.37887  2.77519  2.98518  4.58477  3.61503
          0.00699  5.36327  6.08561  0.61958  0.77255  0.48576  0.95510
    228   2.38210  5.46497  3.35304  2.43274  4.77268  3.84807  4.03528  4.22937  2.02522  3.75226  2.82266  3.33346  4.23985  3.14659  1.46996  2.78478  2.62402  3.40856  5.91939  4.53783    326 r - - -
          2.68618  4.42225  2.77519  2.73123  3.46354  2.40513  3.72494  3.29354  2.67741  2.69355  4.24690  2.90347  2.73739  3.18146  2.89801  2.37887  2.77519  2.98518  4.58477  3.61503
          0.00699  5.36327  6.08561  0.61958  0.77255  0.48576  0.95510
    229   2.70484  4.65357  4.28956  2.71103  3.76816  4.14495  4.42713  2.09322  3.22054  2.14890  3.76480  4.01835  4.51847  3.89047  3.17587  2.91455  2.64765  1.38332  5.25586  4.04971    327 v - - -
          2.68618  4.42225  2.77519  2.73123  3.46354  2.40513  3.72494  3.29354  2.67741  2.69355  4.24690  2.90347  2.73739  3.18146  2.89801  2.37887  2.77519  2.98518  4.58477  3.61503
          0.00699  5.36327  6.08561  0.61958  0.77255  0.48576  0.95510
    230   2.60843  5.18578  2.87832  2.94476  4.40470  3.22425  4.11342  2.29111  2.73589  3.02194  3.63313  2.83998  4.29311  2.97704  3.00848  2.34708  2.29393  2.13973  5.70231  4.38347    328 v - - -
          2.68618  4.42225  2.77519  2.73123  3.46354  2.40513  3.72494  3.29354  2.67741  2.69355  4.24690  2.90347  2.73739  3.18146  2.89801  2.37887  2.77519  2.98518  4.58477  3.61503
          0.00699  5.36327  6.08561  0.61958  0.77255  0.48576  0.95510
    231   2.73191  5.52880  2.67534  2.74570  4.86351  2.65525  3.04296  4.34225  2.55318  3.06169  3.93143  2.73163  3.19486  3.10856  2.89229  2.11475  1.91765  3.91386  5.96773  3.98758    329 t - - -
          2.68618  4.42225  2.77519  2.73123  3.46354  2.40513  3.72494  3.29354  2.67741  2.69355  4.24690  2.90347  2.73739  3.18146  2.89801  2.37887  2.77519  2.98518  4.58477  3.61503
          0.00699  5.36327  6.08561  0.61958  0.77255  0.48576  0.95510
    232   2.03720  5.30581  2.55849  2.41218  3.70037  2.16312  4.07136  3.62818  2.72716  2.58193  3.08465  3.14083  4.26149  2.82233  3.32796  3.07078  2.74424  3.40604  5.79750  3.57717    330 a - - -
          2.68618  4.42225  2.77519  2.73123  3.46354  2.40513  3.72494  3.29354  2.67741  2.69355  4.24690  2.90347  2.73739  3.18146  2.89801  2.37887  2.77519  2.98518  4.58477  3.61503
          0.00699  5.36327  6.08561  0.61958  0.77255  0.48576  0.95510
    233   2.24442  5.54073  2.63535  2.39380  4.88052  3.29563  3.41985  3.45220  1.81176  3.84376  3.73922  2.89825  4.21171  2.92788  3.23464  1.99215  2.99821  3.04667  5.97658  4.56882    331 k - - -
          2.68618  4.42225  2.77519  2.73123  3.46354  2.40513  3.72494  3.29354  2.67741  2.69355  4.24690  2.90347  2.73739  3.18146  2.89801  2.37887  2.77519  2.98518  4.58477  3.61503
          0.00699  5.36327  6.08561  0.61958  0.77255  0.48576  0.95510
    234   3.04520  5.47777  2.90054  2.02974  4.79156  3.03669  4.02202  2.77052  2.45510  2.08139  4.52680  3.31214  4.22417  2.50308  2.30880  2.65757  3.27637  2.99405  5.92958  4.53844    332 e - - -
          2.68618  4.42225  2.77519  2.73123  3.46354  2.40513  3.72494  3.29354  2.67741  2.69355  4.24690  2.90347  2.73739  3.18146  2.89801  2.37887  2.77519  2.98518  4.58477  3.61503
          0.00699  5.36327  6.08561  0.61958  0.77255  0.48576  0.95510
    235   2.55245  4.54049  4.70277  3.00689  2.96616  4.22314  4.53559  1.80410  3.28148  1.86852  2.81788  4.25854  4.59080  2.64923  3.66578  3.51695  3.33102  2.43472  2.69952  3.96920    333 i - - -
          2.68618  4.42225  2.77519  2.73123  3.46354  2.40513  3.72494  3.29354  2.67741  2.69355  4.24690  2.90347  2.73739  3.18146  2.89801  2.37887  2.77519  2.98518  4.58477  3.61503
          0.00699  5.36327  6.08561  0.61958  0.77255  0.48576  0.95510
    236   2.21854  5.55475  2.10464  2.17526  4.90049  3.35627  3.68168  4.38693  2.21879  3.49794  4.59525  2.78866  4.20945  2.07142  2.75230  2.78763  3.27368  3.11278  5.98702  4.57565    334 q - - -
          2.68618  4.42225  2.77519  2.73123  3.46354  2.40513  3.72494  3.29354  2.67741  2.69355  4.24690  2.90347  2.73739  3.18146  2.89801  2.37887  2.77519  2.98518  4.58477  3.61503
          0.00699  5.36327  6.08561  0.61958  0.77255  0.48576  0.95510
    237   1.99082  5.55364  2.02485  2.40987  4.89713  3.09719  4.00701  4.38223  1.80844  3.85828  4.59493  3.00688  4.21276  2.91571  3.23601  2.43187  2.96980  3.00506  5.98723  4.57680    335 k - - -
          2.68608  4.42268  2.77516  2.73167  3.46343  2.40536  3.72471  3.29258  2.67704  2.69347  4.24733  2.90390  2.73783  3.18034  2.89758  2.37930  2.77521  2.98486  4.58520  3.61546
          1.05271  1.26740  0.99575  0.94667  0.49107  0.48576  0.95510
    238   2.67303  5.18171  2.15647  2.60666  4.46337  2.70379  3.83895  3.90655  2.60538  2.28768  4.24058  2.79033  4.03491  2.96137  2.54432  2.34928  2.81705  3.53800  3.98750  4.28676    340 d - - -
          2.68618  4.42225  2.77519  2.73123  3.46354  2.40513  3.72494  3.29354  2.67741  2.69355  4.24690  2.90347  2.73739  3.18146  2.89801  2.37887  2.77519  2.98518  4.58477  3.61503
          0.01106  4.90571  5.62806  0.61958  0.77255  0.69248  0.69381
    239   2.95013  4.75955  3.11967  2.84451  3.91088  3.89469  4.13547  2.11808  2.83433  1.72394  3.24789  3.57577  4.27664  2.45715  3.48811  2.80779  2.61759  2.64610  5.32914  4.07787    341 l - - -
          2.68618  4.42225  2.77519  2.73123  3.46354  2.40513  3.72494  3.29354  2.67741  2.69355  4.24690  2.90347  2.73739  3.18146  2.89801  2.37887  2.77519  2.98518  4.58477  3.61503
          0.00887  5.12527  5.84761  0.61958  0.77255  0.61724  0.77529
    240   2.08953  5.46788  2.26635  2.43874  4.02519  3.76018  3.94835  3.80984  1.89399  2.89876  3.94848  2.87518  3.46913  3.04813  2.77333  2.29298  3.21362  3.85287  5.90690  4.50237    342 k - - -
          2.68618  4.42225  2.77519  2.73123  3.46354  2.40513  3.72494  3.29354  2.67741  2.69355  4.24690  2.90347  2.73739  3.18146  2.89801  2.37887  2.77519  2.98518  4.58477  3.61503
          0.00791  5.23970  5.96204  0.61958  0.77255  0.87194  0.54153
    241   2.44244  5.41730  3.00770  2.39055  4.73133  2.46115  3.96082  4.19596  2.44945  2.21092  3.36478  3.25076  3.03499  3.06815  2.62452  2.17088  2.95213  3.79116  5.86905  4.47766    343 s - - -
          2.68618  4.42225  2.77519  2.73123  3.46354  2.40513  3.72494  3.29354  2.67741  2.69355  4.24690  2.90347  2.73739  3.18146  2.89801  2.37887  2.77519  2.98518  4.58477  3.61503
          0.00791  5.23970  5.96204  0.61958  0.77255  0.87194  0.54153
    242   2.56427  5.47100  3.25411  2.69703  4.80558  1.70562  3.09025  4.28145  1.91623  3.44593  4.51513  2.90650  4.16225  2.82631  2.39571  2.75169  3.22308  3.85616  5.90842  3.66652    344 g - - -
          2.68618  4.42225  2.77519  2.73123  3.46354  2.40513  3.72494  3.29354  2.67741  2.69355  4.24690  2.90347  2.73739  3.18146  2.89801  2.37887  2.77519  2.98518  4.58477  3.61503
          0.00791  5.23970  5.96204  0.61958  0.77255  0.59786  0.79848
    243   2.75402  5.51228  2.61419  2.36328  4.85496  3.01110  3.96929  4.33922  1.94750  3.81653  3.00437  2.86171  4.17543  2.30504  2.11894  2.97077  2.90523  3.17217  4.53588  4.53692    345 k - - -
          2.68618  4.42225  2.77519  2.73123  3.46354  2.40513  3.72494  3.29354  2.67741  2.69355  4.24690  2.90347  2.73739  3.18146  2.89801  2.37887  2.77519  2.98518  4.58477  3.61503
          0.00750  5.29242  6.01476  0.61958  0.77255  0.73055  0.65709
    244   3.32125  4.70428  5.04884  4.48059  2.24519  4.43856  4.51134  2.67557  3.64062  1.86674  3.80872  3.78953  4.79428  4.42828  4.34853  3.74868  3.55164  2.95945  4.90869  0.99620    346 y - - -
          2.68618  4.42225  2.77519  2.73123  3.46354  2.40513  3.72494  3.29354  2.67741  2.69355  4.24690  2.90347  2.73739  3.18146  2.89801  2.37887  2.77519  2.98518  4.58477  3.61503
          0.00750  5.29242  6.01476  0.61958  0.77255  0.73055  0.65709
    245   2.71715  5.48384  2.46493  1.43328  4.81375  3.78894  3.97790  2.93246  2.47876  3.78250  4.52862  3.26242  4.18237  2.75018  2.53615  2.97958  3.04366  2.55781  5.92556  4.52409    347 e - - -
          2.68618  4.42225  2.77519  2.73123  3.46354  2.40513  3.72494  3.29354  2.67741  2.69355  4.24690  2.90347  2.73739  3.18146  2.89801  2.37887  2.77519  2.98518  4.58477  3.61503
          0.00750  5.29242  6.01476  0.61958  0.77255  0.35843  1.19989
    246   2.83811  4.52409  4.82013  4.22040  3.62152  4.24683  4.56652  2.57571  3.43489  1.66576  3.01151  4.32248  3.93393  4.23423  2.83244  3.54674  2.97267  1.20811  5.14356  3.96098    348 v - - -
          2.68618  4.42225  2.77519  2.73123  3.46354  2.40513  3.72494  3.29354  2.67741  2.69355  4.24690  2.90347  2.73739  3.18146  2.89801  2.37887  2.77519  2.98518  4.58477  3.61503
          0.00699  5.36327  6.08561  0.61958  0.77255  0.48576  0.95510
    247   3.29495  4.65764  5.22349  4.61697  3.17103  4.48696  4.82505  1.34668  3.66889  1.14163  3.65964  4.63492  4.82958  4.54583  3.80323  3.80305  3.52662  2.09567  5.30002  4.13591    349 l - - -
          2.68618  4.42225  2.77519  2.73123  3.46354  2.40513  3.72494  3.29354  2.67741  2.69355  4.24690  2.90347  2.73739  3.18146  2.89801  2.37887  2.77519  2.98518  4.58477  3.61503
          0.02373  5.36327  3.97571  0.61958  0.77255  0.48576  0.95510
    248   3.08618  5.57111  3.34654  1.58174  4.92048  3.85472  4.02454  4.39485  1.93715  3.42195  4.61402  2.99373  4.24525  2.80185  1.93934  2.76365  3.31355  3.96483  2.70405  4.60011    350 e - - -
          2.68618  4.42225  2.77519  2.73123  3.46354  2.40513  3.72494  3.29354  2.67741  2.69355  4.24690  2.90347  2.73739  3.18146  2.89801  2.37887  2.77519  2.98518  4.58477  3.61503
          0.28526  5.34664  1.41299  0.61958  0.77255  0.55049  0.85960
    249   3.27061  5.23071  3.81118  3.50272  4.87691  0.57682  4.59706  3.22292  2.47883  3.90767  4.80572  3.86995  4.54713  3.81824  3.53885  3.39426  3.63913  3.85603  6.14183  4.89496    351 G - - -
          2.68618  4.42225  2.77519  2.73123  3.46354  2.40513  3.72494  3.29354  2.67741  2.69355  4.24690  2.90347  2.73739  3.18146  2.89801  2.37887  2.77519  2.98518  4.58477  3.61503
          0.00937  5.07075  5.79310  0.61958  0.77255  1.19300  0.36141
    250   2.07863  5.40251  3.15992  2.30520  4.74124  3.15838  3.41520  4.22266  2.00520  3.70500  4.44497  2.87252  4.07623  2.60481  3.09907  1.85958  2.80379  3.78977  5.83892  3.72405    352 s - - -
          2.68618  4.42225  2.77519  2.73123  3.46354  2.40513  3.72494  3.29354  2.67741  2.69355  4.24690  2.90347  2.73739  3.18146  2.89801  2.37887  2.77519  2.98518  4.58477  3.61503
          0.03830  5.07075  3.46407  0.61958  0.77255  1.19300  0.36141
    251   2.72210  4.37661  4.54365  3.94915  3.46977  4.06156  3.54030  2.23537  3.79998  1.06859  3.07572  4.09784  3.48667  3.99916  3.30088  3.35607  3.16845  2.44067  4.99117  3.80616    353 l - - -
          2.68630  4.42253  2.77492  2.72991  3.46382  2.40509  3.72523  3.29382  2.67709  2.69383  4.24718  2.90352  2.73768  3.18175  2.89791  2.37915  2.77548  2.98487  4.58505  3.61531
          0.52253  0.89899        *  0.51058  0.91667  0.00000        *
//
